# Supplementary material for: Proteome-wide analysis of protein stability in Escherichia coli under acid stress
Source: J Ind Microbiol Biotechnol. 2026 Jul 1;53:kuag016. doi: 10.1093/jimb/kuag016 (PMC13339084; doi:10.1093/jimb/kuag016)
Supplement: kuag016_Supplemental_Files [file kuag016_supplemental_files.zip]

Archive with 6 entries (6 files):
- Supplementary Figures for comment.docx
- Supplementary Table S1- literature stability data.xlsx
- Supplementary Table S2 - primers.xlsx
- Supplementary Table S3 - annotated data.xlsx
- Supplementary Table S4 - estimation of pH50.xlsx
- Supplementary Table S5- subcellular location.xlsx
