# Supplementary material for: Proteome-wide analysis of protein stability in Escherichia coli under acid stress
Source: J Ind Microbiol Biotechnol. 2026 Jul 1;53:kuag016. doi: 10.1093/jimb/kuag016 (PMC13339084; doi:10.1093/jimb/kuag016)
Supplement: kuag016_Supplemental_Files [file kuag016_supplemental_files.zip › Supplementary Table S1- literature stability data.xlsx]

## Sheet: Sheet1
Protein	pH50	Treatment Condition	Citation
E. coli
ArgA	5.2	24hr , 4 °C	Marvil, D. K. & Leisinger, T. N-acetylglutamate synthase of Escherichia coli: purification, characterization, and molecular properties. J. Biol. Chem. 252, 3295–3303 (1977).
AroG	5.4	37 °C, 8min	Simpson, R. J.; Davidson, B. E. Studies on 3‐Deoxy‐ d ‐arabinoheptulosonate‐7‐phosphate Synthetase(Phe) from Escherichia Coli K12: 3. Structural Studies. Eur. J. Biochem. 1976, 70 (2), 509–516. https://doi.org/10.1111/j.1432-1033.1976.tb11042.x.
BioH	~ 4.5	incubated for 30min. Temp not clearly stated. The enzyme remained stable between pH 10 and pH 6, but activity fell off dramatically between pH 5 and pH 4. At pH 4, the esterase lost 80% of activity and was completely inactived at pH 3.	Goullet, P., Picard, B. & Laget, P. F. Purification and properties of carboxylesterase B of Escherichia coli. Ann. Microbiol. (Paris) 135A, 375–387 (1984).
BioH	3.4	1hr, 25 °C	Song, J. K. Gene Cloning, Expression, and Characterization of a New Carboxylesterase from Serratia sp. SES-01: Comparison with Escherichia coli BioHe Enzyme. J. Microbiol. Biotechnol. 19, 147–154 (2009).
CadA		37 °C, 10hr stable up to pH 5	Kou, F. et al. Enhancement of the thermal and alkaline pH stability of Escherichia coli lysine decarboxylase for efficient cadaverine production. Biotechnol. Lett. 40, 719–727 (2018)
CodA	5	37 °C, 6hr	Katsuragi, T.; Sakai, T.; Matsumoto, K.; Tonomura, K. Cytosine Deaminase from Escherichia Coli —Production, Purification, and Some Characteristics. Agric. Biol. Chem. 1986, 50 (7), 1721–1730. https://doi.org/10.1080/00021369.1986.10867657.
Fdhf	4.7	Stored anaerobically for 20 h at room temperature.	Axley, M. J., Grahame, D. A. & Stadtman, T. C. Escherichia coli formate-hydrogen lyase. Purification and properties of the selenium-dependent formate dehydrogenase component. J. Biol. Chem. 265, 18213–18218 (1990).
GabD	-	stable at pH 5 and above, 5 min at 37 °C	Cozzani, I.; Fazio, A. M.; Felici, E.; Barletta, G. Separation and Characterization of NAD- and NADP-Specific Succinate-Semialdehyde Dehydrogenase from Escherichia Coli K-12 3300. Biochim. Biophys. Acta BBA - Enzymol. 1980, 613 (2), 309–317. https://doi.o
GadB		24hr , 4 °C, stable up to pH 3	Huang, Y.; Su, L.; Wu, J. Pyridoxine Supplementation Improves the Activity of Recombinant Glutamate Decarboxylase and the Enzymatic Production of Gama-Aminobutyric Acid. PLOS ONE 2016, 11 (7), e0157466. https://doi.org/10.1371/journal.pone.0157466.
Glpk	5.9	10 min at 25 °C	Hayashi, S. I.; Lin, E. C. Purification and Properties of Glycerol Kinase from Escherichia Coli. J. Biol. Chem. 1967, 242 (5), 1030–1035.
Gpt	4.2	10min, 37 °C. At pH 4.2 and 11 only 50% of the activity remained after 10 min.	Miller, R. L., Ramsey, G. A., Krenitsky, T. A. & Elion, G. B. Guanine phosphoribosyltransferase from Escherichia coli, specificity and properties. Biochemistry 11, 4723–4731 (1972).
GshB	4.5	42 °C, 15 min	Gushima, H.; Miya, T.; Murata, K.; Kimura, A. Purification and Characterization of Glutathione Synthetase from Escherichia Coli B. J. Appl. Biochem. 1983, 5 (3), 210–218.
LdhA	4.1	1 hr at 30°C	Furukawa, N.; Miyanaga, A.; Togawa, M.; Nakajima, M.; Taguchi, H. Diverse Allosteric and Catalytic Functions of Tetrameric D-Lactate Dehydrogenases from Three Gram-Negative Bacteria. AMB Express 2014, 4 (1), 76. https://doi.org/10.1186/s13568-014-0076-1.
NanA	<5	About 60% loss of activity at pH5, incubated 15min at 75 °C	Aisaka, K.; Igarashi, A.; Yamaguchi, K.; Uwajima, T. Purification, Crystallization and Characterization of N-Acetylneuraminate Lyase from Escherichia Coli. Biochem. J. 1991, 276 ( Pt 2) (Pt 2), 541–546. https://doi.org/10.1042/bj2760541.
NeuA	6.7	22hr, 25 °C	Kittelmann, M., Klein, T., Kragl, U., Wandrey, C. & Ghisalba, O. CMP-N-acetyl neuraminic-acid synthetase from Escherichia coli: fermentative production and application for the preparative synthesis of CMP-neuraminic acid. Appl. Microbiol. Biotechnol. 44,
NeuB	4	1hr, 25 °C	Komaki, E., Ohta, Y. & Tsukada, Y. Purification and characterization of N-acetylneuraminate synthase from Escherichia coli K1-M12. Biosci. Biotechnol. Biochem. 61, 2046–2050 (1997).
Pac	~ 4.5	4 °C. Stable between 4.8 and 5.8, precipitation at 4 and 4.5	Pinotti, L. M. et al. Recovery and partial purification of penicillin G acylase from E. coli homogenate and B. megaterium culture medium using an expanded bed adsorption column. Biochem. Eng. J. 44, 111–118 (2009).
PanB	~ 4.5	Not clearly stated. Separate storage experiments showed that the enzyme was stable between pH 5.0 and 10, but was rapidly inactivated below pH 4.5.	Powers, S. G.; Snell, E. E. Ketopantoate Hydroxymethyltransferase. II. Physical, Catalytic, and Regulatory Properties. J. Biol. Chem. 1976, 251 (12), 3786–3793.
PheA	3.9	37 °C, 5 min, chorismate mutase activity	Baldwin, G. S.; Davidson, B. E. Kinetic Studies on the Mechanism of Chorismate Mutase/Prephenate Dehydratase from Escherichia Coli K12. Biochim. Biophys. Acta BBA - Protein Struct. Mol. Enzymol. 1983, 742 (2), 374–383. https://doi.org/10.1016/0167-4838(83
PpsA	~5	The purified enzyme was most stable at pH 5.5 to 6.8.Incubation of the purified enzyme in acetate buffer, pH 5.0, resulted in total loss of activity in 24hours. Temp. not clearly stated.	Berman, K. M.; Cohn, M. Phosphoenolpyruvate Synthetase of Escherichia Coli. Purification, Some Properties, and the Role of Divalent Metal Ions. J. Biol. Chem. 1970, 245 (20), 5309–5318.
ProA	4.5	25 °C, 8 min	Hayzer, D. J.; Leisinger, T. Proline Biosynthesis in Escherichia Coli. Purification and Characterisation of Glutamate-Semialdehyde Dehydrogenase. Eur. J. Biochem. 1982, 121 (3), 561–565. https://doi.org/10.1111/j.1432-1033.1982.tb05823.x.
PssA	5.7	24 hr at 4 °C	Zhang, Y.-N.; Lu, F.-P.; Chen, G.-Q.; Li, Y.; Wang, J.-L. Expression, Purification, and Characterization of Phosphatidylserine Synthase from Escherichia Coli K12 in Bacillus Subtilis. J. Agric. Food Chem. 2009, 57 (1), 122–126. https://doi.org/10.1021/jf
PtrB	~ 5	15 min 37 °C, enzyme was stable at pH 5.5-9.5	Kanatani, A.; Masuda, T.; Shimoda, T.; Misoka, F.; Lin, X. S.; Yoshimoto, T.; Tsuru, D. Protease II from Escherichia Coli: Sequencing and Expression of the Enzyme Gene and Characterization of the Expressed Enzyme1. J. Biochem. (Tokyo) 1991, 110 (3), 315–3
PyrF	~ 6	Incubation at pH 6.0 quicklyinactivated the enzyme such that after 90 min <1% of the original activity remained. Room temp. for 30min	Donovan, W. P.; Kushner, S. R. Purification and Characterization of Orotidine-5’-Phosphate Decarboxylase from Escherichia Coli K-12. J. Bacteriol. 1983, 156 (2), 620–624. https://doi.org/10.1128/jb.156.2.620-624.1983.
QueF	-	4h, 60% remaining activity at pH 6	Moeller, K., Nguyen, G.-S., Hollmann, F. & Hanefeld, U. Expression and characterization of the nitrile reductase queF from E. coli. Enzyme Microb. Technol. 52, 129–133 (2013).
TesA	-	stable, 60% activity at pH 2	Pacaud, M.; Uriel, J. Isolation and Some Properties of a Proteolytic Enzyme from Escherichia Coli (Protease I). Eur. J. Biochem. 1971, 23 (3), 435–442. https://doi.org/10.1111/j.1432-1033.1971.tb01638.x.
TnaA	5.9	24 hr at 4 °C	Burns, R. O.; Demoss, R. D. Properties of Tryptophanase from Escherichia Coli. Biochim. Biophys. Acta 1962, 65 (2), 233–244. https://doi.org/10.1016/0006-3002(62)91042-9.
UxuB	~6	Not clearly stated. Unstable, rapidly loses activity upon dialysis, mild heating, and exposure to a pH of 6.5 or lower.	Hickman, J. & Ashwell, G. Uronic acid metabolism in bacteria. II. Purification and properties of D-altronic acid and D-mannonic acid dehydrogenases in Escherichia coli. J. Biol. Chem. 235, 1566–1570 (1960).
YihS	5.4	6 hr at 37 °C	Itoh, T.; Mikami, B.; Hashimoto, W.; Murata, K. Crystal Structure of YihS in Complex with D-Mannose: Structural Annotation of Escherichia Coli and Salmonella Enterica yihS-Encoded Proteins to an Aldose–Ketose Isomerase. J. Mol. Biol. 2008, 377 (5), 1443–1
Other enteric bacteria
Maltohexaose-producing amylase	3.8	40 °C, 1hr	Kainuma, K., Wako, K., Kobayashi, S., Nogami, A. & Suzuki, S. Purification and some properties of a novel maltohexaose-producing exo-amylase from Aerobacter aerogenes. Biochimica et Biophysica Acta (BBA) - Enzymology 410, 333–346 (1975)
AgpEn	2.9	37 °C, 1hr	Kim Y-O, et al. Gene Cloning, Expression, and Characterization of Glucose-1-Phosphatase from Enterobacter cloacae B11. Fisheries and Aquatic Sciences 13(1): 49–55 (2010)
Alginate lyase	4.6	20 °C, 1hr	Nibu, Y. et al. Purification and Characterization of Extracellular Alginate Lyase from Enterobacter cloacae M-1. Bioscience, Biotechnology, and Biochemistry 59, 632–637 (1995).
Beta-cyanoalanine -forming enzyme	5.6	37 °C, 1hr	Yanase, H., Sakai, T. & Tonomura, K. Some Properties of a β -Cyanoalanine-forming Enzyme of Enterobacter sp. 10–1. Agricultural and Biological Chemistry 46, 363–369 (1982).
Chitinase	3.5	90 min	Babashpour, S., Aminzadeh, S., Farrokhi, N., Karkhane, A. & Haghbeen, K. Characterization of a Chitinase (Chit62) from Serratia marcescens B4A and Its Efficacy as a Bioshield Against Plant Fungal Pathogens. Biochem Genet 50, 722–735 (2012)
Chitosanase	-	Stable up to pH 4, 37 °C, 1hr	Wang, S.-L., Peng, J.-H., Liang, T.-W. & Liu, K.-C. Purification and characterization of a chitosanase from Serratia marcescens TKU011. Carbohydrate Research 343, 1316–1323 (2008)
GadH	3.8	5 °C, 16hr	Shinagawa, E., Matsushita, K., Adachi, O. & Ameyama, M. Membrane-bound D -Gluconate Dehydrogenase of Serratia marcescens : Purification and Properties. Agricultural and Biological Chemistry 42, 2355–2361 (1978)
GldA		Maximum stability to 10 minutes at 25 ° is shown at pH 7.0 to 7.5 with retention of 90% of its activity; 40% of activity is lost at pH 10, and 30% at pH 4	Burton, R. M. [59] Glycerol dehydrogenase from Aerobactor aerogenes. in Methods in Enzymology vol. 1 397–400 (Elsevier, 1955).
Lipase	4.6	4 °C, 20hr	Wang, Y. et al. Significantly Improved Expression and Biochemical Properties of Recombinant Serratia marcescens Lipase as Robust Biocatalyst for Kinetic Resolution of Chiral Ester. Appl Biochem Biotechnol 162, 2387–2399 (2010)
MAL	~5	10 min at 30 °C. The Citrobacter enzyme and Morganella one were stable from pH 5.5 to 10.0 and from 6.0 to 8.5, respectively. Both enzymes were inactivated rapidly below pH 5.0.	Kato, Y. & Asano, Y. Purification and Properties of Crystalline 3-Methylaspartase from Two Facultative Anaerobes, Citrobacter sp. Strain YG-0504 and Morganella morganii Strain YG-0601. Bioscience, Biotechnology, and Biochemistry 59, 93–99 (1995)
Metalloprotease	4.5	1 hr at room temp. Stable at pH 5 to 10, activity was destroyed at pH 2 to 4.	Lyerly, D. & Kreger, A. Purification and Characterization of a Serratia marcescens Metalloprotease. Infect Immun 24, 411–421 (1979)
Myrosinase	4.6	20 °C, 24hr	Tani, N., Ohtsuru, M. & Hata, T. Purification and General Characteristics of Bacterial Myrosinase Produced by Enterobacter cloacae. Agricultural and Biological Chemistry 38, 1623–1630 (1974)
pgu B	2.5	37 °C, 1hr	Yuan, P. et al. A protease-resistant exo-polygalacturonase from Klebsiella sp. Y1 with good activity and stability over a wide pH range in the digestive tract. Bioresource Technology 123, 171–176 (2012)
PLA	5.5	stable between pH 6 and 10 at the indicated pH range when incubated at 35 ◦C for 3 h, but loses about 50% of its activity below 5.5	Fu, J. et al. A novel cold-adapted phospholipase A1 from Serratia sp. xjF1: Gene cloning, expression and characterization. Enzyme and Microbial Technology 42, 187–194 (2008)
PNPase/deoD	6.4	80 °C, 30 min	Machida, Y. & Nakanishi, T. Properties of Purine Nucleoside Phosphorylase from Enterobacter cloacae. Agricultural and Biological Chemistry 45, 1801–1807 (1981)
PPDC	5.2	1 hr	Bao, W. et al. The Characterization of an Efficient Phenylpyruvate Decarboxylase KDC4427, Involved in 2-Phenylethanol and IAA Production from Bacterial Enterobacter sp. CGMCC 5087. Microbiol Spectr 10, e02660-21 (2022)
Proteinase k/ peptidase	4.2	22 °C, 24hr	Larsen, A. N., Moe, E., Helland, R., Gjellesvik, D. R. & Willassen, N. P. Characterization of a recombinantly expressed proteinase K‐like enzyme from a psychrotrophic Serratia sp. The FEBS Journal 273, 47–60 (2006).
PrpE	5.8	37 °C, 30 min	Rajashekhara, E. & Watanabe, K. Propionyl‐coenzyme A synthetases of Ralstonia solanacearum and Salmonella choleraesuis display atypical kinetics. FEBS Letters 556, 143–147 (2004).
SodB	5.5	25 °C, 36 hr	Kim, S. W., Lee, S. O. & Lee, T. H. Purification and characterization of superoxide dismutase from Aerobacter aerogenes. Agricultural and Biological Chemistry 55, 101–108 (1991)
Urease	3.3	35 °C, 30 min	Yang, L., Wang, S. & Tian, Y. Purification, Properties, and Application of a Novel Acid Urease from Enterobacter sp. Appl Biochem Biotechnol 160, 303–313 (2010)
