# Supplementary material for: Proteome-wide analysis of protein stability in Escherichia coli under acid stress
Source: J Ind Microbiol Biotechnol. 2026 Jul 1;53:kuag016. doi: 10.1093/jimb/kuag016 (PMC13339084; doi:10.1093/jimb/kuag016)
Supplement: kuag016_Supplemental_Files [file kuag016_supplemental_files.zip › Supplementary Table S2 - primers.xlsx]

## Sheet: Sheet1
This table includes primer name and sequence
pDx_gltA_rv	5’-ggcagcctgcacctgaggttaatcacttaacgcttgatatcgcttttaaag-3’
pDx_gltA_fw	5’-gcaccgaggcagtgatcaaggagttcatggctgatacaaaagcaaaactc-3’
pDx_vec_fw	5’-ctttaaaagcgatatcaagcgttaagtgattaacctcaggtgcaggc-3’
pDx_vec_rv	5’-gagttttgcttttgtatcagccatgaactccttgatcactgcctcggtgc-3’
