# Supplementary material for: Proteome-wide analysis of protein stability in Escherichia coli under acid stress
Source: J Ind Microbiol Biotechnol. 2026 Jul 1;53:kuag016. doi: 10.1093/jimb/kuag016 (PMC13339084; doi:10.1093/jimb/kuag016)
Supplement: kuag016_Supplemental_Files [file kuag016_supplemental_files.zip › Supplementary Table S3 - annotated data.xlsx]

## Sheet: Notes
Supplementary table 3 contains protein identification data, confidence metrics, basic and functional protein annotations and protein quantification and detection data

## Sheet: Proteins
Checked	Protein Group FDR Confidence: Sequest HT	Protein FDR Confidence: Sequest HT	Master	Accession	Description	Exp. Protein Group q-value: Sequest HT	Exp. Protein q-value: Sequest HT	Coverage [%]	# Peptides	# PSMs	# Unique Peptides	# AAs	MW [kDa]	calc. pI	Score Mascot: Mascot	Score Sequest HT: Sequest HT	# Peptides (by Search Engine): Mascot	# Peptides (by Search Engine): Sequest HT	Biological Process	Cellular Component	Molecular Function	Pfam IDs	Entrez Gene ID	Ensembl Gene ID	Gene Symbol	Gene ID	# Protein Pathway Groups	# Razor Peptides	Abundances (Grouped): pH 2.5	Abundances (Grouped): pH 2.8	Abundances (Grouped): pH 3.5	Abundances (Grouped): pH 3.8	Abundances (Grouped): pH 4.3	Abundances (Grouped): pH 5.2	Abundances (Grouped): pH 5.4	Abundances (Grouped): pH 5.8	Abundances (Grouped): pH 6.0	Abundances (Grouped): pH 6.8	Found in Sample: pH 2.5	Found in Sample: F2: pH 2.8	Found in Sample: pH 3.5	Found in Sample: pH 3.8	Found in Sample: pH 4.3	Found in Sample: pH 5.2	Found in Sample: pH 5.4	Found in Sample: pH 5.8	Found in Sample: pH 6.0	Found in Sample: pH 6.8	# Protein Groups
FALSE	High	High	Master Protein	P04949	Flagellin OS=Escherichia coli (strain K12) OX=83333 GN=fliC PE=1 SV=2	0	0	97	49	21392	49	498	51.3	4.73	426934	33531.3	47	48		non-structural extracellular;other cell component	other molecular function	Pf00669, Pf00700, Pf08884, Pf21504	949101	b1923	fliC	ecj:JW1908; eco:b1923; P04949	4	0	3.01522e+10	3.78041e+10	5.64966e+10	5.82598e+10	2.31354e+10	1.40858e+10	1.3837e+10	1.27874e+10	1.19601e+10	1.25771e+10	High	High	High	High	High	High	High	High	High	High	1
FALSE	High	High	Master Protein	P0AFH8	Osmotically-inducible protein Y OS=Escherichia coli (strain K12) OX=83333 GN=osmY PE=1 SV=1	0	0	78	24	16712	24	201	21.1	6.81	325342	32168.2	20	24	stress response	other cell component		Pf04972	93777469; 948895	b4376	osmY	ecj:JW4338; eco:b4376; ecoc:C3026_23640; P0AFH8; P27291; Q2M5U2	0	0	1.76445e+10	1.91077e+10	3.95449e+10	4.12274e+10	2.98317e+10	5.5289e+09	4.75163e+09	4.19564e+09	4.02354e+09	3.78469e+09	High	High	High	High	High	High	High	High	High	High	1
FALSE	High	High	Master Protein	P0A9G6	Isocitrate lyase OS=Escherichia coli (strain K12) OX=83333 GN=aceA PE=1 SV=1	0	0	79	32	12230	32	434	47.5	5.31	133187	16620.8	30	32	other metabolic processes		other molecular function	Pf00463	75204155; 948517	b4015	aceA	ecj:JW3975; eco:b4015; ecoc:C3026_21690; P05313; P0A9G6; Q2M6T9	0	0	3.78889e+09	2.57759e+09	5.57263e+08	5.80725e+08	5.0361e+08	3.61441e+10	3.31838e+10	2.81958e+10	2.68685e+10	2.61695e+10	High	High	High	High	High	High	High	High	High	High	1
FALSE	High	High	Master Protein	P61889	Malate dehydrogenase OS=Escherichia coli (strain K12) OX=83333 GN=mdh PE=1 SV=1	0	0	95	30	8324	30	312	32.3	5.77	142261	14492.2	29	30	other metabolic processes	other membranes;cytosol;other cell component	other molecular function	Pf00056, Pf02866	93778749; 947854	b3236	mdh	ecj:JW3205; eco:b3236; ecoc:C3026_17605; O30401; O30402; O30403; P06994; P61889; Q2M8X7; Q59343; Q59344; Q59345; Q59346; Q59347; Q59348; Q60133; Q60150; Q933J3; Q93R02; Q9FDQ3; Q9FDQ4; Q9FDQ5	0	0	1.52842e+10	1.70499e+10	6.90679e+08	3.05685e+08	3.89804e+10	9.40819e+09	8.92117e+09	7.7282e+09	7.68111e+09	7.60637e+09	High	High	High	High	High	High	High	High	High	High	1
FALSE	High	High	Master Protein	P0A853	Tryptophanase OS=Escherichia coli (strain K12) OX=83333 GN=tnaA PE=1 SV=1	0	0	80	35	8868	35	471	52.7	6.23	116715	12497.7	32	35	other metabolic processes	other cell component	other molecular function	Pf01212	75205423; 948221	b3708	tnaA	ecj:JW3686; eco:b3708; ecoc:C3026_20105; P00913; P0A853; P78123; Q2M822	0	0	1.94133e+08	1.01422e+08	1.02655e+08	1.61151e+08	1.50766e+08	2.34811e+10	2.4804e+10	2.08356e+10	2.04062e+10	2.10137e+10	High	High	High	Peak Found	High	High	High	High	High	High	1
FALSE	High	High	Master Protein	P0A7K2	Large ribosomal subunit protein bL12 OS=Escherichia coli (strain K12) OX=83333 GN=rplL PE=1 SV=2	0	0	93	19	5856	19	121	12.3	4.65	101792	12210.2	15	18	protein metabolism;other metabolic processes	cytosol;translational apparatus;other cell component	translation activity;nucleic acid binding activity;other molecular function	Pf00542, Pf16320	86944525; 948489	b3986	rplL	ecj:JW3949; eco:b3986; ecoc:C3026_21530; P02392; P0A7K2; Q2M8S2	0	0	3.76317e+09	3.82853e+09	1.03213e+09	1.85866e+09	3.87708e+09	3.39293e+09	2.18979e+09	2.29328e+09	2.2824e+09	2.28905e+09	High	High	High	High	High	High	High	High	High	High	1
FALSE	High	High	Master Protein	P0CE47	Elongation factor Tu 1 OS=Escherichia coli (strain K12) OX=83333 GN=tufA PE=1 SV=1	0	0	88	30	7793	30	394	43.3	5.45	121093	11501.5	27	30	protein metabolism;other metabolic processes;other biological processes	plasma membrane;other membranes;other cell component	nucleic acid binding activity;other molecular function	Pf00009, Pf03143, Pf03144	947838	b3339	tufA	ecj:JW3301; eco:b3339; ecoc:C3026_18135; O68929; P02990; P0A6N1; P0CE47; Q2M704; Q2M8R6; Q8X4S9; Q8XED3	0	0	4.18912e+09	3.34527e+09	1.02798e+09	1.12415e+09	8.49348e+08	4.2995e+09	8.81845e+09	2.31271e+10	2.36214e+10	2.33262e+10	High	High	High	High	High	High	High	High	High	High	1
FALSE	High	High	Master Protein	P0A6F3	Glycerol kinase OS=Escherichia coli (strain K12) OX=83333 GN=glpK PE=1 SV=2	0	0	75	37	6961	37	502	56.2	5.5	111760	11224.1	36	36	other metabolic processes;stress response	cytosol	kinase activity;other molecular function	Pf00370, Pf02782	75169366; 948423	b3926	glpK	ecj:JW3897; eco:b3926; ecoc:C3026_21220; P08859; P0A6F3; Q2M8M2; Q59381	1	0	4.39814e+08	6.73505e+08	1.34709e+09	1.354e+09	8.42652e+08	3.22532e+09	4.98553e+09	1.76602e+10	1.96083e+10	2.2069e+10	High	High	High	High	High	High	High	High	High	High	1
FALSE	High	High	Master Protein	P0A6Y8	Chaperone protein DnaK OS=Escherichia coli (strain K12) OX=83333 GN=dnaK PE=1 SV=2	0	0	79	66	5408	66	638	69.1	4.97	107573	10473.4	61	65	cell organization and biogenesis;protein metabolism;DNA metabolism;other metabolic processes;stress response;other biological processes	plasma membrane;other membranes;cytosol;other cell component	other molecular function	Pf00012	93777429; 944750	b0014	dnaK	ecj:JW0013; eco:b0014; ecoc:C3026_00070; P04475; P0A6Y8	0	0	5.15423e+09	3.72899e+09	7.79681e+08	8.05746e+08	1.52541e+09	7.85089e+09	6.93502e+09	5.63271e+09	6.06949e+09	5.60604e+09	High	High	High	High	High	High	High	High	High	High	1
FALSE	High	High	Master Protein	P0A6F5	Chaperonin GroEL OS=Escherichia coli (strain K12) OX=83333 GN=groEL PE=1 SV=2	0	0	89	54	5649	54	548	57.3	4.94	90313	9423.39	49	52	protein metabolism;other metabolic processes;stress response;other biological processes	cytosol	other molecular function	Pf00118	93777681; 948665	b4143	groEL	ecj:JW4103; eco:b4143; ecoc:C3026_22390; P06139; P0A6F5; Q2M6G1	0	0	4.41158e+09	5.15921e+09	1.11443e+08	1.28934e+08	1.11752e+08	9.13359e+09	7.95313e+09	6.78045e+09	7.49479e+09	7.10823e+09	High	High	High	High	High	High	High	High	High	High	1
FALSE	High	High	Master Protein	P0A6P9	Enolase OS=Escherichia coli (strain K12) OX=83333 GN=eno PE=1 SV=2	0	0	87	38	3800	38	432	45.6	5.48	74007	7052.96	36	38	RNA metabolism OR transcription;other metabolic processes	non-structural extracellular;other membranes;cytosol;cytoskeleton;other cytoplasmic organelle;other cell component	other molecular function	Pf00113, Pf03952	93779219; 945032	b2779	eno	ecj:JW2750; eco:b2779; ecoc:C3026_15270; P08324; P0A6P9; Q2MA53	0	0	9.32215e+09	6.39353e+09	1.53446e+09	1.50378e+09	1.1185e+09	4.23568e+09	4.38698e+09	4.52799e+09	4.67501e+09	4.53521e+09	High	High	High	High	High	High	High	High	High	High	1
FALSE	High	High	Master Protein	P36683	Aconitate hydratase B OS=Escherichia coli (strain K12) OX=83333 GN=acnB PE=1 SV=3	0	0	83	59	3478	59	865	93.4	5.4	45355	6406.81	53	59	other metabolic processes;other biological processes	cytosol	nucleic acid binding activity;other molecular function	Pf00330, Pf06434, Pf11791	93777318; 944864	b0118	acnB	ecj:JW0114; eco:b0118; ecoc:C3026_00495; P36648; P36683; P75652; Q59382	0	0	1.47207e+09	1.13542e+09	1.03992e+09	1.17673e+09	6.77038e+08	7.10949e+09	6.76597e+09	6.03419e+09	5.75648e+09	5.19191e+09	High	High	High	High	High	High	High	High	High	High	1
FALSE	High	High	Master Protein	P60624	Large ribosomal subunit protein uL24 OS=Escherichia coli (strain K12) OX=83333 GN=rplX PE=1 SV=2	0	0	80	18	3227	18	104	11.3	10.21	46943	6205.79	17	18	cell organization and biogenesis;protein metabolism;other metabolic processes	cytosol;translational apparatus;other cell component	nucleic acid binding activity;other molecular function	Pf00467, Pf17136	93778678; 947810	b3309	rplX	ecj:JW3271; eco:b3309; ecoc:C3026_17985; P02425; P37438; P60624; Q2M6X4	0	0	6.61106e+09	7.79279e+09	1.16169e+10	1.02963e+10	4.38045e+09	1.29198e+09	1.65174e+09	1.69324e+09	1.64098e+09	1.9449e+09	High	High	High	High	High	High	High	High	High	High	1
FALSE	High	High	Master Protein	P25553	Lactaldehyde dehydrogenase OS=Escherichia coli (strain K12) OX=83333 GN=aldA PE=1 SV=2	0	0	72	35	2954	35	479	52.2	5.15	48423	5088.9	31	35	other metabolic processes	cytosol;other cell component	other molecular function	Pf00171	945672	b1415	aldA	ecj:JW1412; eco:b1415; ecoc:C3026_08240; P25553	0	0	7.7877e+07	8.13899e+07	1.3913e+08	1.68188e+08	2.90692e+08	1.02883e+10	9.52984e+09	8.26037e+09	8.14903e+09	7.82574e+09	High	Peak Found	Peak Found	High	High	High	High	High	High	High	1
FALSE	High	High	Master Protein	P27550	Acetyl-coenzyme A synthetase OS=Escherichia coli (strain K12) OX=83333 GN=acs PE=1 SV=2	0	0	78	43	2724	43	652	72	5.8	46149	5077.31	42	42	protein metabolism;other metabolic processes;other biological processes	cytosol	other molecular function	Pf00501, Pf13193, Pf16177	75204212; 948572	b4069	acs	ecj:JW4030; eco:b4069; P27550; Q2M6N5	0	0	2.54502e+08	2.26325e+08	3.88408e+08	3.00471e+08	2.91447e+08	4.19215e+09	5.0253e+09	4.87559e+09	4.72165e+09	5.11928e+09	High	High	High	High	High	High	High	High	High	High	1
FALSE	High	High	Master Protein	P08200	Isocitrate dehydrogenase [NADP] OS=Escherichia coli (strain K12) OX=83333 GN=icd PE=1 SV=1	0	0	69	31	2784	31	416	45.7	5.26	36409	4862.69	28	31	other metabolic processes;stress response	cytosol;other cell component	other molecular function	Pf00180	945702	b1136	icd	ecj:JW1122; eco:b1136; P08200	0	0	4.04279e+08	1.55936e+08	1.6623e+07	4.10698e+07	1.92651e+07	7.85116e+09	6.8779e+09	6.19378e+09	5.97574e+09	6.00069e+09	High	High	Peak Found	Peak Found	Peak Found	High	High	High	High	High	1
FALSE	High	High	Master Protein	P08997	Malate synthase A OS=Escherichia coli (strain K12) OX=83333 GN=aceB PE=1 SV=1	0	0	76	33	3096	33	533	60.2	5.59	47511	4735.03	31	32	other metabolic processes	other cell component	other molecular function	Pf01274, Pf20656, Pf20659	948512	b4014	aceB	ecj:JW3974; eco:b4014; ecoc:C3026_21685; P08997; Q2M6U0	0	0	4.46856e+07	4.64461e+07	5.39267e+07	8.88985e+07	1.87584e+08	6.95609e+09	6.97026e+09	5.96451e+09	6.09472e+09	6.63777e+09	High	Peak Found	Peak Found	Peak Found	High	High	High	High	High	High	1
FALSE	High	High	Master Protein	P0A862	Thiol peroxidase OS=Escherichia coli (strain K12) OX=83333 GN=tpx PE=1 SV=2	0	0	99	14	2532	14	168	17.8	4.92	50957	4662.11	14	14	stress response;other biological processes	cytosol;other cell component	other molecular function	Pf08534	75203439; 945880	b1324	tpx	ecj:JW1317; eco:b1324; ecoc:C3026_07750; P0A862; P37901; P57669; P76047; P77786	0	0	2.90668e+09	2.13353e+09	1.63058e+07	5.27086e+07	1.01912e+10	2.97313e+09	2.79291e+09	2.34451e+09	2.34012e+09	2.43132e+09	High	High	High	High	High	High	High	High	High	High	1
FALSE	High	High	Master Protein	P0AF93	2-iminobutanoate/2-iminopropanoate deaminase OS=Escherichia coli (strain K12) OX=83333 GN=ridA PE=1 SV=2	0	0	99	15	2363	14	128	13.6	5.5	45590	4635.84	13	14	cell organization and biogenesis;other metabolic processes;other biological processes	cytosol;other cell component	other molecular function	Pf01042	93777581; 948771	b4243	ridA	ecj:JW5755; eco:b4243; ecoc:C3026_22900; P0AF93; P39330; P76806; Q2M664	0	1	2.72463e+09	3.57944e+09	4.49173e+08	2.62331e+09	1.26019e+10	2.65392e+09	2.35384e+09	1.9159e+09	2.03079e+09	1.8731e+09	High	High	High	High	High	High	High	High	High	High	1
FALSE	High	High	Master Protein	P0AEE5	D-galactose/methyl-galactoside binding periplasmic protein MglB OS=Escherichia coli (strain K12) OX=83333 GN=mglB PE=1 SV=1	0	0	87	42	2402	42	332	35.7	6.02	36831	4569.77	41	42	transport;other biological processes	plasma membrane;other membranes;other cell component	other molecular function	Pf13407	93775032; 949041	b2150	mglB	ecj:JW2137; eco:b2150; ecoc:C3026_12045; P02927; P0AEE5; P17775; Q2MAS9	0	0	5.44026e+09	5.98455e+09	2.38878e+08	4.51603e+08	3.57983e+09	9.25965e+08	8.43823e+08	9.57094e+08	7.20596e+08	9.81869e+08	High	High	High	High	High	High	High	High	High	High	1
FALSE	High	High	Master Protein	P62399	Large ribosomal subunit protein uL5 OS=Escherichia coli (strain K12) OX=83333 GN=rplE PE=1 SV=2	0	0	77	21	2172	21	179	20.3	9.48	40123	4565.68	19	20	cell organization and biogenesis;protein metabolism;other metabolic processes	cytosol;translational apparatus;other cell component	nucleic acid binding activity;other molecular function	Pf00281, Pf00673	93778679; 947800	b3308	rplE	ecj:JW3270; eco:b3308; ecoc:C3026_17980; P02389; P62399; Q2M6X3	0	0	5.44283e+09	5.64713e+09	8.05303e+09	6.23445e+09	4.62814e+09	1.15517e+09	1.06137e+09	1.22169e+09	1.08706e+09	9.71888e+08	High	High	High	High	High	High	High	High	High	High	1
FALSE	High	High	Master Protein	P0AG55	Large ribosomal subunit protein uL6 OS=Escherichia coli (strain K12) OX=83333 GN=rplF PE=1 SV=2	0	0	90	20	2719	20	177	18.9	9.7	42468	4550.83	19	20	cell organization and biogenesis;protein metabolism;other metabolic processes;other biological processes	cytosol;translational apparatus;other cell component	nucleic acid binding activity;other molecular function	Pf00347	86948169; 947803	b3305	rplF	ecj:JW3267; eco:b3305; ecoc:C3026_17965; P02390; P0AG55; Q2M6X0	0	0	1.01102e+10	9.77905e+09	1.38833e+10	1.27002e+10	6.61328e+09	2.21962e+09	2.07296e+09	1.7387e+09	1.91114e+09	1.77333e+09	High	High	High	High	High	High	High	High	High	High	1
FALSE	High	High	Master Protein	P0AE08	Alkyl hydroperoxide reductase C OS=Escherichia coli (strain K12) OX=83333 GN=ahpC PE=1 SV=2	0	0	79	19	2510	19	187	20.7	5.17	38894	4482.78	19	19	other metabolic processes;stress response;other biological processes	cytosol;other cell component	other molecular function	Pf00578, Pf10417	93776879; 945225	b0605	ahpC	ecj:JW0598; eco:b0605; P0AE08; P26427	0	0	4.39452e+09	2.6511e+09	5.46029e+07	5.3092e+07	9.11442e+09	4.95691e+09	5.48054e+09	4.3192e+09	4.14176e+09	4.07813e+09	High	High	Peak Found	High	High	High	High	High	High	High	1
FALSE	High	High	Master Protein	P0ACF0	DNA-binding protein HU-alpha OS=Escherichia coli (strain K12) OX=83333 GN=hupA PE=1 SV=1	0	0	80	11	2770	9	90	9.5	9.58	44988	4402.97	10	11	cell organization and biogenesis;DNA metabolism;RNA metabolism OR transcription;other metabolic processes;stress response	cytosol;other cell component	nucleic acid binding activity;other molecular function	Pf00216	93777894; 948499	b4000	hupA	ecj:JW3964; eco:b4000; ecoc:C3026_21605; P02342; P0ACF0; Q2M8T7	0	0	1.11455e+10	9.95291e+09	5.77573e+09	2.97908e+08	5.81361e+08	3.62015e+09	3.35562e+09	2.50767e+09	2.8818e+09	2.51079e+09	High	High	High	High	High	High	High	High	High	High	1
FALSE	High	High	Master Protein	P0A799	Phosphoglycerate kinase OS=Escherichia coli (strain K12) OX=83333 GN=pgk PE=1 SV=2	0	0	84	34	2321	34	387	41.1	5.22	39911	4306.87	33	34	other metabolic processes	cytosol	kinase activity;other molecular function	Pf00162	89517738; 947414	b2926	pgk	ecj:JW2893; eco:b2926; ecoc:C3026_16030; P0A799; P11665; Q2M9R6	0	0	7.74498e+09	4.94248e+09	3.08325e+09	3.48239e+09	1.73517e+09	2.96435e+09	2.50891e+09	2.21506e+09	1.9761e+09	2.02258e+09	High	High	Peak Found	Peak Found	High	High	High	High	High	High	1
FALSE	High	High	Master Protein	P0A9Y6	Cold shock-like protein CspC OS=Escherichia coli (strain K12) OX=83333 GN=cspC PE=1 SV=2	0	0	87	8	2457	7	69	7.4	7.24	40227	4239.39	7	8	stress response;other biological processes	cytosol	nucleic acid binding activity;other molecular function	Pf00313	946339	b1823	cspC	ecj:JW1812; eco:b1823; ecoc:C3026_10385; O68636; P0A9Y6; P36996	0	0	3.17944e+09	2.71064e+09	6.39032e+09	6.49741e+09	3.01322e+09	1.11727e+09	1.20939e+09	9.31421e+08	9.09508e+08	8.83317e+08	High	High	High	High	High	High	High	High	High	High	1
FALSE	High	High	Master Protein	P0A870	Transaldolase B OS=Escherichia coli (strain K12) OX=83333 GN=talB PE=1 SV=2	0	0	91	42	2404	40	317	35.2	5.21	43148	4171.1	40	41	other metabolic processes	cytosol	other molecular function	Pf00923	944748	b0008	talB	ecj:JW0007; eco:b0008; ecoc:C3026_00045; P0A870; P30148	0	3	2.83225e+08	1.26903e+08	4.97538e+07	8.2752e+09	1.95172e+10	2.83529e+09	2.05745e+09	1.31428e+09	1.19143e+09	8.44433e+08	High	High	High	High	High	High	High	High	High	High	1
FALSE	High	High	Master Protein	P0A7R1	Large ribosomal subunit protein bL9 OS=Escherichia coli (strain K12) OX=83333 GN=rplI PE=1 SV=1	0	0	97	19	2496	19	149	15.8	6.58	37024	4099.76	17	17	protein metabolism;other metabolic processes	cytosol;translational apparatus;other cell component	nucleic acid binding activity;other molecular function	Pf01281, Pf03948	93777620; 948720	b4203	rplI	ecj:JW4161; eco:b4203; ecoc:C3026_22705; P02418; P0A7R1; Q2M6A2	0	0	1.1304e+10	9.49338e+09	3.40513e+09	1.95246e+09	1.52094e+09	3.0092e+09	2.9121e+09	2.80619e+09	2.81557e+09	2.94126e+09	High	High	High	High	High	High	High	High	High	High	1
FALSE	High	High	Master Protein	P0AG67	Small ribosomal subunit protein bS1 OS=Escherichia coli (strain K12) OX=83333 GN=rpsA PE=1 SV=1	0	0	65	44	2240	44	557	61.1	4.98	29570	4059.15	38	42	cell organization and biogenesis;protein metabolism;other metabolic processes;other biological processes	cytosol;translational apparatus;other cell component	nucleic acid binding activity;other molecular function	Pf00575	93776506; 945536	b0911	rpsA	ecj:JW0894; eco:b0911; ecoc:C3026_05615; P02349; P0AG67; P77352	0	0	2.77833e+09	2.44695e+09	4.77463e+09	5.13577e+09	3.64686e+09	4.55088e+09	4.53931e+09	4.4603e+09	4.07293e+09	4.10714e+09	High	High	Peak Found	High	High	High	High	High	High	High	1
FALSE	High	High	Master Protein	P0AB71	Fructose-bisphosphate aldolase class 2 OS=Escherichia coli (strain K12) OX=83333 GN=fbaA PE=1 SV=2	0	0	81	29	2179	29	359	39.1	5.86	31714	4043.36	28	29	other metabolic processes	cytosol	other molecular function	Pf01116	93779073; 947415	b2925	fbaA	ecj:JW2892; eco:b2925; ecoc:C3026_16025; P0AB71; P11604; Q2M9R7	0	0	5.59489e+08	4.66014e+08	2.27826e+07	6.89145e+08	4.05754e+09	2.46395e+09	2.35491e+09	2.08171e+09	2.1214e+09	2.24121e+09	High	High	Peak Found	High	High	High	High	High	High	High	1
FALSE	High	High	Master Protein	P0A9P0	Dihydrolipoyl dehydrogenase OS=Escherichia coli (strain K12) OX=83333 GN=lpdA PE=1 SV=2	0	0	65	28	2079	28	474	50.7	6.15	36525	4042.01	25	28	other metabolic processes;stress response	plasma membrane;other membranes;cytosol;other cell component	other molecular function	Pf02852, Pf07992	93777320; 944854	b0116	lpdA	ecj:JW0112; eco:b0116; ecoc:C3026_00485; P00391; P0A9P0	0	0	1.50777e+09	1.34748e+09	5.28545e+08	6.40706e+08	5.00373e+08	3.62916e+09	3.45793e+09	3.13375e+09	2.88371e+09	2.80993e+09	High	High	Peak Found	Peak Found	Peak Found	High	High	High	High	High	1
FALSE	High	High	Master Protein	P13035	Aerobic glycerol-3-phosphate dehydrogenase OS=Escherichia coli (strain K12) OX=83333 GN=glpD PE=1 SV=3	0	0	80	40	2142	40	501	56.7	7.44	38525	4014.06	39	39	other metabolic processes	plasma membrane;other membranes;other cell component	other molecular function	Pf01266, Pf16901	947934	b3426	glpD	ecj:JW3389; eco:b3426; ecoc:C3026_18575; P13035; P78115; Q2M790; Q47234	0	0	2.1759e+07	3.03064e+07	1.96573e+06	1.3759e+07	642987	2.98963e+09	3.62813e+09	4.43619e+09	4.31336e+09	4.61703e+09	Peak Found	Peak Found	Peak Found	Peak Found	Peak Found	High	High	High	High	High	1
FALSE	High	High	Master Protein	P0A6F9	Co-chaperonin GroES OS=Escherichia coli (strain K12) OX=83333 GN=groES PE=1 SV=1	0	0	96	12	2686	12	97	10.4	5.24	33057	3990.61	12	11	protein metabolism;other metabolic processes;stress response;other biological processes	cytosol	other molecular function	Pf00166	948655	b4142	groES	ecj:JW4102; eco:b4142; ecoc:C3026_22385; P05380; P0A6F9; Q2M6G2	0	0	9.95663e+09	9.60567e+09	5.67461e+09	5.00706e+09	1.49336e+10	3.52374e+09	3.43767e+09	3.0285e+09	2.65223e+09	2.83861e+09	High	High	High	High	High	High	High	High	High	High	1
FALSE	High	High	Master Protein	P0AGE9	Succinate--CoA ligase [ADP-forming] subunit alpha OS=Escherichia coli (strain K12) OX=83333 GN=sucD PE=1 SV=2	0	0	76	25	2312	25	289	29.8	6.79	33622	3929.84	22	25	other metabolic processes	cytosol;other cell component	other molecular function	Pf00549, Pf02629	93776756; 945314	b0729	sucD	ecj:JW0718; eco:b0729; ecoc:C3026_03650; P07459; P0AGE9	0	0	6.42382e+09	5.413e+09	5.77087e+08	5.69243e+08	2.57282e+08	3.1731e+09	3.09887e+09	3.09703e+09	3.19351e+09	3.06098e+09	High	High	High	High	High	High	High	High	High	High	1
FALSE	High	High	Master Protein	P61175	Large ribosomal subunit protein uL22 OS=Escherichia coli (strain K12) OX=83333 GN=rplV PE=1 SV=1	0	0	72	14	1834	14	110	12.2	10.23	30381	3835.22	13	13	cell organization and biogenesis;protein metabolism;other metabolic processes;other biological processes	cytosol;translational apparatus;other cell component	nucleic acid binding activity;other molecular function	Pf00237	93778672; 947813	b3315	rplV	ecj:JW3277; eco:b3315; ecoc:C3026_18015; P02423; P61175; Q2M6Y0	0	0	5.75009e+09	5.0407e+09	9.6948e+09	1.03403e+10	6.04318e+09	1.29144e+09	1.04759e+09	8.62423e+08	7.42737e+08	7.78524e+08	High	High	High	High	High	High	High	High	High	High	1
FALSE	High	High	Master Protein	P0AA04	Phosphocarrier protein HPr OS=Escherichia coli (strain K12) OX=83333 GN=ptsH PE=1 SV=1	0	0	82	6	1560	6	85	9.1	5.83	20615	3700.2	6	6	transport;other biological processes	cytosol	enzyme regulator activity;other molecular function	Pf00381	946886; 97602767	b2415	ptsH	ecj:JW2408; eco:b2415; ecoc:C3026_13425; P05525; P07006; P0AA04	0	0	1.76437e+09	1.45218e+09	3.7562e+09	4.00014e+09	1.95067e+09	3.90351e+08	4.8894e+08	3.77838e+08	3.15526e+08	2.8106e+08	High	High	High	High	High	High	High	High	High	High	1
FALSE	High	High	Master Protein	P0A6M8	Elongation factor G OS=Escherichia coli (strain K12) OX=83333 GN=fusA PE=1 SV=2	0	0	71	41	1967	41	704	77.5	5.38	34891	3559.11	39	41	cell organization and biogenesis;protein metabolism;other metabolic processes	cytosol	other molecular function	Pf00009, Pf00679, Pf03144, Pf03764, Pf14492	93778658; 947847	b3340	fusA	ecj:JW3302; eco:b3340; ecoc:C3026_18140; P02996; P0A6M8; Q2M705; Q9F439	0	0	1.39619e+08	1.1203e+08	1.96741e+08	1.99736e+08	1.44954e+08	2.90018e+09	3.01861e+09	2.72481e+09	3.31121e+09	3.14379e+09	High	High	High	High	Peak Found	High	High	High	High	High	1
FALSE	High	High	Master Protein	P02359	Small ribosomal subunit protein uS7 OS=Escherichia coli (strain K12) OX=83333 GN=rpsG PE=1 SV=3	0	0	72	19	1706	19	179	20	10.36	21701	3505.11	17	18	cell organization and biogenesis;protein metabolism;other metabolic processes;other biological processes	cytosol;translational apparatus;other cell component	nucleic acid binding activity;other molecular function	Pf00177	947846	b3341	rpsG	ecj:JW3303; eco:b3341; ecoc:C3026_18145; P02359; Q2M706	0	0	2.90185e+09	3.23648e+09	3.09648e+09	3.636e+09	2.60387e+09	1.64064e+09	1.82197e+09	1.84388e+09	1.91189e+09	1.78853e+09	High	High	High	High	High	High	High	High	High	High	1
FALSE	High	High	Master Protein	P0A6P1	Elongation factor Ts OS=Escherichia coli (strain K12) OX=83333 GN=tsf PE=1 SV=2	0	0	92	39	1841	39	283	30.4	5.29	33917	3472.67	35	38	protein metabolism;other metabolic processes	cytosol;other cell component	enzyme regulator activity;other molecular function	Pf00889	93777255; 944866	b0170	tsf	ecj:JW0165; eco:b0170; ecoc:C3026_00775; P02997; P0A6P1	0	0	5.95866e+09	4.41357e+09	2.46431e+08	4.6274e+08	8.68642e+09	3.55834e+09	3.01317e+09	2.95768e+09	3.4218e+09	3.18789e+09	High	High	High	High	High	High	High	High	High	High	1
FALSE	High	High	Master Protein	P09394	Glycerophosphodiester phosphodiesterase, periplasmic OS=Escherichia coli (strain K12) OX=83333 GN=glpQ PE=1 SV=2	0	0	81	36	1945	36	358	40.8	5.6	27063	3428.48	31	36	other metabolic processes	other cell component	other molecular function	Pf03009	946725	b2239	glpQ	ecj:JW2233; eco:b2239; ecoc:C3026_12510; P09394	0	0	3.07939e+08	1.69506e+08	6.36665e+07	3.42152e+07	8.4824e+09	3.09225e+09	2.77538e+09	2.11644e+09	2.72256e+09	2.2566e+09	High	High	Peak Found	Peak Found	High	High	High	High	High	High	1
FALSE	High	High	Master Protein	P0A7J3	Large ribosomal subunit protein uL10 OS=Escherichia coli (strain K12) OX=83333 GN=rplJ PE=1 SV=2	0	0	86	21	1854	21	165	17.7	8.98	28527	3400.32	17	21	protein metabolism;other metabolic processes;other biological processes	cytosol;translational apparatus;other cell component	translation activity;nucleic acid binding activity;other molecular function	Pf00466	93777909; 948490	b3985	rplJ	ecj:JW3948; eco:b3985; ecoc:C3026_21525; P02408; P0A7J3; Q2M8S1	0	0	5.37288e+09	4.55268e+09	3.02435e+09	3.84047e+09	5.31967e+09	2.60987e+09	2.34962e+09	1.95744e+09	2.09393e+09	1.99454e+09	High	High	High	High	High	High	High	High	High	High	1
FALSE	High	High	Master Protein	P0A836	Succinate--CoA ligase [ADP-forming] subunit beta OS=Escherichia coli (strain K12) OX=83333 GN=sucC PE=1 SV=1	0	0	75	33	2068	33	388	41.4	5.52	35681	3347.86	31	32	other metabolic processes	cytosol;other cell component	other molecular function	Pf00549, Pf08442	93776757; 945312	b0728	sucC	ecj:JW0717; eco:b0728; ecoc:C3026_03645; P07460; P0A836	0	0	8.70886e+08	8.24971e+08	8.63758e+07	6.14716e+07	1.66761e+08	4.02077e+09	4.83367e+09	4.84912e+09	4.85571e+09	4.88599e+09	High	High	High	High	High	High	High	High	High	High	1
FALSE	High	High	Master Protein	P60422	Large ribosomal subunit protein uL2 OS=Escherichia coli (strain K12) OX=83333 GN=rplB PE=1 SV=2	0	0	78	30	1930	30	273	29.8	10.93	25255	3260.67	27	28	cell organization and biogenesis;protein metabolism;other metabolic processes;other biological processes	cytosol;translational apparatus;other cell component	nucleic acid binding activity;other molecular function	Pf00181, Pf03947	93778670; 947820	b3317	rplB	ecj:JW3279; eco:b3317; ecoc:C3026_18025; P02387; P60422; Q2M6Y2	0	0	7.7084e+09	8.86457e+09	1.26437e+09	8.0403e+08	4.69136e+08	1.16101e+09	1.59276e+09	1.94746e+09	1.92617e+09	1.83005e+09	High	High	High	High	High	High	High	High	High	High	1
FALSE	High	High	Master Protein	P23847	Dipeptide-binding protein OS=Escherichia coli (strain K12) OX=83333 GN=dppA PE=1 SV=1	0	0	87	47	1736	47	535	60.3	6.65	25852	3224.17	42	46	transport;other biological processes	plasma membrane;other membranes;other cell component	transporter activity;other molecular function	Pf00496	75201993; 948062	b3544	dppA	ecj:JW3513; eco:b3544; ecoc:C3026_19210; P23847; Q2M7K6	1	0	7.71957e+08	9.00607e+08	1.49873e+10	5.43625e+09	8.81577e+08	1.15991e+08	1.08732e+08	1.11109e+08	8.70072e+07	1.10997e+08	High	High	High	High	High	High	High	High	High	High	1
FALSE	High	High	Master Protein	P0AFG8	Pyruvate dehydrogenase E1 component OS=Escherichia coli (strain K12) OX=83333 GN=aceE PE=1 SV=2	0	0	77	57	1706	57	887	99.6	5.68	27989	3095.2	47	56	other metabolic processes	other cell component	other molecular function	Pf00456, Pf17831, Pf22613	75202071; 944834	b0114	aceE	ecj:JW0110; eco:b0114; ecoc:C3026_00475; P06958; P0AFG8; P78049; Q53382	0	0	6.28036e+07	9.26494e+07	1.29953e+08	1.83159e+08	1.63332e+08	2.88058e+09	2.81924e+09	2.48211e+09	2.47013e+09	2.32099e+09	Peak Found	High	Peak Found	High	High	High	High	High	High	High	1
FALSE	High	High	Master Protein	P09373	Formate acetyltransferase 1 OS=Escherichia coli (strain K12) OX=83333 GN=pflB PE=1 SV=2	0	0	82	52	1719	48	760	85.3	6.01	30232	3036.33	43	51	other metabolic processes	cytosol	other molecular function	Pf01228, Pf02901	93776515; 945514	b0903	pflB	ecj:JW0886; eco:b0903; ecoc:C3026_05575; P09373; P76826; Q47478	0	4	3.97736e+08	4.23889e+08	7.11315e+08	7.54039e+08	4.68659e+08	2.61489e+09	2.65753e+09	2.56758e+09	2.46377e+09	2.40946e+09	High	High	High	High	High	High	High	High	High	High	1
FALSE	High	High	Master Protein	P00448	Superoxide dismutase [Mn] OS=Escherichia coli (strain K12) OX=83333 GN=sodA PE=1 SV=2	0	0	89	21	1427	21	206	23.1	6.96	22825	3033.86	20	21	other metabolic processes;stress response;other biological processes	cytosol;other cell component	nucleic acid binding activity;other molecular function	Pf00081, Pf02777	948403	b3908	sodA	ecj:JW3879; eco:b3908; ecoc:C3026_21130; P00448; Q2M8K5	0	0	9.21699e+08	7.76449e+08	2.16081e+07	2.74186e+08	1.32146e+09	3.27235e+09	1.7748e+09	1.181e+09	8.45371e+08	1.78427e+09	High	High	Peak Found	High	High	High	High	High	High	High	1
FALSE	High	High	Master Protein	P0ABH7	Citrate synthase OS=Escherichia coli (strain K12) OX=83333 GN=gltA PE=1 SV=1	0	0	80	26	1791	26	427	48	6.68	29681	3024.85	24	25	cell organization and biogenesis;other metabolic processes	cytosol	other molecular function	Pf00285	93776765; 945323	b0720	gltA	ecj:JW0710; eco:b0720; ecoc:C3026_03600; O32552; P00891; P0ABH7; P78257	0	0	4.60318e+07	9.09015e+07	1.5654e+08	1.91555e+08	1.1067e+08	1.47609e+09	5.16673e+09	5.47135e+09	5.50539e+09	5.28847e+09	Peak Found	Peak Found	Peak Found	Peak Found	Peak Found	High	High	High	High	High	1
FALSE	High	High	Master Protein	P0ACF8	DNA-binding protein H-NS OS=Escherichia coli (strain K12) OX=83333 GN=hns PE=1 SV=2	0	0	85	19	1970	18	137	15.5	5.47	28073	2925.14	17	19	cell organization and biogenesis;other biological processes	cytosol;other cell component	nucleic acid binding activity;other molecular function	Pf00816, Pf22470	93775303; 945829	b1237	hns	ecj:JW1225; eco:b1237; ecoc:C3026_07275; P08936; P0ACF8; Q47267	0	1	1.00388e+10	9.60701e+09	1.58912e+10	1.61069e+10	8.9481e+09	4.16055e+09	3.73458e+09	3.48857e+09	2.65064e+09	3.24629e+09	High	High	High	High	High	High	High	High	High	High	1
FALSE	High	High	Master Protein	P33195	Glycine dehydrogenase (decarboxylating) OS=Escherichia coli (strain K12) OX=83333 GN=gcvP PE=1 SV=3	0	0	62	36	1296	36	957	104.3	6	22886	2814.71	36	36	other metabolic processes	cytosol;other cell component	other molecular function	Pf02347, Pf21478	947394	b2903	gcvP	ecj:JW2871; eco:b2903; ecoc:C3026_15915; P33195; Q2M9T8	0	0	3.24716e+07	3.01317e+07	9.41909e+07	1.39682e+08	5.0653e+07	1.8159e+09	1.9639e+09	1.55461e+09	1.45748e+09	1.34947e+09	Peak Found	Peak Found	Peak Found	Peak Found	Peak Found	High	High	High	High	High	1
FALSE	High	High	Master Protein	P0A7L0	Large ribosomal subunit protein uL1 OS=Escherichia coli (strain K12) OX=83333 GN=rplA PE=1 SV=2	0	0	86	30	1788	30	234	24.7	9.64	27698	2786.69	25	28	cell organization and biogenesis;protein metabolism;other metabolic processes;other biological processes	cytosol;translational apparatus;other cell component	nucleic acid binding activity;other molecular function	Pf00687	93777910; 948483	b3984	rplA	ecj:JW3947; eco:b3984; ecoc:C3026_21520; P02384; P0A7L0; Q2M8S0	0	0	6.45705e+09	6.69426e+09	8.51844e+08	6.95976e+08	4.55947e+08	3.36051e+09	3.20669e+09	3.0024e+09	3.18228e+09	2.87712e+09	High	High	High	High	High	High	High	High	High	High	1
FALSE	High	High	Master Protein	P0AGD1	Superoxide dismutase [Cu-Zn] OS=Escherichia coli (strain K12) OX=83333 GN=sodC PE=1 SV=1	0	0	85	14	1236	14	173	17.7	6.42	15122	2765.91	14	14	other metabolic processes;stress response	other cell component	other molecular function	Pf00080	75204491; 945343	b1646	sodC	ecj:JW1638; eco:b1646; ecoc:C3026_09450; P0AGD1; P53635; P96756; Q2MB67	0	0	1.0281e+09	1.7033e+09	3.56785e+09	4.33964e+09	2.23389e+09	6.01267e+08	4.7939e+08	4.08537e+08	3.96949e+08	4.09778e+08	High	High	High	High	High	High	High	High	High	High	1
FALSE	High	High	Master Protein	P25516	Aconitate hydratase A OS=Escherichia coli (strain K12) OX=83333 GN=acnA PE=1 SV=3	0	0	67	47	1446	47	891	97.6	5.88	25504	2752.47	42	45	other metabolic processes;stress response	cytosol;other cell component	nucleic acid binding activity;other molecular function	Pf00330, Pf00694	946724	b1276	acnA	ecj:JW1268; eco:b1276; P25516; P78060; P78148	0	0	1.82509e+07	8.93204e+06	4.93603e+07	2.13007e+07	1.65277e+08	2.46516e+09	2.48522e+09	2.26403e+09	2.20832e+09	2.08869e+09	Peak Found	Peak Found	Peak Found	Peak Found	High	High	High	High	High	High	1
FALSE	High	High	Master Protein	P75694	Uncharacterized protein YahO OS=Escherichia coli (strain K12) OX=83333 GN=yahO PE=3 SV=1	0	0	70	13	1404	13	91	9.9	6.07	23693	2687.73	12	12	stress response;other biological processes	other cell component		Pf07338	944985	b0329	yahO	ecj:JW0321; eco:b0329; ecoc:C3026_01615; ecoc:C3026_24785; P75694; Q2MC94	0	0	1.57913e+09	2.31272e+09	5.75782e+09	6.29022e+09	2.46643e+09	1.2644e+09	9.09413e+08	8.56269e+08	7.22581e+08	7.0663e+08	High	High	High	High	High	High	High	High	High	High	1
FALSE	High	High	Master Protein	P0A7K6	Large ribosomal subunit protein bL19 OS=Escherichia coli (strain K12) OX=83333 GN=rplS PE=1 SV=2	0	0	71	15	1565	15	115	13.1	10.62	21832	2667.58	15	15	cell organization and biogenesis;protein metabolism;other metabolic processes	cytosol;translational apparatus;other cell component	nucleic acid binding activity;other molecular function	Pf01245	93774456; 947096	b2606	rplS	ecj:JW2587; eco:b2606; ecoc:C3026_14430; P02420; P0A7K6	0	0	5.49344e+09	5.22187e+09	5.42223e+09	2.66044e+09	7.62489e+08	1.24742e+09	1.32325e+09	9.48582e+08	1.05992e+09	1.08999e+09	High	High	High	High	High	High	High	High	High	High	1
FALSE	High	High	Master Protein	P60438	Large ribosomal subunit protein uL3 OS=Escherichia coli (strain K12) OX=83333 GN=rplC PE=1 SV=1	0	0	96	29	1658	29	209	22.2	9.91	29000	2640.26	22	29	cell organization and biogenesis;protein metabolism;other metabolic processes	cytosol;translational apparatus;other cell component	nucleic acid binding activity;other molecular function	Pf00297	86948184; 947817	b3320	rplC	ecj:JW3282; eco:b3320; ecoc:C3026_18040; P02386; P60438; Q2M6Y5	0	0	7.04817e+09	6.85307e+09	4.27312e+09	3.82202e+09	2.39996e+09	1.55409e+09	1.89838e+09	1.91025e+09	2.20232e+09	2.06024e+09	High	High	High	High	High	High	High	High	High	High	1
FALSE	High	High	Master Protein	P0A705	Translation initiation factor IF-2 OS=Escherichia coli (strain K12) OX=83333 GN=infB PE=1 SV=1	0	0	56	53	1619	53	890	97.3	6.07	19019	2592.17	47	52	protein metabolism;other metabolic processes;stress response	cytosol;other cell component	translation activity;other molecular function	Pf00009, Pf03144, Pf04760, Pf08364, Pf11987, Pf22042	75206024; 947684	b3168	infB	ecj:JW3137; eco:b3168; ecoc:C3026_17255; O32548; O32549; O32550; O34379; O34415; O34603; P02995; P0A705; Q2M942; Q9EUZ4; Q9EUZ5; Q9EUZ6; Q9EUZ8; Q9EUZ9; Q9EV00	0	0	1.40363e+09	1.8766e+09	3.48031e+09	4.17455e+09	2.65657e+09	5.07402e+08	6.43291e+08	7.6371e+08	7.79131e+08	7.66908e+08	High	High	High	High	High	High	High	High	High	High	1
FALSE	High	High	Master Protein	P0A7V3	Small ribosomal subunit protein uS3 OS=Escherichia coli (strain K12) OX=83333 GN=rpsC PE=1 SV=2	0	0	71	22	1307	22	233	26	10.27	21866	2578.72	20	22	cell organization and biogenesis;protein metabolism;other metabolic processes	cytosol;translational apparatus;other cell component	nucleic acid binding activity;other molecular function	Pf00189, Pf07650	947814; 97603663	b3314	rpsC	ecj:JW3276; eco:b3314; ecoc:C3026_18010; P02352; P0A7V3; Q2M6X9	0	0	4.35958e+09	4.07326e+09	1.25441e+09	9.13489e+08	5.48752e+08	1.00733e+09	1.19154e+09	1.66723e+09	1.65121e+09	1.70373e+09	High	High	High	High	High	High	High	High	High	High	1
FALSE	High	High	Master Protein	P0AA25	Thioredoxin 1 OS=Escherichia coli (strain K12) OX=83333 GN=trxA PE=1 SV=2	0	0	83	14	1446	14	109	11.8	4.88	28185	2558.25	9	14	other biological processes	cytosol;other cell component	enzyme regulator activity;other molecular function	Pf00085	93778163; 948289	b3781	trxA	ecj:JW5856; eco:b3781; ecoc:C3026_20470; P00274; P0AA25; P76750; Q2M889; Q47674; Q8XAT2	0	0	2.12669e+09	2.54832e+09	4.45361e+09	4.95319e+09	3.39559e+09	1.4328e+09	1.50402e+09	1.28432e+09	1.28194e+09	1.24464e+09	High	High	High	High	High	High	High	High	High	High	1
FALSE	High	High	Master Protein	P0A9Q7	Bifunctional aldehyde-alcohol dehydrogenase AdhE OS=Escherichia coli (strain K12) OX=83333 GN=adhE PE=1 SV=2	0	0	68	49	1412	49	891	96.1	6.79	23929	2501.45	45	47	cell organization and biogenesis;other metabolic processes;stress response;other biological processes	cytosol	other molecular function	Pf00171, Pf00465, Pf25137	93775306; 945837	b1241	adhE	ecj:JW1228; eco:b1241; ecoc:C3026_07295; P0A9Q7; P17547	0	0	2.16639e+08	1.75988e+08	1.88694e+08	1.6936e+08	1.29191e+08	8.09647e+08	1.9805e+09	2.44068e+09	2.33256e+09	2.37732e+09	High	High	High	High	High	High	High	High	High	High	1
FALSE	High	High	Master Protein	P00350	6-phosphogluconate dehydrogenase, decarboxylating OS=Escherichia coli (strain K12) OX=83333 GN=gnd PE=1 SV=2	0	0	78	34	1388	34	468	51.4	5.15	23421	2469.9	33	32	other metabolic processes	cytosol	other molecular function	Pf00393, Pf03446	946554	b2029	gnd	ecj:JW2011; eco:b2029; ecoc:C3026_11435; P00350; P78080; Q47571; Q59366; Q59402; Q59411; Q59412; Q59413; Q59414; Q59416; Q79DT3	0	0	5.86183e+07	2.98758e+07	5.73027e+07	5.91894e+07	7.76267e+07	2.45596e+09	2.37761e+09	1.91747e+09	1.76181e+09	1.83051e+09	High	High	Peak Found	Peak Found	High	High	High	High	High	High	1
FALSE	High	High	Master Protein	P0A7W1	Small ribosomal subunit protein uS5 OS=Escherichia coli (strain K12) OX=83333 GN=rpsE PE=1 SV=2	0	0	87	17	1346	17	167	17.6	10.11	26034	2448.48	15	16	cell organization and biogenesis;protein metabolism;other metabolic processes;other biological processes	cytosol;translational apparatus;other cell component	nucleic acid binding activity;other molecular function	Pf00333, Pf03719	93778684; 947795	b3303	rpsE	ecj:JW3265; eco:b3303; ecoc:C3026_17955; O54299; P02356; P0A7W1; Q2M6W8	0	0	6.07103e+09	5.13792e+09	5.00583e+09	3.37634e+09	1.97063e+09	1.17251e+09	1.26303e+09	1.34607e+09	1.37532e+09	1.18831e+09	High	High	High	High	High	High	High	High	High	High	1
FALSE	High	High	Master Protein	P69908	Glutamate decarboxylase alpha OS=Escherichia coli (strain K12) OX=83333 GN=gadA PE=1 SV=1	0	0	65	27	1236	2	466	52.7	5.41	22136	2435.03	25	25	other metabolic processes;other biological processes		other molecular function	Pf00282	948027	b3517	gadA	ecj:JW3485; eco:b3517; ecoc:C3026_19055; P69908; P80063; Q2M7H9	0	29	9.21452e+06	1.02393e+07	3.19324e+07	2.80916e+07	2.69228e+08	2.62621e+09	2.73864e+09	2.23654e+09	2.06562e+09	2.1374e+09	n/a	n/a	n/a	n/a	High	Peak Found	High	Peak Found	Peak Found	High	1
FALSE	High	High	Master Protein	P69910	Glutamate decarboxylase beta OS=Escherichia coli (strain K12) OX=83333 GN=gadB PE=1 SV=1	0	0	64	26	1234	1	466	52.6	5.49	22160	2427.85	24	24	other metabolic processes;other biological processes		other molecular function	Pf00282	946058	b1493	gadB	ecj:JW1488; eco:b1493; ecoc:C3026_08645; P28302; P69910; P76873	0	0					1.36883e+07	1.40092e+08	1.50575e+08	120304784	1.33172e+08	1.65545e+08	n/a	n/a	n/a	n/a	Peak Found	Peak Found	Peak Found	High	High	High	1
FALSE	High	High	Master Protein	P0A910	Outer membrane protein A OS=Escherichia coli (strain K12) OX=83333 GN=ompA PE=1 SV=1	0	0	57	19	1206	19	346	37.2	6.42	16819	2375.83	15	18	stress response;transport;other biological processes	other membranes;other cell component	transporter activity;other molecular function	Pf00691, Pf01389	93776457; 945571	b0957	ompA	ecj:JW0940; eco:b0957; ecoc:C3026_05850; P02934; P0A910	0	0	5.09591e+08	5.50848e+08	9.73237e+08	9.68811e+08	5.57503e+08	1.2711e+09	1.70658e+09	2.6853e+09	2.14125e+09	2.98914e+09	High	High	High	High	High	High	High	High	High	High	1
FALSE	High	High	Master Protein	P0A850	Trigger factor OS=Escherichia coli (strain K12) OX=83333 GN=tig PE=1 SV=1	0	0	67	32	1425	32	432	48.2	4.88	24682	2375.04	28	32	protein metabolism;other metabolic processes;stress response;transport;other biological processes	cytosol	translation activity;other molecular function	Pf00254, Pf05697, Pf05698	75202861; 945081	b0436	tig	ecj:JW0426; eco:b0436; ecoc:C3026_02135; P0A850; P15299; P22257; P77603; Q2MBZ0	0	0	4.09032e+08	6.36683e+08	1.22862e+09	1.42384e+09	8.8629e+08	2.72374e+09	2.70383e+09	2.29501e+09	2.35306e+09	2.2477e+09	High	High	High	High	High	High	High	High	High	High	1
FALSE	High	High	Master Protein	P0ADU5	Protein YgiW OS=Escherichia coli (strain K12) OX=83333 GN=ygiW PE=1 SV=1	0	0	49	10	1320	10	130	14	5.26	20702	2350.3	9	10	stress response;other biological processes	other cell component		Pf04076	93778968; 946051	b3024	ygiW	ecj:JW2992; eco:b3024; ecoc:C3026_16520; P0ADU5; P52083; Q2M9H6	0	0	2.12076e+09	1.94931e+09	3.04727e+09	3.28506e+09	3.03428e+09	4.63415e+08	4.9089e+08	4.16094e+08	3.54853e+08	3.89091e+08	High	High	High	High	High	High	High	High	High	High	1
FALSE	High	High	Master Protein	P0A9B2	Glyceraldehyde-3-phosphate dehydrogenase A OS=Escherichia coli (strain K12) OX=83333 GN=gapA PE=1 SV=2	0	0	86	36	1381	36	331	35.5	7.11	22143	2340.12	32	33	other metabolic processes	cytosol	other molecular function	Pf00044, Pf02800	93775988; 947679	b1779	gapA	ecj:JW1768; eco:b1779; ecoc:C3026_10150; P06977; P0A9B2	0	0	4.24371e+09	2.71391e+09	2.34308e+08	2.01e+08	2.70415e+08	4.3695e+09	3.30034e+09	1.76061e+09	1.31816e+09	1.69967e+09	High	High	High	High	High	High	High	High	High	High	1
FALSE	High	High	Master Protein	P0AED0	Universal stress protein A OS=Escherichia coli (strain K12) OX=83333 GN=uspA PE=1 SV=2	0	0	71	9	845	9	144	16.1	5.29	11325	2288.4	9	9	stress response	other cell component	other molecular function	Pf00582	93778498; 948007	b3495	uspA	ecj:JW3462; eco:b3495; ecoc:C3026_18930; P0AED0; P28242; Q2M7F7	0	0	3.69822e+08	2.19058e+08	3.89002e+07	9.355e+06	8.22724e+07	4.62735e+08	7.1611e+08	5.78223e+08	4.27327e+08	4.37744e+08	High	High	Peak Found	Peak Found	High	High	High	High	High	High	1
FALSE	High	High	Master Protein	P0AG59	Small ribosomal subunit protein uS14 OS=Escherichia coli (strain K12) OX=83333 GN=rpsN PE=1 SV=2	0	0	55	10	1309	10	101	11.6	11.17	11892	2266.64	7	10	cell organization and biogenesis;protein metabolism;other metabolic processes	cytosol;translational apparatus;other cell component	nucleic acid binding activity;other molecular function	Pf00253	93778680; 947801	b3307	rpsN	ecj:JW3269; eco:b3307; ecoc:C3026_17975; P02370; P0AG59; Q2M6X2	0	0	1.54047e+09	1.77352e+09	2.04432e+09	1.8913e+09	1.44181e+09	3.02794e+08	2.69815e+08	2.26177e+08	1.90458e+08	2.07635e+08	High	High	High	High	High	High	High	High	High	High	1
FALSE	High	High	Master Protein	P0ABK5	Cysteine synthase A OS=Escherichia coli (strain K12) OX=83333 GN=cysK PE=1 SV=2	0	0	86	26	1071	26	323	34.5	6.06	21097	2253.94	26	26	other metabolic processes	cytosol;other cell component	other molecular function	Pf00291	93774717; 946877	b2414	cysK	ecj:JW2407; eco:b2414; ecoc:C3026_13420; P0ABK5; P11096; P21546	0	0	5.76065e+09	3.66587e+09	1.77772e+07	1.30856e+07	5.40826e+08	4.69618e+08	2.95232e+08	1.86049e+08	2.14037e+08	2.25911e+08	High	High	Peak Found	Peak Found	High	High	High	High	High	High	1
FALSE	High	High	Master Protein	P23843	Periplasmic oligopeptide-binding protein OppA OS=Escherichia coli (strain K12) OX=83333 GN=oppA PE=1 SV=2	0	0	82	36	1135	36	543	60.9	6.49	15496	2220.01	34	34	stress response;transport	plasma membrane;other membranes;other cell component	transporter activity;other molecular function	Pf00496	945830	b1243	oppA	ecj:JW1235; eco:b1243; P23843; P76829	0	0	5.01284e+08	3.11641e+08	4.42673e+06	1.34606e+07	2.8247e+09	8.92341e+08	8.01049e+08	711219611	8.60539e+08	7.90524e+08	High	High	Peak Found	Peak Found	High	High	High	High	High	High	1
FALSE	High	High	Master Protein	P0AGD3	Superoxide dismutase [Fe] OS=Escherichia coli (strain K12) OX=83333 GN=sodB PE=1 SV=2	0	0	95	12	1216	12	193	21.3	5.95	16566	2211.35	11	11	other metabolic processes;stress response	other cell component	other molecular function	Pf00081, Pf02777	93775810; 944953	b1656	sodB	ecj:JW1648; eco:b1656; ecoc:C3026_09500; P09157; P0AGD3	0	0	1.77691e+09	1.99366e+09	3.59647e+07	2.81932e+07	2.63916e+09	2.3514e+09	1.54306e+09	7.69887e+08	5.98506e+08	1.68907e+09	High	High	High	Peak Found	High	High	High	High	High	High	1
FALSE	High	High	Master Protein	P0ABB0	ATP synthase subunit alpha OS=Escherichia coli (strain K12) OX=83333 GN=atpA PE=1 SV=1	0	0	64	30	1177	29	513	55.2	6.13	21517	2184.86	27	29	other metabolic processes;transport	plasma membrane;other membranes	transporter activity;other molecular function	Pf00006, Pf00306, Pf02874	93778233; 948242	b3734	atpA	ecj:JW3712; eco:b3734; ecoc:C3026_20235; P00822; P0ABB0; Q2M852; Q47249	0	1	4.35288e+08	2.22588e+08	2.93142e+07	2.29735e+07	2.18787e+07	1.58637e+09	1.81637e+09	1.97157e+09	1.9241e+09	1.95812e+09	High	High	Peak Found	Peak Found	Peak Found	High	High	High	High	High	1
FALSE	High	High	Master Protein	P0A8T7	DNA-directed RNA polymerase subunit beta' OS=Escherichia coli (strain K12) OX=83333 GN=rpoC PE=1 SV=1	0	0	62	72	1301	72	1407	155.1	7.08	21013	2179.58	65	70	cell organization and biogenesis;RNA metabolism OR transcription;other metabolic processes;stress response;other biological processes	cytosol;nucleus	nucleic acid binding activity;other molecular function	Pf00623, Pf04983, Pf04997, Pf04998, Pf05000	93777906; 948487	b3988	rpoC	ecj:JW3951; eco:b3988; ecoc:C3026_21540; P00577; P00578; P0A8T7; P78134; Q2M8S4	0	0	2.01999e+08	1.65414e+08	2.01225e+08	2.77264e+08	1.59839e+08	9.60179e+08	1.52569e+09	1.99079e+09	1.92962e+09	1.97295e+09	High	High	Peak Found	High	Peak Found	High	High	High	High	High	1
FALSE	High	High	Master Protein	P0AFG3	2-oxoglutarate dehydrogenase E1 component OS=Escherichia coli (strain K12) OX=83333 GN=sucA PE=1 SV=1	0	0	61	45	1186	45	933	105	6.49	18153	2155.82	43	42	other metabolic processes	cytosol;other cell component	other molecular function	Pf00676, Pf02779, Pf16078, Pf16870	75205557; 945303	b0726	sucA	ecj:JW0715; eco:b0726; ecoc:C3026_03635; P07015; P0AFG3; P78225	0	0	5.43175e+07	6.26662e+07	7.92641e+07	6.43786e+07	5.81857e+07	1.12221e+09	1.48688e+09	1481211330	1.50651e+09	1.32358e+09	High	High	High	Peak Found	Peak Found	High	High	High	High	High	1
FALSE	High	High	Master Protein	P23869	Peptidyl-prolyl cis-trans isomerase B OS=Escherichia coli (strain K12) OX=83333 GN=ppiB PE=1 SV=2	0	0	60	14	1406	14	164	18.1	5.8	17924	2146.65	12	14		cytosol	other molecular function	Pf00160	949038	b0525	ppiB	ecj:JW0514; eco:b0525; ecoc:C3026_02575; P23869; P78052; Q2MBQ4	0	0	1.38082e+09	1.87246e+09	3.68278e+09	4.60837e+09	3.44433e+09	8.48094e+08	7.70478e+08	5.30396e+08	5.68832e+08	6.31661e+08	High	High	High	High	High	High	High	High	High	High	1
FALSE	High	High	Master Protein	P03841	Maltose operon periplasmic protein OS=Escherichia coli (strain K12) OX=83333 GN=malM PE=3 SV=1	0	0	58	15	1054	15	306	31.9	8.02	16428	2118.26	14	14	transport	other cell component		Pf07148	948547	b4037	malM	ecj:JW3997; eco:b4037; ecoc:C3026_21815; P03841; Q2M6R7	0	0	1.93569e+09	2.06094e+09	4.04947e+09	3.99196e+09	2.72506e+09	5.58156e+08	5.24444e+08	427715862	3.67332e+08	4.20961e+08	High	High	High	High	High	High	High	High	High	High	1
FALSE	High	High	Master Protein	P0A8V2	DNA-directed RNA polymerase subunit beta OS=Escherichia coli (strain K12) OX=83333 GN=rpoB PE=1 SV=1	0	0	64	67	1250	67	1342	150.5	5.26	17379	2106.81	62	66	cell organization and biogenesis;RNA metabolism OR transcription;other metabolic processes;stress response;other biological processes	cytosol;nucleus	nucleic acid binding activity;other molecular function	Pf00562, Pf04560, Pf04561, Pf04563, Pf04565, Pf10385	93777907; 948488	b3987	rpoB	ecj:JW3950; eco:b3987; ecoc:C3026_21535; P00575; P00576; P0A8V2; P78242; Q2M8S3	0	0	4.96517e+07	7.4342e+07	6.34427e+07	4.95313e+07	4.12381e+07	7.01361e+08	1.17002e+09	1.88872e+09	1.94274e+09	1.94128e+09	Peak Found	Peak Found	High	High	Peak Found	High	High	High	High	High	1
FALSE	High	High	Master Protein	P0A858	Triosephosphate isomerase OS=Escherichia coli (strain K12) OX=83333 GN=tpiA PE=1 SV=1	0	0	91	23	1209	23	255	27	5.96	13661	2097.94	20	23	other metabolic processes	cytosol	other molecular function	Pf00121	93777979; 948409	b3919	tpiA	ecj:JW3890; eco:b3919; ecoc:C3026_21185; P04790; P0A858; Q2M8L5	0	0	5.42076e+08	2.79277e+08	6.69833e+07	2.4621e+08	2.73054e+09	1.4159e+09	1.1514e+09	9.38043e+08	9.492e+08	8.70845e+08	High	High	Peak Found	High	High	High	High	High	High	High	1
FALSE	High	High	Master Protein	P0ABT2	DNA protection during starvation protein OS=Escherichia coli (strain K12) OX=83333 GN=dps PE=1 SV=2	0	0	95	25	1119	25	167	18.7	6.11	19858	2074.58	25	25	cell organization and biogenesis;stress response;other biological processes	other cell component	nucleic acid binding activity;other molecular function	Pf00210	93776616; 945101	b0812	dps	ecj:JW0797; eco:b0812; ecoc:C3026_05115; P0ABT2; P27430	0	0	8.9874e+09	5.30153e+09	2.23328e+09	1.01525e+08	4.9392e+07	6.98575e+07	5.11352e+07	9.197e+07	1.85463e+08	1.80406e+08	High	High	High	High	Peak Found	High	High	High	High	High	1
FALSE	High	High	Master Protein	P0A7D4	Adenylosuccinate synthetase OS=Escherichia coli (strain K12) OX=83333 GN=purA PE=1 SV=2	0	0	67	27	1105	27	432	47.3	5.49	21241	2071.38	25	26	other metabolic processes;stress response	cytosol;other cell component	other molecular function	Pf00709	75202411; 948695	b4177	purA	ecj:JW4135; eco:b4177; ecoc:C3026_22570; P0A7D4; P12283; Q2M6C8	0	0	4.01332e+07	3.19955e+07	5.14075e+07	8.9363e+06	1.69016e+07	6.06363e+08	1.88183e+09	2.30248e+09	2.03797e+09	2.19532e+09	High	High	Peak Found	Peak Found	Peak Found	High	High	High	High	High	1
FALSE	High	High	Master Protein	P0AA10	Large ribosomal subunit protein uL13 OS=Escherichia coli (strain K12) OX=83333 GN=rplM PE=1 SV=1	0	0	74	15	1084	15	142	16	9.91	12232	2060.04	13	15	protein metabolism;other metabolic processes;other biological processes	cytosol;translational apparatus;other cell component	nucleic acid binding activity;other molecular function	Pf00572	89518067; 947828	b3231	rplM	ecj:JW3200; eco:b3231; ecoc:C3026_17580; P02410; P0AA10; Q2M8Y2	0	0	2.58053e+09	2.74136e+09	2.35802e+09	2.1415e+09	9.34077e+08	7.24627e+08	8.18746e+08	6.88767e+08	6.39796e+08	7.89924e+08	High	High	High	High	High	High	High	High	High	High	1
FALSE	High	High	Master Protein	P0AEQ3	Glutamine-binding periplasmic protein OS=Escherichia coli (strain K12) OX=83333 GN=glnH PE=1 SV=1	0	0	81	26	1111	26	248	27.2	8.51	17765	2050.46	23	26	transport	plasma membrane;other membranes;other cell component	transporter activity;other molecular function	Pf00497	93776617; 944872	b0811	glnH	ecj:JW0796; eco:b0811; ecoc:C3026_05105; P0AEQ3; P10344	0	0	1.27885e+09	1.48584e+09	2.08971e+09	1.82972e+09	7.27069e+08	6.58292e+08	7.3882e+08	6.60576e+08	7.8867e+08	7.91904e+08	High	High	High	High	High	High	High	High	High	High	1
FALSE	High	High	Master Protein	P0A8E7	Nucleotide-binding protein YajQ OS=Escherichia coli (strain K12) OX=83333 GN=yajQ PE=1 SV=2	0	0	88	21	1123	21	163	18.3	6.24	19595	2049.7	18	21	stress response	cytosol	nucleic acid binding activity;other molecular function	Pf04461	93777034; 945063	b0426	yajQ	ecj:JW5058; eco:b0426; ecoc:C3026_02080; P0A8E7; P77482; Q2MC00	0	0	1.92456e+09	1.68354e+09	2.15874e+09	1.87328e+09	2.28183e+09	7.21045e+08	6.94779e+08	5.31588e+08	6.6825e+08	6.47215e+08	High	High	High	High	High	High	High	High	High	High	1
FALSE	High	High	Master Protein	P13029	Catalase-peroxidase OS=Escherichia coli (strain K12) OX=83333 GN=katG PE=1 SV=2	0	0	59	38	1080	38	726	80	5.31	16869	2034.8	34	37	other metabolic processes;stress response;other biological processes	cytosol	other molecular function	Pf00141	948431	b3942	katG	ecj:JW3914; eco:b3942; ecoc:C3026_21305; P13029; Q2M8N8	0	0	3.87566e+07	5.70567e+07	9.31324e+07	1.47311e+08	1.43385e+09	1.56247e+09	1.48018e+09	1.10074e+09	1.24702e+09	1.08849e+09	Peak Found	Peak Found	Peak Found	High	High	High	High	High	High	High	1
FALSE	High	High	Master Protein	P0ACF4	DNA-binding protein HU-beta OS=Escherichia coli (strain K12) OX=83333 GN=hupB PE=1 SV=1	0	0	69	11	1107	9	90	9.2	9.7	18199	2032.18	9	11	cell organization and biogenesis;DNA metabolism;RNA metabolism OR transcription;other metabolic processes;stress response	cytosol;other cell component	nucleic acid binding activity;other molecular function	Pf00216	89519777; 949095	b0440	hupB	ecj:JW0430; eco:b0440; ecoc:C3026_02155; P02341; P0ACF4; Q2MBY6	0	2	5.42944e+09	8.55123e+09	5.07974e+09	5.06405e+08	5.07898e+08	2.65011e+09	1.976e+09	1.88604e+09	1.52536e+09	1.39195e+09	High	High	High	High	High	High	High	High	High	High	1
FALSE	High	High	Master Protein	P22256	4-aminobutyrate aminotransferase GabT OS=Escherichia coli (strain K12) OX=83333 GN=gabT PE=1 SV=1	0	0	89	32	1050	32	426	45.7	6.16	17469	1925.17	29	31	other metabolic processes	cytosol	other molecular function	Pf00202	948067	b2662	gabT	ecj:JW2637; eco:b2662; ecoc:C3026_14675; P22256	0	0	1.15015e+09	6.72299e+08	2.0172e+07	1.99341e+07	5.58278e+07	1.80659e+09	1.64767e+09	1.34172e+09	1.30445e+09	1.16322e+09	High	High	Peak Found	Peak Found	High	High	High	High	High	High	1
FALSE	High	High	Master Protein	P0A8G6	NAD(P)H dehydrogenase (quinone) OS=Escherichia coli (strain K12) OX=83333 GN=wrbA PE=1 SV=2	0	0	62	11	1007	11	198	20.8	5.86	17764	1914.66	11	10	stress response	cytosol;other cell component	other molecular function	Pf03358	93776407; 947263	b1004	wrbA	ecj:JW0989; eco:b1004; ecoc:C3026_06110; P0A8G6; P30849; P75890; P77543	0	0	7.6119e+08	7.17136e+08	2.70418e+07	3.24947e+07	5.0054e+08	1.0682e+09	1.07149e+09	841963004	8.3155e+08	9.44598e+08	High	High	Peak Found	Peak Found	High	High	High	High	High	High	1
FALSE	High	High	Master Protein	P06959	Dihydrolipoyllysine-residue acetyltransferase component of pyruvate dehydrogenase complex OS=Escherichia coli (strain K12) OX=83333 GN=aceF PE=1 SV=3	0	0	63	32	1102	32	630	66.1	5.17	17351	1900.36	28	32	other metabolic processes	other cell component	other molecular function	Pf00198, Pf00364, Pf02817	944794	b0115	aceF	ecj:JW0111; eco:b0115; ecoc:C3026_00480; P06959	0	0	3.83158e+08	2.00581e+08	9.49082e+07	1.88141e+08	7.62271e+07	1.74872e+09	1.71598e+09	1.5173e+09	1.58172e+09	1.36243e+09	High	High	High	High	High	High	High	High	High	High	1
FALSE	High	High	Master Protein	P0A763	Nucleoside diphosphate kinase OS=Escherichia coli (strain K12) OX=83333 GN=ndk PE=1 SV=2	0	0	66	10	956	10	143	15.5	5.81	21986	1882.52	9	10	other metabolic processes	cytosol	kinase activity;other molecular function	Pf00334	93774618; 945611	b2518	ndk	ecj:JW2502; eco:b2518; ecoc:C3026_13960; P0A763; P24233	0	0	1.02079e+09	7.12257e+08	2.02253e+07			1.87867e+09	1.58954e+09	1.38607e+09	1.32422e+09	1.33592e+09	High	High	Peak Found	High	High	High	High	High	High	High	1
FALSE	High	High	Master Protein	P45523	FKBP-type peptidyl-prolyl cis-trans isomerase FkpA OS=Escherichia coli (strain K12) OX=83333 GN=fkpA PE=1 SV=1	0	0	63	21	851	21	270	28.9	8.47	19446	1865.08	18	21	protein metabolism;other metabolic processes	other cell component	other molecular function	Pf00254, Pf01346	947850	b3347	fkpA	ecj:JW3309; eco:b3347; ecoc:C3026_18175; P39175; P45523; Q2M712	1	0	8.2562e+08	1.01392e+09	7.26158e+08	5.68086e+08	1.04041e+09	5.43584e+08	5.19707e+08	4.42855e+08	4.41072e+08	4.43088e+08	High	High	High	High	High	High	High	High	High	High	1
FALSE	High	High	Master Protein	P0A7S9	Small ribosomal subunit protein uS13 OS=Escherichia coli (strain K12) OX=83333 GN=rpsM PE=1 SV=2	0	0	75	14	1085	14	118	13.1	10.78	15389	1836.98	13	13	protein metabolism;other metabolic processes	cytosol;translational apparatus;other cell component	nucleic acid binding activity;other molecular function	Pf00416	93778689; 947791	b3298	rpsM	ecj:JW3260; eco:b3298; ecoc:C3026_17930; P02369; P0A7S9; Q2M6W3	0	0	1.74158e+09	1.31571e+09	1.0439e+08	1.12345e+07	8.33175e+06	1.11302e+09	1.33252e+09	1.33869e+09	1.41445e+09	1.27824e+09	High	High	High	High	Peak Found	High	High	High	High	High	1
FALSE	High	High	Master Protein	P0ABB4	ATP synthase subunit beta OS=Escherichia coli (strain K12) OX=83333 GN=atpD PE=1 SV=2	0	0	80	28	956	28	460	50.3	5.01	19586	1812.69	24	28	other metabolic processes;transport	plasma membrane;other membranes	transporter activity;other molecular function	Pf00006, Pf02874, Pf22919	93778235; 948244	b3732	atpD	ecj:JW3710; eco:b3732; ecoc:C3026_20225; P00824; P0ABB4; Q2M850	0	0	4.49587e+08	3.62192e+08	4.65133e+08	4.09397e+08	2.22149e+08	3.24382e+08	5.91222e+08	1.15267e+09	1.3341e+09	1.24187e+09	High	High	High	High	High	High	High	High	High	High	1
FALSE	High	High	Master Protein	P22259	Phosphoenolpyruvate carboxykinase (ATP) OS=Escherichia coli (strain K12) OX=83333 GN=pckA PE=1 SV=2	0	0	64	33	960	33	540	59.6	5.71	17369	1801.15	27	32	other metabolic processes	cytosol	other molecular function	Pf01293	945667	b3403	pckA	ecj:JW3366; eco:b3403; ecoc:C3026_18465; P22259; Q2M768	0	0	8.18819e+07	5.70193e+07	5.29146e+07	1.22014e+08	6.6088e+08	1.1898e+09	9.16294e+08	915136345	7.12059e+08	7.89543e+08	High	Peak Found	Peak Found	High	High	High	High	High	High	High	1
FALSE	High	High	Master Protein	P0A867	Transaldolase A OS=Escherichia coli (strain K12) OX=83333 GN=talA PE=3 SV=1	0	0	83	33	986	31	316	35.6	6.27	16875	1793.21	31	31	other metabolic processes	cytosol	other molecular function	Pf00923	947006	b2464	talA	ecj:JW2448; eco:b2464; ecoc:C3026_13670; P0A867; P78258; P80218	0	0	8.45674e+07	3.27826e+07	1.06966e+08	3.35533e+08	4.61168e+09	7.2744e+08	4.32796e+08	2.71812e+08	2.76047e+08	1.8519e+08	High	Peak Found	Peak Found	High	High	High	High	High	High	High	1
FALSE	High	High	Master Protein	P69783	PTS system glucose-specific EIIA component OS=Escherichia coli (strain K12) OX=83333 GN=crr PE=1 SV=2	0	0	74	15	870	15	169	18.2	4.84	14118	1764.72	13	15	transport;other biological processes	plasma membrane;other membranes;cytosol	kinase activity;other molecular function	Pf00358	93774714; 946880	b2417	crr	ecj:JW2410; eco:b2417; ecoc:C3026_13435; P08837; P69783; Q47703	0	0	2.08528e+09	1.90325e+09	9.85338e+07	1.02902e+08	1.30098e+08	1.31522e+09	1.15261e+09	9.30759e+08	1.09583e+09	7.84917e+08	High	High	High	High	High	High	High	High	High	High	1
FALSE	High	High	Master Protein	P15288	Cytosol non-specific dipeptidase OS=Escherichia coli (strain K12) OX=83333 GN=pepD PE=1 SV=3	0	0	65	26	909	26	485	52.9	5.39	13070	1758.71	22	25	protein metabolism;other metabolic processes	cytosol	other molecular function	Pf01546, Pf07687	945013	b0237	pepD	ecj:JW0227; eco:b0237; ecoc:C3026_01125; ecoc:C3026_23860; P15288	0	0	5.93919e+08	3.62002e+08	5.8343e+08	6.05342e+08	2.67842e+08	1.48349e+09	1.48386e+09	1.18622e+09	1.15007e+09	1.05204e+09	High	High	Peak Found	Peak Found	Peak Found	High	High	High	High	High	1
FALSE	High	High	Master Protein	P0AFG6	Dihydrolipoyllysine-residue succinyltransferase component of 2-oxoglutarate dehydrogenase complex OS=Escherichia coli (strain K12) OX=83333 GN=sucB PE=1 SV=2	0	0	56	23	948	23	405	44	5.81	13767	1755.1	21	22	other metabolic processes	cytosol;other cell component	other molecular function	Pf00198, Pf00364, Pf02817	945307	b0727	sucB	ecj:JW0716; eco:b0727; ecoc:C3026_03640; P07016; P0AFG6	0	0	6.12474e+08	2.9672e+08	2.36642e+07	3.86482e+07	9.56129e+07	1.67752e+09	2.0095e+09	1.97253e+09	1.74823e+09	1.98288e+09	High	High	High	High	High	High	High	High	High	High	1
FALSE	High	High	Master Protein	P62707	2,3-bisphosphoglycerate-dependent phosphoglycerate mutase OS=Escherichia coli (strain K12) OX=83333 GN=gpmA PE=1 SV=2	0	0	74	21	1201	21	250	28.5	6.18	17103	1752.27	21	20	other metabolic processes	cytosol	other molecular function	Pf00300	93776726; 945068	b0755	gpmA	ecj:JW0738; eco:b0755; ecoc:C3026_03820; P31217; P62707	0	0	1.16357e+08	3.81287e+07	966197	4.127e+06	3.40935e+07	3.34378e+09	2.67232e+09	2.35852e+09	2.01439e+09	2.28485e+09	High	High	Peak Found	Peak Found	High	High	High	High	High	High	1
FALSE	High	High	Master Protein	P0AC38	Aspartate ammonia-lyase OS=Escherichia coli (strain K12) OX=83333 GN=aspA PE=1 SV=1	0	0	62	23	1071	23	478	52.3	5.29	16740	1739.76	21	21	cell organization and biogenesis;other metabolic processes;other biological processes	cytosol	other molecular function	Pf00206, Pf10415	93777685; 948658	b4139	aspA	ecj:JW4099; eco:b4139; ecoc:C3026_22370; P04422; P0AC38; P78140; Q2M6G5	0	0	8.23825e+07	7.7638e+07	6.2431e+07	6.38622e+07	7.56851e+07	1.94189e+09	1.86007e+09	1.53492e+09	1.41615e+09	1.41251e+09	High	High	High	High	High	High	High	High	High	High	1
FALSE	High	High	Master Protein	P76177	Protein YdgH OS=Escherichia coli (strain K12) OX=83333 GN=ydgH PE=1 SV=1	0	0	75	27	969	27	314	33.9	9.28	13063	1733.12	25	27	stress response			Pf07338	945117	b1604	ydgH	ecj:JW1596; eco:b1604; ecoc:C3026_09235; P76177; Q2MB75	0	0	2.71752e+09	2.57022e+09	4.29009e+09	3.92092e+09	2.16715e+09	6.37795e+08	6.03317e+08	5.49526e+08	5.4684e+08	5.60441e+08	High	High	High	High	High	High	High	High	High	High	1
FALSE	High	High	Master Protein	P68066	Autonomous glycyl radical cofactor OS=Escherichia coli (strain K12) OX=83333 GN=grcA PE=1 SV=1	0	0	82	15	982	14	127	14.3	5.17	16629	1707.2	13	15	stress response	cytosol	other molecular function	Pf01228	93774507; 947068	b2579	grcA	ecj:JW2563; eco:b2579; ecoc:C3026_14290; P33633; P68066	0	0	1.0572e+09	1.51969e+09	8.31939e+08	8.13243e+08	1.99804e+09	6.55998e+08	5.95388e+08	5.29795e+08	5.24934e+08	4.01733e+08	High	High	High	High	High	High	High	High	High	High	1
FALSE	High	High	Master Protein	P77581	Succinylornithine transaminase OS=Escherichia coli (strain K12) OX=83333 GN=astC PE=1 SV=1	0	0	88	24	922	24	406	43.6	6.35	16825	1698.2	22	24	other metabolic processes		other molecular function	Pf00202	75203054; 946255	b1748	astC	ecj:JW1737; eco:b1748; ecoc:C3026_09985; P77581	0	0	2.05381e+07	1.8454e+07	3.82624e+07	3.72696e+07	4.34467e+07	9.71168e+08	9.21672e+08	8.84056e+08	8.68885e+08	8.95594e+08	Peak Found	Peak Found	Peak Found	Peak Found	High	High	High	High	High	High	1
FALSE	High	High	Master Protein	P0A6A8	Acyl carrier protein OS=Escherichia coli (strain K12) OX=83333 GN=acpP PE=1 SV=2	0	0	42	4	1222	4	78	8.6	4.06	12564	1697.21	3	4	other metabolic processes;other biological processes	other membranes;cytosol;other cell component	other molecular function	Pf00550	944805; 98387866	b1094	acpP	ecj:JW1080; eco:b1094; ecoc:C3026_06615; P02901; P0A6A8; Q53352	0	0	3.18109e+08	4.76866e+08	8.93362e+08	3.09058e+09	2.8836e+09	2.56403e+09	2.23465e+09	1.88245e+09	1.85384e+09	1.6852e+09	High	High	High	High	High	High	High	High	High	High	1
FALSE	High	High	Master Protein	P60723	Large ribosomal subunit protein uL4 OS=Escherichia coli (strain K12) OX=83333 GN=rplD PE=1 SV=1	0	0	61	17	824	17	201	22.1	9.73	13793	1691.65	14	17	cell organization and biogenesis;protein metabolism;RNA metabolism OR transcription;other metabolic processes;other biological processes	cytosol;translational apparatus;other cell component	enzyme regulator activity;nucleic acid binding activity;other molecular function	Pf00573	947818; 97442859	b3319	rplD	ecj:JW3281; eco:b3319; ecoc:C3026_18035; P02388; P60723; Q2M6Y4	0	0	1.14762e+09	1.27811e+09	1.99999e+09	2.05236e+09	9.52577e+08	4.57078e+08	6.0352e+08	7.8284e+08	7.84288e+08	7.27006e+08	High	High	High	High	High	High	High	High	High	High	1
FALSE	High	High	Master Protein	P0A7V8	Small ribosomal subunit protein uS4 OS=Escherichia coli (strain K12) OX=83333 GN=rpsD PE=1 SV=2	0	0	68	19	1096	19	206	23.5	10.05	18701	1682.76	15	19	cell organization and biogenesis;protein metabolism;RNA metabolism OR transcription;other metabolic processes;other biological processes	cytosol;translational apparatus;other cell component	nucleic acid binding activity;other molecular function	Pf00163, Pf01479	93778691; 947793	b3296	rpsD	ecj:JW3258; eco:b3296; ecoc:C3026_17920; P02354; P0A7V8; Q2M6W1	0	0	1.31332e+09	6.48561e+08	3.91645e+07	6.1396e+07	8.05011e+07	1.6316e+09	2.18148e+09	2.35559e+09	2.46767e+09	2.42855e+09	High	High	High	High	High	High	High	High	High	High	1
FALSE	High	High	Master Protein	P0C0L2	Peroxiredoxin OsmC OS=Escherichia coli (strain K12) OX=83333 GN=osmC PE=1 SV=2	0	0	64	15	990	15	143	15.1	5.86	16611	1682.08	14	15	stress response;other biological processes	cytosol	other molecular function	Pf02566	75203185; 946043	b1482	osmC	ecj:JW1477; eco:b1482; ecoc:C3026_08590; P0C0L2; P23929; P77655	0	0	1.75204e+09	1.70992e+09	5.80815e+07	4.55689e+07	3.77788e+08	1.40768e+09	1.19893e+09	9.10936e+08	8.84266e+08	1.00556e+09	High	High	High	High	High	High	High	High	High	High	1
FALSE	High	High	Master Protein	P04825	Aminopeptidase N OS=Escherichia coli (strain K12) OX=83333 GN=pepN PE=1 SV=2	0	0	56	40	861	40	870	98.9	5.31	13779	1680.69	35	39	protein metabolism	plasma membrane;other membranes	other molecular function	Pf01433, Pf11940, Pf17432, Pf17900	947253	b0932	pepN	ecj:JW0915; eco:b0932; ecoc:C3026_05725; P04825	0	0	4.6242e+07	6.44092e+06	3.28531e+07	4.16033e+07	2.0174e+07	1.02443e+09	1.16485e+09	9.94487e+08	9.52447e+08	9.4398e+08	Peak Found	Peak Found	Peak Found	Peak Found	Peak Found	High	High	High	High	High	1
FALSE	High	High	Master Protein	P0A707	Translation initiation factor IF-3 OS=Escherichia coli (strain K12) OX=83333 GN=infC PE=1 SV=1	0	0	68	12	759	12	180	20.6	9.52	16189	1651.59	12	12	cell organization and biogenesis;protein metabolism;other metabolic processes;stress response	cytosol	translation activity;nucleic acid binding activity;other molecular function	Pf00707, Pf05198	93775931; 946225	b1718	infC	ecj:JW5829; eco:b1718; ecoc:C3026_09830; P02999; P0A707; P76905	0	0	1.07527e+09	8.79074e+08	7.28214e+08	6.4794e+08	3.74833e+08	3.77149e+08	4.14388e+08	3.94661e+08	3.35931e+08	2.4238e+08	High	High	High	High	High	High	High	High	High	High	1
FALSE	High	High	Master Protein	P76558	NADP-dependent malic enzyme OS=Escherichia coli (strain K12) OX=83333 GN=maeB PE=1 SV=1	0	0	58	31	868	31	759	82.4	5.5	12816	1644.08	25	31	other metabolic processes		other molecular function	Pf00390, Pf01515, Pf03949	946947	b2463	maeB	ecj:JW2447; eco:b2463; ecoc:C3026_13665; P76558; P78200; P78201	0	0	7.2606e+07	8.67642e+07	1.19521e+07	2.04838e+07	5.2082e+06	1.31759e+09	1.10552e+09	9.71036e+08	1.1067e+09	1.06657e+09	High	High	High	Peak Found	Peak Found	High	High	High	High	High	1
FALSE	High	High	Master Protein	P0AAV6	Uncharacterized protein YbgS OS=Escherichia coli (strain K12) OX=83333 GN=ybgS PE=3 SV=1	0	0	60	10	914	10	126	12.9	4.88	13001	1620.72	7	10				Pf13985	945356	b0753	ybgS	ecj:JW0736; eco:b0753; ecoc:C3026_03805; P0AAV6; P75758	0	0	9.76916e+08	1.74719e+09	3.27776e+09	4.5346e+09	2.65361e+09	4.02647e+08	4.08125e+08	3.18233e+08	3.36086e+08	3.25034e+08	High	High	High	High	High	High	High	High	High	High	1
FALSE	High	High	Master Protein	P0A9D8	2,3,4,5-tetrahydropyridine-2,6-dicarboxylate N-succinyltransferase OS=Escherichia coli (strain K12) OX=83333 GN=dapD PE=1 SV=1	0	0	74	21	886	21	274	29.9	5.74	17680	1609.64	21	20	other metabolic processes	cytosol	other molecular function	Pf00132, Pf14805	93777259; 944862	b0166	dapD	ecj:JW0161; eco:b0166; ecoc:C3026_00755; P03948; P0A9D8	0	0	6.70012e+07	5.51713e+07	1.18468e+07	1.83217e+07	4.51838e+09	1.05414e+09	9.22009e+08	7.84238e+08	7.55726e+08	7.86172e+08	High	High	Peak Found	Peak Found	High	High	High	High	High	High	1
FALSE	High	High	Master Protein	P68206	UPF0337 protein YjbJ OS=Escherichia coli (strain K12) OX=83333 GN=yjbJ PE=1 SV=1	0	0	100	21	994	21	69	8.3	5.55	15988	1601.59	18	21		cytosol;other cell component		Pf05532	948553	b4045	yjbJ	ecj:JW4005; eco:b4045; ecoc:C3026_21860; P32691; P68206; Q2M6Q9	0	0	2.7685e+09	3.2746e+09	1.66109e+09	4.26921e+09	4.53391e+09	2.40694e+09	2.28655e+09	1.84521e+09	1.65023e+09	1.6752e+09	High	High	High	High	High	High	High	High	High	High	1
FALSE	High	High	Master Protein	P21513	Ribonuclease E OS=Escherichia coli (strain K12) OX=83333 GN=rne PE=1 SV=6	0	0	46	33	761	33	1061	118.1	5.62	10282	1592.79	29	33	cell organization and biogenesis;RNA metabolism OR transcription;other metabolic processes;other biological processes	plasma membrane;other membranes;cytosol;other cytoplasmic organelle;other cell component	nucleic acid binding activity;other molecular function	Pf00575, Pf10150, Pf12111, Pf20833	945641	b1084	rne	ecj:JW1071; eco:b1084; ecoc:C3026_06565; P21513; P77591	0	0	4.91329e+08	5.09247e+08	8.33054e+08	9.98973e+08	8.77054e+08	1.75923e+08	1.94905e+08	3.24103e+08	2.92928e+08	3.6602e+08	High	High	High	High	High	High	High	High	High	High	1
FALSE	High	High	Master Protein	P0AC33	Fumarate hydratase class I, aerobic OS=Escherichia coli (strain K12) OX=83333 GN=fumA PE=1 SV=2	0	0	66	29	842	17	548	60.3	6.55	13920	1554.19	28	28	other metabolic processes		other molecular function	Pf05681, Pf05683	946826	b1612	fumA	ecj:JW1604; eco:b1612; ecoc:C3026_09275; P00923; P0AC33; P76889	0	13	3.50209e+07	3.54992e+06	9.91475e+06	6.09743e+06	1.20395e+07	1.05327e+09	1.38712e+09	1.23219e+09	1.17421e+09	1.1368e+09	Peak Found	Peak Found	Peak Found	Peak Found	Peak Found	High	High	High	High	High	1
FALSE	High	High	Master Protein	P63284	Chaperone protein ClpB OS=Escherichia coli (strain K12) OX=83333 GN=clpB PE=1 SV=1	0	0	57	42	790	42	857	95.5	5.52	12255	1528.62	36	41	protein metabolism;other metabolic processes;stress response	cytosol;other cell component	other molecular function	Pf00004, Pf02861, Pf07724, Pf10431, Pf17871	93774494; 947077	b2592	clpB	A0A7H2C767; ecj:JW2573; eco:b2592; ecoc:C3026_14365; P03815; P63284	0	0	2.67318e+07	3.08323e+07	4.41987e+07	4.15751e+07	2.3933e+07	6.80074e+08	1.05586e+09	1.19508e+09	1.16696e+09	1.3373e+09	Peak Found	High	Peak Found	High	Peak Found	High	High	High	High	High	1
FALSE	High	High	Master Protein	P0C018	Large ribosomal subunit protein uL18 OS=Escherichia coli (strain K12) OX=83333 GN=rplR PE=1 SV=1	0	0	74	10	636	10	117	12.8	10.42	13707	1521.18	8	10	protein metabolism;other metabolic processes	cytosol;translational apparatus;other cell component	nucleic acid binding activity;other molecular function	Pf00861	947804; 98390426	b3304	rplR	ecj:JW3266; eco:b3304; ecoc:C3026_17960; P02419; P0C018; Q2M6W9	0	0	4.09171e+09	4.69831e+09	6.41233e+09	6.02532e+09	3.45297e+09	1.06155e+09	8.55977e+08	6.95551e+08	9.64104e+08	8.32748e+08	High	High	High	High	High	High	High	High	High	High	1
FALSE	High	High	Master Protein	P0A6Z3	Chaperone protein HtpG OS=Escherichia coli (strain K12) OX=83333 GN=htpG PE=1 SV=1	0	0	64	38	907	38	624	71.4	5.21	15031	1509.47	35	36	cell cycle OR cell proliferation;protein metabolism;other metabolic processes;stress response	plasma membrane;other membranes;cytosol	other molecular function	Pf00183, Pf02518	93776977; 945099	b0473	htpG	ecj:JW0462; eco:b0473; ecoc:C3026_02325; P0A6Z3; P10413; Q2MBV4	0	0	2.35655e+07	1.9347e+07	3.40287e+07	1.96724e+07	6.24372e+06	1.45936e+09	1.37211e+09	1255355844	1.20585e+09	1.17021e+09	Peak Found	Peak Found	Peak Found	Peak Found	Peak Found	High	High	High	High	High	1
FALSE	High	High	Master Protein	P0AC59	Glutaredoxin 2 OS=Escherichia coli (strain K12) OX=83333 GN=grxB PE=1 SV=1	0	0	84	21	794	21	215	24.3	7.96	13823	1499.56	18	21		cytosol	other molecular function	Pf04399, Pf13417	93776343; 946926	b1064	grxB	ecj:JW1051; eco:b1064; P0AC59; P39811; P75928; P77043	0	0	1.10262e+08	9.96605e+06	9.09993e+06	2.8838e+07	2.38332e+09	8.20466e+08	7.79514e+08	6.94697e+08	6.1227e+08	6.38363e+08	High	High	Peak Found	Peak Found	High	High	High	High	High	High	1
FALSE	High	High	Master Protein	P0A7R9	Small ribosomal subunit protein uS11 OS=Escherichia coli (strain K12) OX=83333 GN=rpsK PE=1 SV=2	0	0	77	11	744	11	129	13.8	11.33	12382	1472.94	9	11	protein metabolism;other metabolic processes	cytosol;translational apparatus;other cell component	nucleic acid binding activity;other molecular function	Pf00411	93778690; 947792	b3297	rpsK	ecj:JW3259; eco:b3297; ecoc:C3026_17925; P02366; P0A7R9; Q2M6W2	0	0	1.91795e+09	2.10832e+09	2.73416e+09	2.38314e+09	1.41474e+09	3.01844e+08	3.52848e+08	3.66723e+08	3.3632e+08	3.43744e+08	High	High	High	High	High	High	High	High	High	High	1
FALSE	High	High	Master Protein	P02413	Large ribosomal subunit protein uL15 OS=Escherichia coli (strain K12) OX=83333 GN=rplO PE=1 SV=1	0	0	69	15	902	15	144	15	11.18	12750	1462.86	11	15	protein metabolism;other metabolic processes	cytosol;translational apparatus;other cell component	nucleic acid binding activity;other molecular function	Pf00828	947798	b3301	rplO	ecj:JW3263; eco:b3301; ecoc:C3026_17945; P02413; Q2M6W6	0	0	2.81999e+09	3.43751e+09	4.31974e+09	4.73288e+09	2.86286e+09	8.03202e+08	7.92298e+08	8.20624e+08	8.38206e+08	7.25919e+08	High	High	High	High	High	High	High	High	High	High	1
FALSE	High	High	Master Protein	P0A7U7	Small ribosomal subunit protein bS20 OS=Escherichia coli (strain K12) OX=83333 GN=rpsT PE=1 SV=2	0	0	55	9	901	9	87	9.7	11.18	14540	1460.64	9	8	cell organization and biogenesis;protein metabolism;other metabolic processes	cytosol;translational apparatus;other cell component	enzyme regulator activity;nucleic acid binding activity;other molecular function	Pf01649	93777413; 944759	b0023	rpsT	ecj:JW0022; eco:b0023; ecoc:C3026_00110; P02378; P0A7U7	0	0	1.8587e+09	2.34817e+09	3.85202e+09	3.46701e+09	2.18465e+09	3.3364e+08	2.92414e+08	2.78477e+08	2.83395e+08	2.33065e+08	High	High	High	High	High	High	High	High	High	High	1
FALSE	High	High	Master Protein	P0A800	DNA-directed RNA polymerase subunit omega OS=Escherichia coli (strain K12) OX=83333 GN=rpoZ PE=1 SV=1	0	0	96	11	645	11	91	10.2	4.92	12961	1447.28	11	11	cell organization and biogenesis;RNA metabolism OR transcription;other metabolic processes;stress response;other biological processes	cytosol;nucleus;other cell component	nucleic acid binding activity;other molecular function	Pf01192	948160; 98390719	b3649	rpoZ	ecj:JW3624; eco:b3649; ecoc:C3026_19770; P08374; P0A800; Q2M7W2	0	0	1.15038e+09	1.19924e+09	1.19264e+09	8.60408e+08	7.29693e+08	2.85928e+08	2.31105e+08	2.16817e+08	1.90285e+08	1.81651e+08	High	High	High	High	High	High	High	High	High	High	1
FALSE	High	High	Master Protein	P0ADZ4	Small ribosomal subunit protein uS15 OS=Escherichia coli (strain K12) OX=83333 GN=rpsO PE=1 SV=2	0	0	67	8	450	7	89	10.3	10.4	4831	1440.06	7	7	cell organization and biogenesis;protein metabolism;other metabolic processes;other biological processes	cytosol;translational apparatus;other cell component	nucleic acid binding activity;other molecular function	Pf00312	93778818; 947686	b3165	rpsO	ecj:JW3134; eco:b3165; ecoc:C3026_17240; P02371; P0ADZ4; Q2M945	0	0	1.90228e+09	2.63882e+09	1.88249e+08	1.0016e+08	1.94358e+07	1.15994e+09	1.07472e+09	1.16739e+09	1.40942e+09	1.24252e+09	High	High	Peak Found	High	Peak Found	High	High	High	High	High	1
FALSE	High	High	Master Protein	P0A7F3	Aspartate carbamoyltransferase regulatory chain OS=Escherichia coli (strain K12) OX=83333 GN=pyrI PE=1 SV=2	0	0	90	22	732	22	153	17.1	7.37	10274	1436.65	21	21	other metabolic processes	other cell component	other molecular function	Pf01948, Pf02748	93777580; 948763	b4244	pyrI	ecj:JW4203; eco:b4244; ecoc:C3026_22905; P00478; P0A7F3; Q2M663	0	0	1.20069e+09	1.00532e+09	3.57356e+07	2.54733e+07	4.71924e+07	5.8137e+08	6.53812e+08	4.87607e+08	4.46612e+08	4.71457e+08	High	High	High	High	High	High	High	High	High	High	1
FALSE	High	High	Master Protein	P0A7M6	Large ribosomal subunit protein uL29 OS=Escherichia coli (strain K12) OX=83333 GN=rpmC PE=1 SV=1	0	0	59	5	798	5	63	7.3	9.99	15264	1435.92	4	5	cell organization and biogenesis;protein metabolism;other metabolic processes	cytosol;translational apparatus;other cell component	nucleic acid binding activity;other molecular function	Pf00831	93778675; 947807	b3312	rpmC	ecj:JW3274; eco:b3312; ecoc:C3026_18000; P02429; P0A7M6; Q2M6X7	0	0	1.69019e+09	3.96089e+09	1.15667e+09	3.03614e+08	1.32701e+08	6.05422e+08	7.75913e+08	8.45856e+08	9.50664e+08	8.4001e+08	High	High	High	High	High	High	High	High	High	High	1
FALSE	High	High	Master Protein	P0A972	Cold shock-like protein CspE OS=Escherichia coli (strain K12) OX=83333 GN=cspE PE=1 SV=2	0	0	87	8	688	7	69	7.5	8.54	10533	1417.87	7	7	other biological processes	cytosol	nucleic acid binding activity;other molecular function	Pf00313	947024; 98387317	b0623	cspE	ecj:JW0618; eco:b0623; ecoc:C3026_03115; P0A972; P36997; P77103; P80434	0	1	9.92602e+08	1.79444e+09	2.8309e+09	1.58528e+09	1.74836e+09	9.99242e+08	9.91915e+08	8.24231e+08	7.60024e+08	8.502e+08	High	High	High	High	High	High	High	High	High	High	1
FALSE	High	High	Master Protein	P0A855	Tol-Pal system protein TolB OS=Escherichia coli (strain K12) OX=83333 GN=tolB PE=1 SV=1	0	0	60	20	753	20	430	45.9	7.59	14287	1414.14	19	20	cell cycle OR cell proliferation;cell organization and biogenesis;transport;other biological processes	other membranes;other cell component	other molecular function	Pf04052, Pf07676	93776744; 945429	b0740	tolB	ecj:JW5100; eco:b0740; ecoc:C3026_03715; P0A855; P19935	0	0	6.5817e+08	8.94611e+08	2.33595e+09	1.48289e+09	6.35226e+08	5.91743e+08	4.56976e+08	5.35086e+08	5.24318e+08	4.49934e+08	High	High	High	High	High	High	High	High	High	High	1
FALSE	High	High	Master Protein	P31658	Protein/nucleic acid deglycase 1 OS=Escherichia coli (strain K12) OX=83333 GN=hchA PE=1 SV=3	0	0	62	12	657	12	283	31.2	6.02	12984	1407.87	12	12	protein metabolism;DNA metabolism;RNA metabolism OR transcription;other metabolic processes;stress response;other biological processes	cytosol;other cell component	other molecular function		86946880; 946481	b1967	hchA	ecj:JW1950; eco:b1967; ecoc:C3026_11115; P31658; P76338	0	0	2.53755e+08	1.07648e+08	7.75057e+06	2.32016e+07	2.92782e+07	1.07153e+09	1.29588e+09	9.95809e+08	9.81818e+08	1.08815e+09	High	High	Peak Found	High	High	High	High	High	High	High	1
FALSE	High	High	Master Protein	P76193	Probable L,D-transpeptidase YnhG OS=Escherichia coli (strain K12) OX=83333 GN=ynhG PE=1 SV=1	0	0	74	18	731	18	334	36.1	9.41	12437	1404.6	16	17	cell organization and biogenesis;other metabolic processes;other biological processes	other cell component	other molecular function	Pf01476, Pf03734, Pf17969	946174	b1678	ynhG	ecj:JW1668; eco:b1678; ecoc:C3026_09615; P76193; P76899; P76900	0	0	7.85145e+08	6.50588e+08	1.59071e+09	1.84156e+09	1.17553e+09	2.86517e+08	3.06225e+08	2.65655e+08	3.62348e+08	3.73599e+08	High	High	High	High	High	High	High	High	High	High	1
FALSE	High	High	Master Protein	P0A7J7	Large ribosomal subunit protein uL11 OS=Escherichia coli (strain K12) OX=83333 GN=rplK PE=1 SV=2	0	0	55	10	939	10	142	14.9	9.63	15529	1400.88	9	10	cell organization and biogenesis;protein metabolism;other metabolic processes;stress response	cytosol;translational apparatus;other cell component	nucleic acid binding activity;other molecular function	Pf00298, Pf03946	93777911; 948484	b3983	rplK	ecj:JW3946; eco:b3983; ecoc:C3026_21515; P02409; P0A7J7; P76778; Q2M8R9	0	0	3.19366e+09	4.17118e+09	5.36651e+09	3.86325e+09	3.85909e+09	1.38871e+09	1.25978e+09	1.19526e+09	1.30708e+09	8.72741e+08	High	High	High	High	High	High	High	High	High	High	1
FALSE	High	High	Master Protein	P0A955	KHG/KDPG aldolase OS=Escherichia coli (strain K12) OX=83333 GN=eda PE=1 SV=1	0	0	68	13	852	13	213	22.3	5.67	10009	1375.49	10	12	other metabolic processes	cytosol	other molecular function	Pf01081	93776117; 946367	b1850	eda	ecj:JW1839; eco:b1850; ecoc:C3026_10540; P0A955; P10177	0	0	7.05218e+08	5.54189e+08	5.04461e+08	9.62577e+08	9.47242e+08	4.51823e+08	4.2417e+08	365581366	3.52151e+08	2.97468e+08	High	High	High	High	High	High	High	High	High	High	1
FALSE	High	High	Master Protein	P21599	Pyruvate kinase II OS=Escherichia coli (strain K12) OX=83333 GN=pykA PE=1 SV=3	0	0	56	24	716	24	480	51.3	6.68	12384	1373.75	21	23	other metabolic processes	cytosol;other cell component	kinase activity;other molecular function	Pf00224, Pf02887	946527	b1854	pykA	ecj:JW1843; eco:b1854; ecoc:C3026_10565; P21599	0	0	1.69086e+08	9.08338e+07		1.96303e+06		1.0619e+09	1.08233e+09	9.80406e+08	9.03442e+08	9.08438e+08	High	High	n/a	Peak Found	n/a	High	High	High	High	High	1
FALSE	High	High	Master Protein	P0A7W7	Small ribosomal subunit protein uS8 OS=Escherichia coli (strain K12) OX=83333 GN=rpsH PE=1 SV=2	0	0	79	13	691	13	130	14.1	9.42	7372	1368.82	13	13	cell organization and biogenesis;protein metabolism;other metabolic processes;other biological processes	cytosol;translational apparatus;other cell component	nucleic acid binding activity;other molecular function	Pf00410	93778681; 947802	b3306	rpsH	ecj:JW3268; eco:b3306; ecoc:C3026_17970; P02361; P0A7W7; Q2M6X1	0	0	1.92884e+09	1.46106e+09	6.91499e+08	5.0435e+08	2.12231e+08	3.14323e+08	4.28937e+08	338388906	4.14764e+08	4.13587e+08	High	High	High	High	High	High	High	High	High	High	1
FALSE	High	High	Master Protein	P33570	Transketolase 2 OS=Escherichia coli (strain K12) OX=83333 GN=tktB PE=1 SV=1	0	0	51	24	724	22	667	73	6.29	11873	1365.71	24	24	other metabolic processes	cytosol	other molecular function	Pf00456, Pf02779, Pf02780	945865	b2465	tktB	ecj:JW2449; eco:b2465; ecoc:C3026_13675; P33570	0	0	1.62383e+06		4.48811e+07	6.13599e+07	2.4916e+07	7.83135e+08	8.37673e+08	7.58914e+08	7.14078e+08	9.23391e+08	Peak Found	Peak Found	Peak Found	Peak Found	Peak Found	High	High	High	High	High	1
FALSE	High	High	Master Protein	P0AEK4	Enoyl-[acyl-carrier-protein] reductase [NADH] FabI OS=Escherichia coli (strain K12) OX=83333 GN=fabI PE=1 SV=2	0	0	65	17	704	17	262	27.8	5.87	12133	1353.13	16	17	cell organization and biogenesis;other metabolic processes;other biological processes	cytosol;other cell component	other molecular function	Pf13561	93775413; 945870	b1288	fabI	ecj:JW1281; eco:b1288; ecoc:C3026_07565; P0AEK4; P29132	0	0	8.12496e+08	7.60017e+08	4.12922e+08	4.60618e+08	3.46117e+08	1.0007e+09	9.36998e+08	965245653	9.77947e+08	9.17647e+08	High	High	High	High	High	High	High	High	High	High	1
FALSE	High	High	Master Protein	P0AE52	Peroxiredoxin Bcp OS=Escherichia coli (strain K12) OX=83333 GN=bcp PE=1 SV=1	0	0	97	19	746	19	156	17.6	5.24	10941	1320.82	17	19	stress response;other biological processes	cytosol;other cell component	other molecular function	Pf00578	93774658; 946949	b2480	bcp	ecj:JW2465; eco:b2480; ecoc:C3026_13765; P0AE52; P23480	0	0	4.39486e+08	4.11262e+08	1.24277e+09	1.79104e+09	2.02521e+09	4.86531e+08	4.15254e+08	3.25796e+08	3.47025e+08	3.68172e+08	High	High	High	High	High	High	High	High	High	High	1
FALSE	High	High	Master Protein	P69441	Adenylate kinase OS=Escherichia coli (strain K12) OX=83333 GN=adk PE=1 SV=1	0	0	75	18	832	18	214	23.6	5.76	12848	1304.47	17	17	other metabolic processes	cytosol;other cell component	kinase activity;other molecular function	Pf00406, Pf05191	75170492; 945097	b0474	adk	ecj:JW0463; eco:b0474; ecoc:C3026_02330; P05082; P69441; P77123; Q2MBV3	0	0	7.26302e+08	4.98397e+08	1.01915e+07	2.05731e+07	1.81034e+09	1.06795e+09	9.1769e+08	8.29e+08	7.64481e+08	7.45918e+08	High	High	Peak Found	High	High	High	High	High	High	High	1
FALSE	High	High	Master Protein	P08839	Phosphoenolpyruvate-protein phosphotransferase OS=Escherichia coli (strain K12) OX=83333 GN=ptsI PE=1 SV=1	0	0	62	31	703	30	575	63.5	4.87	12488	1291.78	27	31	transport		kinase activity;other molecular function	Pf00391, Pf02896, Pf05524	946879	b2416	ptsI	ecj:JW2409; eco:b2416; ecoc:C3026_13430; P08839	0	1	1.69607e+08	6.39796e+07	4.33958e+08	5.29811e+08	3.28775e+08	1.14347e+09	1.05945e+09	1.00395e+09	9.50046e+08	9.27474e+08	Peak Found	Peak Found	Peak Found	Peak Found	Peak Found	High	High	High	High	High	1
FALSE	High	High	Master Protein	P23857	Thiosulfate sulfurtransferase PspE OS=Escherichia coli (strain K12) OX=83333 GN=pspE PE=1 SV=1	0	0	65	9	620	9	104	11.5	8.15	3752	1287.96	6	9		other cell component	other molecular function	Pf00581	93775434; 945652	b1308	pspE	ecj:JW1301; eco:b1308; ecoc:C3026_07670; P23857	0	0	8.78156e+08	1.18651e+09	2.38163e+09	2.77842e+09	1.44447e+09	1.89442e+08	1.42104e+08	1.53561e+08	9.06616e+07	9.19267e+07	High	High	High	High	High	High	High	High	High	High	1
FALSE	High	High	Master Protein	P76116	Uncharacterized protein YncE OS=Escherichia coli (strain K12) OX=83333 GN=yncE PE=1 SV=1	0	0	63	23	728	23	353	38.6	9.23	12053	1283.02	20	22		other cell component	nucleic acid binding activity	Pf21783	946006	b1452	yncE	ecj:JW1447; eco:b1452; ecoc:C3026_08445; P76116; Q2MBB1	0	0	1.48698e+09	1.56714e+09	2.88429e+08	2.69165e+08	1.67448e+08	5.6618e+08	4.8846e+08	4.56512e+08	4.00811e+08	4.49449e+08	High	High	High	High	High	High	High	High	High	High	1
FALSE	High	High	Master Protein	P25526	Succinate-semialdehyde dehydrogenase [NADP(+)] GabD OS=Escherichia coli (strain K12) OX=83333 GN=gabD PE=1 SV=1	0	0	60	21	650	21	482	51.7	5.6	11233	1276.4	20	20	cell organization and biogenesis;other metabolic processes;other biological processes	cytosol;other cell component	other molecular function	Pf00171	948060	b2661	gabD	ecj:JW2636; eco:b2661; P25526; P78207; P78208; P78209	0	0	6.609e+08	5.4788e+08	1.22441e+09	1.23087e+09	8.47854e+08	9.19143e+08	9.87045e+08	8.59367e+08	8.14918e+08	8.38393e+08	Peak Found	Peak Found	Peak Found	Peak Found	Peak Found	High	High	High	High	High	1
FALSE	High	High	Master Protein	P0AEX9	Maltose/maltodextrin-binding periplasmic protein OS=Escherichia coli (strain K12) OX=83333 GN=malE PE=1 SV=1	0	0	73	35	647	35	396	43.4	5.71	8486	1273.99	31	35	stress response;transport;other biological processes	plasma membrane;other membranes;other cell component	transporter activity;other molecular function	Pf01547	75204178; 948538	b4034	malE	ecj:JW3994; eco:b4034; ecoc:C3026_21795; P02928; P0AEX9; Q2M6S0	0	0	1.97643e+09	1.7498e+09	8.76724e+08	5.87439e+08	9.73725e+07	4.14661e+07	4.91074e+07	5.13841e+07	6.01838e+07	3.36756e+07	High	High	High	High	High	Peak Found	High	High	High	High	1
FALSE	High	High	Master Protein	P0AC62	Glutaredoxin 3 OS=Escherichia coli (strain K12) OX=83333 GN=grxC PE=1 SV=2	0	0	94	9	826	9	83	9.1	7.24	7839	1271.87	7	9	other metabolic processes;stress response;other biological processes	cytosol;other cell component	other molecular function	Pf00462	93778324; 948132	b3610	grxC	ecj:JW3585; eco:b3610; ecoc:C3026_19575; P0AC62; P37687; Q2M7S4	0	0	1.21986e+09	1.9112e+09	3.0308e+09	2.15349e+09	2.4272e+09	5.75833e+08	4.67238e+08	4.34942e+08	3.51262e+08	4.0499e+08	High	High	High	High	High	High	High	High	High	High	1
FALSE	High	High	Master Protein	P0A9C5	Glutamine synthetase OS=Escherichia coli (strain K12) OX=83333 GN=glnA PE=1 SV=2	0	0	64	21	715	21	469	51.9	5.47	9916	1269.72	20	21	other metabolic processes;other biological processes	cytosol;other cell component	other molecular function	Pf00120, Pf03951	93778066; 948370	b3870	glnA	ecj:JW3841; eco:b3870; ecoc:C3026_20920; P06711; P0A9C5; Q2M8G7	0	0	1.90015e+07	1.26452e+07	2.04475e+07	6.97536e+06	5.02496e+07	1.14787e+09	1.07023e+09	8.53314e+08	9.95988e+08	9.90104e+08	High	Peak Found	Peak Found	Peak Found	Peak Found	High	High	High	High	High	1
FALSE	High	High	Master Protein	P0A7Z4	DNA-directed RNA polymerase subunit alpha OS=Escherichia coli (strain K12) OX=83333 GN=rpoA PE=1 SV=1	0	0	86	23	846	23	329	36.5	5.06	9869	1264.84	21	23	cell organization and biogenesis;RNA metabolism OR transcription;other metabolic processes;stress response;other biological processes	cytosol;nucleus	nucleic acid binding activity;other molecular function	Pf01000, Pf01193, Pf03118	93778692; 947794	b3295	rpoA	ecj:JW3257; eco:b3295; ecoc:C3026_17915; P00574; P0A7Z4; Q2M6W0	0	0	3.01219e+08	2.95821e+08	4.14697e+08	4.12496e+08	3.06303e+08	1.63254e+09	2.1051e+09	2.09367e+09	1.90608e+09	1.97173e+09	High	High	High	High	High	High	High	High	High	High	1
FALSE	High	High	Master Protein	P27302	Transketolase 1 OS=Escherichia coli (strain K12) OX=83333 GN=tktA PE=1 SV=5	0	0	50	26	728	24	663	72.2	5.67	12156	1259.8	21	25	other metabolic processes	cytosol	other molecular function	Pf00456, Pf02779, Pf02780	75205229; 947420	b2935	tktA	ecj:JW5478; eco:b2935; ecoc:C3026_16070; P27302; Q2M9Q8; Q6BF59	0	2	1.04037e+07	2.69218e+06		3.02535e+06	5.87975e+06	1.39023e+09	1.49077e+09	1.27479e+09	1.22626e+09	1.26364e+09	Peak Found	Peak Found	n/a	Peak Found	Peak Found	High	High	High	High	High	1
FALSE	High	High	Master Protein	P27248	Aminomethyltransferase OS=Escherichia coli (strain K12) OX=83333 GN=gcvT PE=1 SV=3	0	0	44	13	710	13	364	40.1	5.57	13325	1239.46	13	12	other metabolic processes	cytosol;other cell component	other molecular function	Pf01571, Pf08669	75205258; 947390	b2905	gcvT	ecj:JW2873; eco:b2905; ecoc:C3026_15925; P27248; Q2M9T6	0	0	8.61283e+08	5.4193e+08		2.87378e+06	9.03489e+06	1.37607e+09	1.23782e+09	1.22844e+09	1.22033e+09	1.22404e+09	High	High	n/a	Peak Found	Peak Found	High	High	High	High	High	1
FALSE	High	High	Master Protein	P68191	Stationary-phase-induced ribosome-associated protein OS=Escherichia coli (strain K12) OX=83333 GN=sra PE=1 SV=1	0	0	60	7	773	7	45	5.1	11.05	12530	1226.08	7	7	protein metabolism;other metabolic processes	cytosol	translation activity	Pf08136	93775639; 946030	b1480	sra	ecj:JW5962; eco:b1480; ecoc:C3026_08580; P28690; P68191; Q2MBA4	0	0	1.38239e+09	2.14594e+09	3.74622e+09	4.57416e+09	2.95093e+09	6.58739e+08	4.10181e+08	3.49607e+08	3.02239e+08	2.72868e+08	High	High	High	High	High	High	High	High	High	High	1
FALSE	High	High	Master Protein	P0A825	Serine hydroxymethyltransferase OS=Escherichia coli (strain K12) OX=83333 GN=glyA PE=1 SV=1	0	0	64	29	687	29	417	45.3	6.48	8672	1223.32	23	28	other metabolic processes	cytosol;other cell component	other molecular function	Pf00464	89517346; 947022	b2551	glyA	ecj:JW2535; eco:b2551; ecoc:C3026_14125; P00477; P0A825	0	0	9.73848e+08	4.58115e+08	3.44178e+07	2.58487e+07	8.79749e+06	3.19607e+08	7.90952e+08	1.773e+09	1.78077e+09	1.86756e+09	High	High	Peak Found	Peak Found	Peak Found	High	High	High	High	High	1
FALSE	High	High	Master Protein	P0ADE6	Potassium binding protein Kbp OS=Escherichia coli (strain K12) OX=83333 GN=kbp PE=1 SV=2	0	0	97	17	687	17	149	16.1	6	11151	1209.64	16	17	other biological processes	other cell component	other molecular function	Pf01476, Pf04972	75058518; 947144	b2665	kbp	ecj:JW2640; eco:b2665; ecoc:C3026_14690; P0ADE6; P39169; P76624; P77022; P77023	0	0	4.85108e+08	7.49356e+08	1.08771e+09	1.07065e+09	8.0561e+08	4.19767e+08	5.12989e+08	7.89506e+08	7.36314e+08	8.92563e+08	High	High	High	High	High	High	High	High	High	High	1
FALSE	High	High	Master Protein	P0A746	Peptide methionine sulfoxide reductase MsrB OS=Escherichia coli (strain K12) OX=83333 GN=msrB PE=1 SV=1	0	0	93	11	595	11	137	15.4	5.94	7766	1186.67	11	11	protein metabolism;other metabolic processes;stress response;other biological processes	cytosol;other cell component	other molecular function	Pf01641	93775987; 947188	b1778	msrB	ecj:JW1767; eco:b1778; ecoc:C3026_10145; P0A746; P39903; P76232; P76912	0	0	6.45631e+08	7.94674e+08	4.31965e+07	3.83948e+08	8.37162e+08	3.28899e+08	2.71362e+08	2.78158e+08	2.39838e+08	2.57639e+08	High	High	High	High	High	High	High	High	High	High	1
FALSE	High	High	Master Protein	P00961	Glycine--tRNA ligase beta subunit OS=Escherichia coli (strain K12) OX=83333 GN=glyS PE=1 SV=4	0	0	62	32	653	32	689	76.8	5.44	8962	1185.82	31	32	protein metabolism;RNA metabolism OR transcription;other metabolic processes	cytosol;other cell component	nucleic acid binding activity;other molecular function	Pf02092, Pf05746	948080	b3559	glyS	ecj:JW3530; eco:b3559; ecoc:C3026_19295; P00961; Q2M7M1	0	0	2.84505e+07	2.18153e+07		7.99242e+06		4.59592e+08	7.78841e+08	8.28797e+08	7.6339e+08	7.06764e+08	Peak Found	Peak Found	n/a	Peak Found	n/a	High	High	High	High	High	1
FALSE	High	High	Master Protein	P39180	Antigen 43 OS=Escherichia coli (strain K12) OX=83333 GN=flu PE=1 SV=3	0	0	34	22	602	22	1039	106.8	6.2	14541	1170.2	20	22		non-structural extracellular;other membranes;other cell component		Pf03797, Pf13018, Pf16168, Pf18883	946540	b2000	flu	ecj:JW1982; eco:b2000; ecoc:C3026_11280; P39180; P75614; P76360; P97241; Q46771	0	0	7.84295e+08	7.31508e+08	9.49584e+08	8.41479e+08	7.7236e+08	1.71429e+08	1.58239e+08	1.46149e+08	1.36166e+08	1.55443e+08	High	High	High	High	High	High	High	High	High	High	1
FALSE	High	High	Master Protein	P0A7T3	Small ribosomal subunit protein bS16 OS=Escherichia coli (strain K12) OX=83333 GN=rpsP PE=1 SV=1	0	0	66	9	632	9	82	9.2	10.55	7131	1168.64	8	9	cell organization and biogenesis;protein metabolism;DNA metabolism;other metabolic processes	cytosol;translational apparatus;other cell component	nucleic acid binding activity;other molecular function	Pf00886	93774459; 947103	b2609	rpsP	ecj:JW2590; eco:b2609; ecoc:C3026_14445; P02372; P0A7T3; P77006	0	0	3.79777e+09	3.56957e+09	5.34294e+08	4.61021e+08	2.77093e+08	8.24858e+08	7.84544e+08	8.08298e+08	8.09884e+08	8.526e+08	High	High	High	High	High	High	High	High	High	High	1
FALSE	High	High	Master Protein	P02925	Ribose import binding protein RbsB OS=Escherichia coli (strain K12) OX=83333 GN=rbsB PE=1 SV=1	0	0	76	23	619	23	296	30.9	7.47	10889	1161.8	20	23	transport;other biological processes	plasma membrane;other membranes;other cell component	other molecular function	Pf13407	948261	b3751	rbsB	ecj:JW3730; eco:b3751; ecoc:C3026_20320; P02925; Q2M869	0	0	1.89634e+09	2.05234e+09	1.08293e+09	9.28031e+08	2.70418e+08	1.58878e+08	2.01174e+08	1.87643e+08	2.12047e+08	1.84666e+08	High	High	High	High	High	High	High	High	High	High	1
FALSE	High	High	Master Protein	P0A786	Aspartate carbamoyltransferase catalytic subunit OS=Escherichia coli (strain K12) OX=83333 GN=pyrB PE=1 SV=2	0	0	60	16	687	16	311	34.4	6.61	7479	1160.97	14	16	cell organization and biogenesis;other metabolic processes	cytosol;other cell component	other molecular function	Pf00185, Pf02729	93777579; 948767	b4245	pyrB	ecj:JW4204; eco:b4245; ecoc:C3026_22910; P00479; P0A786; Q2M662; Q47555; Q47557	0	0	2.65875e+08	1.43988e+08		4.76288e+06	5.26823e+07	9.64794e+08	9.21409e+08	7.16166e+08	7.7997e+08	7.54344e+08	High	High	n/a	Peak Found	Peak Found	High	High	High	High	High	1
FALSE	High	High	Master Protein	P0A6K6	Phosphopentomutase OS=Escherichia coli (strain K12) OX=83333 GN=deoB PE=1 SV=1	0	0	69	22	629	22	407	44.3	5.29	9402	1152.15	21	22	other metabolic processes;stress response	cytosol	other molecular function	Pf01676	89519362; 948910	b4383	deoB	ecj:JW4346; eco:b4383; ecoc:C3026_23685; P07651; P0A6K6; Q2M5T4	0	0	1.66402e+08	1.30893e+08	1.82597e+08	1.80699e+08	1.09311e+08	7.7558e+08	8.42041e+08	7.48921e+08	8.28152e+08	7.80024e+08	High	High	Peak Found	Peak Found	Peak Found	High	High	High	High	High	1
FALSE	High	High	Master Protein	P0A8N5	Lysine--tRNA ligase, heat inducible OS=Escherichia coli (strain K12) OX=83333 GN=lysU PE=1 SV=2	0	0	68	32	764	23	505	57.8	5.24	7223	1138.05	32	31	protein metabolism;RNA metabolism OR transcription;other metabolic processes;stress response	cytosol;other cell component	nucleic acid binding activity;other molecular function	Pf00152, Pf01336	948645	b4129	lysU	ecj:JW4090; eco:b4129; ecoc:C3026_22320; P0A8N5; P14825; Q2M6H4	0	8	1.36374e+08	1.29131e+07	1.95234e+07	2.95706e+07	2.61905e+07	8.97118e+08	1.04767e+09	9.21666e+08	1.01251e+09	1.03177e+09	High	High	Peak Found	Peak Found	Peak Found	High	High	High	High	High	1
FALSE	High	High	Master Protein	P37330	Malate synthase G OS=Escherichia coli (strain K12) OX=83333 GN=glcB PE=1 SV=3	0	0	44	27	664	27	723	80.4	6.18	12696	1132.61	23	27	other metabolic processes	cytosol	other molecular function	Pf01274, Pf20656, Pf20658, Pf20659	948857	b2976	glcB	ecj:JW2943; eco:b2976; ecoc:C3026_16280; P37330; Q2M9M0	0	0	2.68536e+07	1.37577e+07	2.95906e+07	2.10655e+07	1.56057e+07	9.29644e+08	1.03315e+09	7.52528e+08	8.06896e+08	7.63942e+08	High	Peak Found	Peak Found	Peak Found	Peak Found	High	High	High	High	High	1
FALSE	High	High	Master Protein	P37685	Aldehyde dehydrogenase B OS=Escherichia coli (strain K12) OX=83333 GN=aldB PE=1 SV=2	0	0	71	24	628	24	512	56.3	5.64	10445	1116.83	23	23	stress response;other biological processes		other molecular function	Pf00171	948104	b3588	aldB	ecj:JW3561; eco:b3588; ecoc:C3026_19455; P37685; P78118; Q2M7Q1	0	0	6.03059e+07	4.62308e+07	1.09476e+08	1.16236e+08	7.95764e+07	8.48156e+08	9.23774e+08	7.56567e+08	7.11177e+08	7.80378e+08	Peak Found	Peak Found	Peak Found	Peak Found	Peak Found	High	High	High	High	High	1
FALSE	High	High	Master Protein	P0AEU7	Chaperone protein Skp OS=Escherichia coli (strain K12) OX=83333 GN=skp PE=1 SV=1	0	0	66	14	626	14	161	17.7	9.7	11248	1113.74	12	14	cell organization and biogenesis;protein metabolism;other metabolic processes;other biological processes	other cell component	other molecular function	Pf03938	93777247; 944861	b0178	skp	ecj:JW0173; eco:b0178; ecoc:C3026_00815; P0AEU7; P11457	1	0	1.74247e+09	2.02246e+09	1.65325e+09	1.86048e+09	1.13701e+09	9.66043e+08	7.51186e+08	5.79625e+08	6.88154e+08	6.20559e+08	High	High	High	High	High	High	High	High	High	High	1
FALSE	High	High	Master Protein	P27298	Oligopeptidase A OS=Escherichia coli (strain K12) OX=83333 GN=prlC PE=3 SV=3	0	0	59	35	619	35	680	77.1	5.26	9265	1102.55	32	32	protein metabolism;DNA metabolism;other metabolic processes	cytosol;other cell component	other molecular function	Pf01432, Pf19310	948016	b3498	prlC	ecj:JW3465; eco:b3498; ecoc:C3026_18945; P27298; Q2M7G0	0	0	3.80877e+06	5.78177e+06	1.51976e+07	8.00663e+07	8.35971e+07	6.78019e+08	5.99418e+08	5.18143e+08	4.75215e+08	4.18517e+08	High	Peak Found	Peak Found	Peak Found	Peak Found	High	High	High	High	High	1
FALSE	High	High	Master Protein	P0AFF6	Transcription termination/antitermination protein NusA OS=Escherichia coli (strain K12) OX=83333 GN=nusA PE=1 SV=1	0	0	56	26	557	26	495	54.8	4.64	8869	1101.41	24	24	cell organization and biogenesis;RNA metabolism OR transcription;other metabolic processes;other biological processes	cytosol;nucleus	nucleic acid binding activity;other molecular function	Pf00575, Pf08529, Pf13184, Pf14520	93778814; 947682	b3169	nusA	ecj:JW3138; eco:b3169; ecoc:C3026_17260; P03003; P0AFF6; Q2M941	0	0	2.5316e+06	1.01291e+07	3.3947e+07	3.21735e+07	1.15756e+07	3.96453e+08	5.33568e+08	5.45429e+08	5.09958e+08	4.86169e+08	Peak Found	High	Peak Found	Peak Found	Peak Found	High	High	High	High	High	1
FALSE	High	High	Master Protein	P0AB14	Uncharacterized protein YccJ OS=Escherichia coli (strain K12) OX=83333 GN=yccJ PE=1 SV=1	0	0	91	8	585	8	75	8.5	4.74	10635	1086.71	7	7		cytosol		Pf13993	948930	b1003	yccJ	ecj:JW0988; eco:b1003; ecoc:C3026_06105; P0AB14; P46131	0	0	2.97503e+08	4.06542e+08	2.94241e+08	5.74297e+08	1.20632e+09	3.89178e+08	3.77485e+08	284526274	2.32392e+08	2.29321e+08	High	High	High	High	High	High	High	High	High	High	1
FALSE	High	High	Master Protein	P0ACY3	Serine/threonine kinase YeaG OS=Escherichia coli (strain K12) OX=83333 GN=yeaG PE=1 SV=1	0	0	58	32	639	32	644	74.4	5.85	9382	1073.26	28	31	stress response		kinase activity	Pf06798, Pf08298	86946181; 946297	b1783	yeaG	ecj:JW1772; eco:b1783; ecoc:C3026_10170; O07963; P0ACY3; P77391	0	0	1.09307e+07	6.61362e+06	1.36289e+07		3.16077e+06	5.34208e+08	7.27612e+08	7.55187e+08	7.47761e+08	7.70349e+08	Peak Found	Peak Found	Peak Found	n/a	Peak Found	High	High	High	High	High	1
FALSE	High	High	Master Protein	P75874	Uncharacterized protein YccU OS=Escherichia coli (strain K12) OX=83333 GN=yccU PE=1 SV=2	0	0	87	11	548	11	137	14.7	7.34	9729	1061.85	10	11		cytosol;other cell component		Pf13380	949008	b0965	yccU	ecj:JW5130; eco:b0965; ecoc:C3026_05900; P75874	0	0	4.80641e+08	4.24647e+08	8.91928e+08	1.1235e+09	8.61155e+08	1.68988e+08	1.64112e+08	1.21084e+08	1.32136e+08	1.13716e+08	High	High	High	High	High	High	High	High	High	High	1
FALSE	High	High	Master Protein	P0ADX7	Uncharacterized protein YhhA OS=Escherichia coli (strain K12) OX=83333 GN=yhhA PE=1 SV=1	0	0	74	9	656	9	146	16.6	10.89	8966	1058.2	8	9				Pf10956	947956	b3448	yhhA	ecj:JW3413; eco:b3448; ecoc:C3026_18675; P0ADX7; P23850; Q2M7B1	0	0	3.21087e+08	7.82384e+08	1.52029e+09	1.57749e+09	7.86135e+08	1.48668e+08	1.19368e+08	1.42034e+08	1.33128e+08	1.08953e+08	High	High	High	High	High	High	High	High	High	High	1
FALSE	High	High	Master Protein	P04079	GMP synthase [glutamine-hydrolyzing] OS=Escherichia coli (strain K12) OX=83333 GN=guaA PE=1 SV=1	0	0	71	28	594	28	525	58.6	5.39	10030	1052.6	24	28	other metabolic processes	cytosol	other molecular function	Pf00117, Pf00958, Pf02540	947334	b2507	guaA	ecj:JW2491; eco:b2507; ecoc:C3026_13905; P04079	0	0	8.15939e+06	1.24384e+07	1.42946e+07	2.14365e+07	1.1961e+07	5.70181e+08	6.21955e+08	550894238	5.02461e+08	5.2682e+08	Peak Found	Peak Found	Peak Found	Peak Found	Peak Found	High	High	High	High	High	1
FALSE	High	High	Master Protein	P0A7T7	Small ribosomal subunit protein bS18 OS=Escherichia coli (strain K12) OX=83333 GN=rpsR PE=1 SV=2	0	0	53	7	655	7	75	9	10.59	9382	1038.34	7	7	protein metabolism;other metabolic processes	cytosol;translational apparatus;other cell component	nucleic acid binding activity;other molecular function	Pf01084	948721; 98186237	b4202	rpsR	ecj:JW4160; eco:b4202; ecoc:C3026_22700; P02374; P0A7T7; Q2M6A3	0	0	1.65434e+09	1.94228e+09	4.27811e+08	4.31453e+08	2.60163e+08	7.79501e+08	7.34094e+08	7.66067e+08	6.87957e+08	4.96015e+08	High	High	High	High	High	High	High	High	High	High	1
FALSE	High	High	Master Protein	P0A7V0	Small ribosomal subunit protein uS2 OS=Escherichia coli (strain K12) OX=83333 GN=rpsB PE=1 SV=2	0	0	81	20	756	20	241	26.7	7.14	8788	1034.69	19	20	cell organization and biogenesis;protein metabolism;other metabolic processes	cytosol;translational apparatus;other cell component	other molecular function	Pf00318	89519558; 947874	b0169	rpsB	ecj:JW0164; eco:b0169; ecoc:C3026_00770; P02351; P0A7V0; Q9R2E5	0	0	5.71228e+08	2.1752e+08	4.76815e+07	6.86124e+07	1.96328e+07	8.58641e+08	1.17374e+09	1.39099e+09	1.37028e+09	1.33659e+09	High	High	High	High	High	High	High	High	High	High	1
FALSE	High	High	Master Protein	P0A7U3	Small ribosomal subunit protein uS19 OS=Escherichia coli (strain K12) OX=83333 GN=rpsS PE=1 SV=2	0	0	80	10	638	10	92	10.4	10.52	8869	1032.82	10	10	cell organization and biogenesis;protein metabolism;other metabolic processes	cytosol;translational apparatus;other cell component	nucleic acid binding activity;other molecular function	Pf00203	947811; 98390438	b3316	rpsS	ecj:JW3278; eco:b3316; ecoc:C3026_18020; P02375; P0A7U3; Q2M6Y1	0	0	2.93468e+09	3.69119e+09	4.77969e+09	4.11629e+09	2.80148e+09	8.88715e+08	3.99613e+08	4.81204e+08	5.0048e+08	5.24905e+08	High	High	High	High	High	High	High	High	High	High	1
FALSE	High	High	Master Protein	P23827	Ecotin OS=Escherichia coli (strain K12) OX=83333 GN=eco PE=1 SV=1	0	0	62	14	604	14	162	18.2	7.12	7285	1026.01	14	14	stress response	other cell component	enzyme regulator activity;other molecular function	Pf03974	946700	b2209	eco	ecj:JW2197; eco:b2209; ecoc:C3026_12345; P23827	0	0	7.43625e+08	8.44852e+08	1.77582e+09	1.87429e+09	1.27796e+09	2.68926e+08	1.71854e+08	1.82743e+08	1.44311e+08	1.55404e+08	High	High	High	High	High	High	High	High	High	High	1
FALSE	High	High	Master Protein	P0AB61	Protein YciN OS=Escherichia coli (strain K12) OX=83333 GN=yciN PE=1 SV=1	0	0	94	10	519	10	83	9.4	5.73	6800	1015.3	9	10		cytosol		Pf10692	945860	b1273	yciN	ecj:JW1265; eco:b1273; ecoc:C3026_07460; P0AB61; P46132; P77447	0	0	3.95119e+08	6.52338e+08	1.45785e+09	1.67717e+09	6.4713e+08	1.969e+08	2.27296e+08	211923487	1.46535e+08	1.73471e+08	High	High	High	High	High	High	High	High	High	High	1
FALSE	High	High	Master Protein	P0A7R5	Small ribosomal subunit protein uS10 OS=Escherichia coli (strain K12) OX=83333 GN=rpsJ PE=1 SV=1	0	0	70	11	693	11	103	11.7	9.69	11423	1014.95	9	11	protein metabolism;other metabolic processes;other biological processes	cytosol;translational apparatus;nucleus;other cell component	nucleic acid binding activity;other molecular function	Pf00338	93778666; 947816	b3321	rpsJ	ecj:JW3283; eco:b3321; ecoc:C3026_18045; P02364; P0A7R5; Q2M6Y6	0	0	1.23892e+09	1.0273e+09	1.09438e+09	1.21342e+09	8.46916e+08	3.69726e+08	4.51411e+08	5.52592e+08	6.32267e+08	7.16364e+08	High	High	High	High	High	High	High	High	High	High	1
FALSE	High	High	Master Protein	P31142	3-mercaptopyruvate sulfurtransferase OS=Escherichia coli (strain K12) OX=83333 GN=sseA PE=1 SV=3	0	0	68	15	557	15	281	30.8	4.69	8146	1007.97	15	15	DNA metabolism;other metabolic processes;stress response;other biological processes	cytosol	other molecular function	Pf00581	93774615; 946993	b2521	sseA	ecj:JW2505; eco:b2521; ecoc:C3026_13975; P31142; P78096	0	0	9.3841e+07	6.07396e+07	9.05602e+07	2.11483e+08	2.45449e+09	4.39274e+08	3.95044e+08	3.68584e+08	3.16758e+08	3.57836e+08	High	High	Peak Found	High	High	High	High	High	High	High	1
FALSE	High	High	Master Protein	P0A7M9	Large ribosomal subunit protein bL31 OS=Escherichia coli (strain K12) OX=83333 GN=rpmE PE=1 SV=1	0	0	77	8	577	8	70	7.9	9.32	8323	1002.15	8	8	protein metabolism;other metabolic processes;other biological processes	cytosol;translational apparatus;other cell component	nucleic acid binding activity;other molecular function	Pf01197	93777962; 948425	b3936	rpmE	ecj:JW3907; eco:b3936; ecoc:C3026_21270; P02432; P0A7M9; Q2M8N2	0	0	1.30159e+09	1.51906e+09	2.39035e+09	2.03878e+09	1.04856e+09	3.43597e+08	2.26978e+08	2.20743e+08	1.82172e+08	1.66393e+08	High	High	High	High	High	High	High	High	High	High	1
FALSE	High	High	Master Protein	P37095	Peptidase B OS=Escherichia coli (strain K12) OX=83333 GN=pepB PE=1 SV=2	0	0	68	23	531	23	427	46.2	5.92	10979	1001.4	21	23	protein metabolism;other metabolic processes	cytosol;other cell component	other molecular function	Pf00883, Pf12404	948766	b2523	pepB	ecj:JW2507; eco:b2523; ecoc:C3026_13985; P37095; P76580; P76989; P76991; Q47131	0	0	5.09335e+06	3.84051e+06			7.40678e+06	3.85888e+08	5.50732e+08	4.91914e+08	4.3749e+08	5.16993e+08	Peak Found	Peak Found	n/a	n/a	Peak Found	High	High	High	High	High	1
FALSE	High	High	Master Protein	P0AET8	7alpha-hydroxysteroid dehydrogenase OS=Escherichia coli (strain K12) OX=83333 GN=hdhA PE=1 SV=1	0	0	58	15	626	15	255	26.8	5.4	8369	1000.31	14	15	other metabolic processes	cytosol;other cell component	other molecular function	Pf00106	75171679; 946151	b1619	hdhA	ag:BAA01384; ecj:JW1611; eco:b1619; ecoc:C3026_09310; P0AET8; P25529	0	0	9.70132e+08	7.75578e+08	7.55733e+06	7.49654e+06	1.17168e+09	7.28723e+08	6.35604e+08	6.15171e+08	5.84375e+08	5.61295e+08	High	High	Peak Found	High	High	High	High	High	High	High	1
FALSE	High	High	Master Protein	Q46857	Methylglyoxal reductase DkgA OS=Escherichia coli (strain K12) OX=83333 GN=dkgA PE=1 SV=3	0	0	78	20	562	20	275	31.1	6.46	6695	997.91	17	20	other metabolic processes	cytosol	other molecular function	Pf00248	75203590; 947495	b3012	dkgA	ecj:JW5499; eco:b3012; ecoc:C3026_16465; Q2M9I7; Q46857	0	0	4.13867e+07	4.00888e+06	3.82138e+06	6.06693e+06	1.22018e+09	7.55514e+08	6.60696e+08	5.65851e+08	5.13831e+08	6.12597e+08	High	Peak Found	Peak Found	Peak Found	High	High	High	High	High	High	1
FALSE	High	High	Master Protein	P0A6H5	ATP-dependent protease ATPase subunit HslU OS=Escherichia coli (strain K12) OX=83333 GN=hslU PE=1 SV=1	0	0	52	26	670	26	443	49.6	5.35	8327	997.28	23	25	protein metabolism;other metabolic processes;stress response;other biological processes	cytosol	other molecular function	Pf00004, Pf07724	93777967; 948430	b3931	hslU	ecj:JW3902; eco:b3931; ecoc:C3026_21245; P0A6H5; P32168; Q2M8M7	0	0	4.68609e+08	4.4362e+08	6.12998e+08	5.55534e+08	3.23904e+08	3.2556e+08	2.99892e+08	3.39872e+08	3.78405e+08	3.61991e+08	High	High	High	High	High	High	High	High	High	High	1
FALSE	High	High	Master Protein	P35340	Alkyl hydroperoxide reductase subunit F OS=Escherichia coli (strain K12) OX=83333 GN=ahpF PE=1 SV=2	0	0	58	28	551	28	521	56.1	5.68	7942	985.4	23	27	other metabolic processes;stress response;other biological processes	cytosol;other cell component	other molecular function	Pf00070, Pf13192	93776878; 947540	b0606	ahpF	ecj:JW0599; eco:b0606; ecoc:C3026_03030; P35340; P77251; P77462	0	0	3.52785e+08	2.33772e+08	6.24353e+07	7.36327e+07		7.42629e+08	6.82103e+08	5.34216e+08	5.33536e+08	5.32827e+08	High	High	Peak Found	Peak Found	Peak Found	High	High	High	High	High	1
FALSE	High	High	Master Protein	P0A6W5	Transcription elongation factor GreA OS=Escherichia coli (strain K12) OX=83333 GN=greA PE=1 SV=1	0	0	97	16	546	16	158	17.6	4.79	9214	977.5	14	16	RNA metabolism OR transcription;other metabolic processes;other biological processes	cytosol	nucleic acid binding activity;other molecular function	Pf01272, Pf03449	93778800; 947696	b3181	greA	ecj:JW3148; eco:b3181; ecoc:C3026_17320; P0A6W5; P21346; P78111; Q2M931; Q8X9K9	0	0	7.03077e+08	7.0499e+08	5.36978e+08	6.12461e+08	6.17762e+08	4.36594e+08	4.14925e+08	3.33162e+08	3.17303e+08	3.62213e+08	High	High	High	High	High	High	High	High	High	High	1
FALSE	High	High	Master Protein	P0C0V0	Periplasmic serine endoprotease DegP OS=Escherichia coli (strain K12) OX=83333 GN=degP PE=1 SV=1	0	0	57	20	510	20	474	49.3	8.56	9089	970.56	18	20	protein metabolism;other metabolic processes;stress response;other biological processes	plasma membrane;other membranes;other cell component	other molecular function	Pf00595, Pf13365	93777263; 947139	b0161	degP	ecj:JW0157; eco:b0161; ecoc:C3026_00735; P09376; P0C0V0; P15724	1	0	8.5976e+08	6.75867e+08	8.40838e+07	7.77843e+07	7.58058e+07	3.28112e+08	3.1815e+08	3.52842e+08	3.51368e+08	3.59584e+08	High	High	High	High	High	High	High	High	High	High	1
FALSE	High	High	Master Protein	P0A805	Ribosome-recycling factor OS=Escherichia coli (strain K12) OX=83333 GN=frr PE=1 SV=1	0	0	63	14	536	14	185	20.6	6.89	6922	970.21	13	13	cell organization and biogenesis;protein metabolism;other metabolic processes	cytosol;other cell component	translation activity	Pf01765	93777253; 946122	b0172	frr	ecj:JW0167; eco:b0172; ecoc:C3026_00785; P0A805; P16174	0	0	3.64945e+08	3.26628e+08	7.33443e+07	2.18765e+08	1.00665e+09	8.01475e+08	6.63378e+08	475528825	4.94733e+08	4.59054e+08	High	High	High	High	High	High	High	High	High	High	1
FALSE	High	High	Master Protein	P0A9W3	Energy-dependent translational throttle protein EttA OS=Escherichia coli (strain K12) OX=83333 GN=ettA PE=1 SV=2	0	0	69	30	576	30	555	62.4	5.6	7254	968.19	28	28	protein metabolism;other metabolic processes;other biological processes	other cell component	translation activity;nucleic acid binding activity;other molecular function	Pf00005, Pf12848	93777454; 948909	b4391	ettA	ecj:JW4354; eco:b4391; ecoc:C3026_23730; P0A9W3; P37797; Q2M5S6	0	0	1.63914e+07	2.27452e+07	2.24737e+07	2.02375e+07	1.5009e+07	7.02248e+08	8.57648e+08	807279579	8.16583e+08	8.16604e+08	Peak Found	Peak Found	Peak Found	Peak Found	Peak Found	High	High	High	High	High	1
FALSE	High	High	Master Protein	P37329	Molybdate-binding protein ModA OS=Escherichia coli (strain K12) OX=83333 GN=modA PE=1 SV=1	0	0	82	24	515	24	257	27.3	8.19	7452	952.45	23	22	transport;other biological processes	plasma membrane;other membranes;other cell component	transporter activity;other molecular function	Pf13531	945364	b0763	modA	ecj:JW0746; eco:b0763; ecoc:C3026_03870; P37329	0	0	1.11659e+09	1.32505e+09	1.06483e+09	3.35146e+08	6.51935e+07	1.65123e+07	7.42543e+06	4.36801e+06	2.31093e+07	1.2998e+06	High	High	High	High	High	Peak Found	Peak Found	Peak Found	Peak Found	Peak Found	1
FALSE	High	High	Master Protein	P0A9Q1	Aerobic respiration control protein ArcA OS=Escherichia coli (strain K12) OX=83333 GN=arcA PE=1 SV=1	0	0	58	14	469	14	238	27.3	5.33	8203	951.06	14	14	signal transduction;other biological processes	cytosol;other cell component	nucleic acid binding activity;other molecular function	Pf00072	93777444; 948874	b4401	arcA	ecj:JW4364; eco:b4401; ecoc:C3026_23780; P03026; P0A9Q1; Q2M5R6	0	0	3.06491e+08	1.26125e+08	3.55264e+07	2.36862e+08	1.76944e+07	7.32922e+08	6.61284e+08	633971675	5.48217e+08	4.39015e+08	High	High	Peak Found	Peak Found	Peak Found	High	High	High	High	High	1
FALSE	High	High	Master Protein	P15254	Phosphoribosylformylglycinamidine synthase OS=Escherichia coli (strain K12) OX=83333 GN=purL PE=1 SV=3	0	0	46	41	514	41	1295	141.3	5.41	5655	948.54	28	40	other metabolic processes	cytosol;other cell component	other molecular function	Pf02769, Pf13507, Pf18072, Pf18076, Pf22689	947032	b2557	purL	ecj:JW2541; eco:b2557; ecoc:C3026_14155; P15254; P78097; Q2MAH3	0	0	3.08645e+07	2.58821e+07	2.44626e+07	4.87858e+07	7.06352e+07	4.17081e+08	4.6555e+08	4.06432e+08	3.59031e+08	3.83598e+08	Peak Found	Peak Found	Peak Found	Peak Found	Peak Found	High	High	High	High	High	1
FALSE	High	High	Master Protein	P0AE22	Class B acid phosphatase OS=Escherichia coli (strain K12) OX=83333 GN=aphA PE=1 SV=1	0	0	55	11	481	11	237	26.1	7.43	6060	947.26	11	11		other cell component	other molecular function	Pf03767	948562	b4055	aphA	ecj:JW4015; eco:b4055; ecoc:C3026_21915; P0AE22; P32697; P76787; Q2M6P9; Q57085	0	0	5.08683e+08	5.29261e+08	9.39432e+08	9.23064e+08	7.27724e+08	1.30028e+08	1.31581e+08	1.06591e+08	8.46741e+07	9.17228e+07	High	High	High	High	High	High	High	High	High	High	1
FALSE	High	High	Master Protein	P19926	Glucose-1-phosphatase OS=Escherichia coli (strain K12) OX=83333 GN=agp PE=1 SV=1	0	0	77	21	520	21	413	45.7	5.73	6429	946.22	18	21	other metabolic processes	other cell component	other molecular function	Pf00328	945773	b1002	agp	ecj:JW0987; eco:b1002; ecoc:C3026_06100; P19926	0	0	2.75793e+08	1.75295e+08	6.39334e+08	7.79193e+08	1.67434e+08	4.60979e+08	4.92979e+08	407118154	4.3348e+08	4.53547e+08	High	High	High	High	High	High	High	High	High	High	1
FALSE	High	High	Master Protein	P0AD49	Ribosome-associated inhibitor A OS=Escherichia coli (strain K12) OX=83333 GN=raiA PE=1 SV=2	0	0	81	11	491	11	113	12.8	6.68	7792	940.37	11	11	stress response;other biological processes	cytosol;translational apparatus	translation activity;nucleic acid binding activity	Pf02482	93774443; 947129	b2597	raiA	ecj:JW2578; eco:b2597; ecoc:C3026_14390; P0AD49; P11285	0	0	3.22648e+08	2.95371e+08	2.03448e+08	1.25116e+08	1.16681e+08	3.68e+08	4.2217e+08	3.09008e+08	2.74306e+08	2.54816e+08	High	High	High	High	High	High	High	High	High	High	1
FALSE	High	High	Master Protein	P75691	Aldehyde reductase YahK OS=Escherichia coli (strain K12) OX=83333 GN=yahK PE=1 SV=1	0	0	79	21	537	21	349	38	6.23	8055	939.31	19	21			other molecular function	Pf00107, Pf08240	944975	b0325	yahK	ecj:JW0317; eco:b0325; ecoc:C3026_01595; ecoc:C3026_24765; P71306; P75691; Q2MC98	0	0	3.50049e+08	2.63209e+08	1.64147e+07	7.05343e+06	6.12987e+07	3.08789e+08	5.06123e+08	6.68504e+08	6.40089e+08	6.29275e+08	High	High	Peak Found	Peak Found	High	High	High	High	High	High	1
FALSE	High	High	Master Protein	P0A9Q9	Aspartate-semialdehyde dehydrogenase OS=Escherichia coli (strain K12) OX=83333 GN=asd PE=1 SV=1	0	0	63	15	466	15	367	40	5.58	8756	937.18	14	15	other metabolic processes;stress response	cytosol	other molecular function	Pf01118, Pf02774	75202278; 947939	b3433	asd	ecj:JW3396; eco:b3433; ecoc:C3026_18610; P00353; P0A9Q9; Q2M797	0	0	1.15246e+08	6.96226e+07	2.26995e+07		3.3707e+07	3.36575e+08	3.57573e+08	3.17682e+08	2.5892e+08	2.55319e+08	High	High	Peak Found	n/a	Peak Found	High	High	High	High	High	1
FALSE	High	High	Master Protein	P0A8N3	Lysine--tRNA ligase OS=Escherichia coli (strain K12) OX=83333 GN=lysS PE=1 SV=2	0	0	64	29	595	20	505	57.6	5.24	8189	919.36	27	28	protein metabolism;RNA metabolism OR transcription;other metabolic processes	cytosol;other cell component	nucleic acid binding activity;other molecular function	Pf00152, Pf01336	947372	b2890	lysS	ecj:JW2858; eco:b2890; ecoc:C3026_15850; P0A8N3; P13030; Q2M9V1	0	0	9.42867e+07	4.29273e+06	3.69666e+07	4.00036e+07	2.32982e+07	5.45e+08	5.67371e+08	4.83276e+08	4.62307e+08	4.79458e+08	High	Peak Found	Peak Found	Peak Found	Peak Found	High	High	High	High	High	1
FALSE	High	High	Master Protein	P00864	Phosphoenolpyruvate carboxylase OS=Escherichia coli (strain K12) OX=83333 GN=ppc PE=1 SV=1	0	0	45	38	557	38	883	99	5.68	7176	915.6	30	38	cell organization and biogenesis;other metabolic processes	cytosol	other molecular function	Pf00311	948457	b3956	ppc	ecj:JW3928; eco:b3956; ecoc:C3026_21375; P00864; Q2M8Q1	0	0	8.44153e+07	8.61231e+07	2.11432e+08	2.33967e+08	1.54349e+08	5.67353e+08	5.20048e+08	491657491	4.59707e+08	4.25537e+08	Peak Found	Peak Found	High	Peak Found	Peak Found	High	High	High	High	High	1
FALSE	High	High	Master Protein	P23538	Phosphoenolpyruvate synthase OS=Escherichia coli (strain K12) OX=83333 GN=ppsA PE=1 SV=5	0	0	50	33	561	33	792	87.4	5.06	9863	914.54	23	32	other metabolic processes		kinase activity;other molecular function	Pf00391, Pf01326, Pf02896	75203549; 946209	b1702	ppsA	ecj:JW1692; eco:b1702; ecoc:C3026_09745; P23538	0	0	1.76701e+07	2.39029e+06		7.88677e+06	3.15501e+07	4.86976e+08	5.46372e+08	8.94108e+08	9.57102e+08	9.93289e+08	Peak Found	Peak Found	High	Peak Found	Peak Found	High	High	High	High	High	1
FALSE	High	High	Master Protein	P76142	Autoinducer 2-binding protein LsrB OS=Escherichia coli (strain K12) OX=83333 GN=lsrB PE=1 SV=1	0	0	69	17	483	17	340	36.7	7.87	7333	908.97	16	15	cell-cell signaling;transport	plasma membrane;other membranes;other cell component		Pf13407	945418	b1516	lsrB	ecj:JW1509; eco:b1516; ecoc:C3026_08765; P76142; Q2MBA0	0	0	2.91165e+08	1.27113e+08			4.00228e+08	4.02518e+08	3.71672e+08	309181425	2.79366e+08	3.03971e+08	High	High	n/a	n/a	High	High	High	High	High	High	1
FALSE	High	High	Master Protein	P17169	Glutamine--fructose-6-phosphate aminotransferase [isomerizing] OS=Escherichia coli (strain K12) OX=83333 GN=glmS PE=1 SV=4	0	0	50	21	419	21	609	66.9	5.87	7113	901.1	17	20	protein metabolism;other metabolic processes	cytosol	other molecular function	Pf01380, Pf13522	75173963; 948241	b3729	glmS	ecj:JW3707; eco:b3729; P17169; P76745; Q2M847	1	0	8.5238e+06	5.68874e+06	4.5944e+07	3.03885e+07	3.02701e+07	6.50678e+07	3.98212e+08	5.86648e+08	5.73971e+08	6.43843e+08	Peak Found	Peak Found	Peak Found	Peak Found	Peak Found	High	High	High	High	High	1
FALSE	High	High	Master Protein	P0A953	3-oxoacyl-[acyl-carrier-protein] synthase 1 OS=Escherichia coli (strain K12) OX=83333 GN=fabB PE=1 SV=1	0	0	58	18	483	18	406	42.6	5.54	8020	898.12	16	18	other metabolic processes	cytosol	other molecular function	Pf00109, Pf02801	75202594; 946799	b2323	fabB	ecj:JW2320; eco:b2323; ecoc:C3026_12945; P0A953; P14926; Q9R828; Q9R829; Q9R830	0	0	1.73362e+08	1.39204e+08	9.6115e+06	1.28254e+07	6.09187e+07	7.92321e+08	8.17928e+08	7.73045e+08	7.59301e+08	6.30779e+08	High	High	Peak Found	Peak Found	High	High	High	High	High	High	1
FALSE	High	High	Master Protein	P0AG63	Small ribosomal subunit protein uS17 OS=Escherichia coli (strain K12) OX=83333 GN=rpsQ PE=1 SV=2	0	0	61	7	481	7	84	9.7	9.6	10970	894.91	5	5	cell organization and biogenesis;protein metabolism;other metabolic processes;other biological processes	cytosol;translational apparatus;other cell component	nucleic acid binding activity;other molecular function	Pf00366	93778676; 947808	b3311	rpsQ	ecj:JW3273; eco:b3311; ecoc:C3026_17995; P02373; P0AG63; Q2M6X6	0	0	1.63019e+09	1.2297e+09	2.95719e+08	1.67826e+08	9.77029e+07	2.48236e+08	3.88678e+08	1.75772e+08	1.97346e+08	2.64006e+08	High	High	High	High	High	High	High	High	High	High	1
FALSE	High	High	Master Protein	P45578	S-ribosylhomocysteine lyase OS=Escherichia coli (strain K12) OX=83333 GN=luxS PE=1 SV=3	0	0	93	15	513	15	171	19.4	5.36	9350	877.5	12	15	cell-cell signaling;other metabolic processes	cytosol	other molecular function	Pf02664	93779324; 947168	b2687	luxS	ecj:JW2662; eco:b2687; ecoc:C3026_14795; P45578; P77134; P77805	0	0	1.35099e+09	8.99071e+08	2.39732e+08	1.37879e+08	2.72165e+08	4.52795e+08	4.1973e+08	3.72676e+08	3.9963e+08	3.75015e+08	High	High	High	High	High	High	High	High	High	High	1
FALSE	High	High	Master Protein	P76402	UPF0339 protein YegP OS=Escherichia coli (strain K12) OX=83333 GN=yegP PE=1 SV=2	0	0	90	11	574	11	110	12	9.44	8814	869.75	9	11	DNA metabolism;other metabolic processes;stress response			Pf07411	947095	b2080	yegP	ecj:JW5339; eco:b2080; ecoc:C3026_11695; P76402; Q2MAX5	0	0	7.39571e+08	5.85434e+08	1.36478e+09	1.11795e+09	2.53549e+08	5.84962e+08	5.13632e+08	4.79383e+08	3.4978e+08	3.76895e+08	High	High	High	High	High	High	High	High	High	High	1
FALSE	High	High	Master Protein	P0ACD4	Iron-sulfur cluster assembly scaffold protein IscU OS=Escherichia coli (strain K12) OX=83333 GN=iscU PE=1 SV=1	0	0	79	8	475	8	128	13.8	4.93	7390	868.85	8	8	cell organization and biogenesis;other metabolic processes;other biological processes	cytosol;other cell component	other molecular function	Pf01592	93774607; 947002	b2529	iscU	ecj:JW2513; eco:b2529; ecoc:C3026_14015; P0ACD4; P77310	0	0	7.85175e+08	8.22872e+08	5.01538e+08	2.32946e+08	3.1604e+08	3.39089e+08	2.63455e+08	2.26069e+08	2.3536e+08	2.23377e+08	High	High	High	High	High	High	High	High	High	High	1
FALSE	High	High	Master Protein	P07813	Leucine--tRNA ligase OS=Escherichia coli (strain K12) OX=83333 GN=leuS PE=1 SV=2	0	0	52	39	542	39	860	97.2	5.3	8264	863.77	34	36	protein metabolism;RNA metabolism OR transcription;other metabolic processes	cytosol	other molecular function	Pf00133, Pf08264, Pf09334, Pf13603	947497	b0642	leuS	ecj:JW0637; eco:b0642; ecoc:C3026_03210; P07813; P77110; P78292	0	0	2.68158e+07	1.98708e+06	6.79988e+06	1.83656e+07	1.61159e+07	8.32448e+08	7.9973e+08	7.0996e+08	6.50618e+08	7.20869e+08	Peak Found	Peak Found	Peak Found	Peak Found	Peak Found	High	High	High	High	High	1
FALSE	High	High	Master Protein	P0AG44	Large ribosomal subunit protein bL17 OS=Escherichia coli (strain K12) OX=83333 GN=rplQ PE=1 SV=1	0	0	47	8	537	8	127	14.4	11.05	7964	863.04	7	8	cell organization and biogenesis;protein metabolism;other metabolic processes	cytosol;translational apparatus;other cell component	other molecular function	Pf01196	947784; 97442834	b3294	rplQ	ecj:JW3256; eco:b3294; ecoc:C3026_17910; P02416; P0AG44; Q2M6V9	0	0	3.55013e+09	2.71172e+09	2.67331e+08	1.06296e+08	7.56035e+07	6.0615e+08	7.35857e+08	783719018	8.82787e+08	7.59231e+08	High	High	High	High	High	High	High	High	High	High	1
FALSE	High	High	Master Protein	P33219	Protein YebF OS=Escherichia coli (strain K12) OX=83333 GN=yebF PE=1 SV=2	0	0	60	9	395	9	118	13	8.62	7245	853.91	8	9		non-structural extracellular		Pf13995	946363	b1847	yebF	ecj:JW1836; eco:b1847; ecoc:C3026_10525; P33219	0	0	1.53909e+08	4.19449e+08	7.24056e+08	9.52115e+08	6.32277e+08	1.42244e+08	1.32461e+08	1.05807e+08	9.08994e+07	1.14084e+08	High	High	High	High	High	High	High	High	High	High	1
FALSE	High	High	Master Protein	P07118	Valine--tRNA ligase OS=Escherichia coli (strain K12) OX=83333 GN=valS PE=1 SV=2	0	0	47	34	468	34	951	108.1	5.34	5990	852.5	28	32	protein metabolism;RNA metabolism OR transcription;other metabolic processes;other biological processes	cytosol	other molecular function	Pf00133, Pf08264, Pf10458	948785	b4258	valS	ecj:JW4215; eco:b4258; ecoc:C3026_22970; P07118; P78142; Q2M651; Q7X4V7	0	0	1.99757e+07	2.39345e+07	2.4129e+07	2.78038e+07	3.19702e+07	6.27844e+08	6.72737e+08	5.2503e+08	5.49252e+08	5.01932e+08	Peak Found	Peak Found	Peak Found	Peak Found	Peak Found	High	High	High	High	High	1
FALSE	High	High	Master Protein	P0A9C0	Anaerobic glycerol-3-phosphate dehydrogenase subunit A OS=Escherichia coli (strain K12) OX=83333 GN=glpA PE=1 SV=1	0	0	73	31	537	31	542	58.9	6.64	7991	849.58	29	31	other metabolic processes	plasma membrane;other membranes;cytosol;other cell component	other molecular function	Pf01266, Pf04324	93774933; 946713	b2241	glpA	ecj:JW2235; eco:b2241; ecoc:C3026_12520; P0A9C0; P13032; P78238	0	0	2.6787e+08	1.811e+08	1.28875e+08	9.50928e+07	4.09407e+07	1.85571e+08	2.59849e+08	5.59728e+08	6.0122e+08	6.20197e+08	High	High	High	High	High	High	High	High	High	High	1
FALSE	High	High	Master Protein	P0AC69	Glutaredoxin 4 OS=Escherichia coli (strain K12) OX=83333 GN=grxD PE=1 SV=1	0	0	62	8	415	8	115	12.9	4.75	11288	845.59	7	8	cell organization and biogenesis;other biological processes	cytosol;other cell component	other molecular function	Pf00462	89516419; 946169	b1654	grxD	ecj:JW1646; eco:b1654; ecoc:C3026_09490; P0AC69; P37010; P77424	0	0	4.88504e+08	3.43744e+08	4.78715e+07	1.73333e+08	7.18576e+08	4.19608e+08	3.83643e+08	376547375	3.1442e+08	3.05166e+08	High	High	High	High	High	High	High	High	High	High	1
FALSE	High	High	Master Protein	P0AC41	Succinate dehydrogenase flavoprotein subunit OS=Escherichia coli (strain K12) OX=83333 GN=sdhA PE=1 SV=1	0	0	62	26	476	26	588	64.4	6.27	6727	828.3	22	26	other metabolic processes	plasma membrane;other membranes	other molecular function	Pf00890, Pf02910	93776761; 945402	b0723	sdhA	ecj:JW0713; eco:b0723; ecoc:C3026_03620; P0AC41; P10444; P78282	0	0	1.14921e+08	1.79295e+08	4.38583e+08	4.32519e+08	3.14184e+08	2.43268e+08	4.27914e+08	8.12192e+08	9.47162e+08	8.67815e+08	Peak Found	Peak Found	Peak Found	High	Peak Found	High	High	High	High	High	1
FALSE	High	High	Master Protein	P00968	Carbamoyl phosphate synthase large chain OS=Escherichia coli (strain K12) OX=83333 GN=carB PE=1 SV=2	0	0	53	39	516	39	1073	117.8	5.34	7169	827.01	36	38	other metabolic processes	cytosol;other cell component	other molecular function	Pf02142, Pf02786, Pf02787, Pf25596	944775	b0033	carB	ecj:JW0031; eco:b0033; ecoc:C3026_00170; P00968	0	0	3.3914e+07	5.95654e+07	9.2266e+07	9.41631e+07	4.49434e+07	3.3884e+08	5.06109e+08	6.66657e+08	7.0737e+08	7.33256e+08	Peak Found	Peak Found	High	High	High	High	High	High	High	High	1
FALSE	High	High	Master Protein	P0AAX8	Probable L,D-transpeptidase YbiS OS=Escherichia coli (strain K12) OX=83333 GN=ybiS PE=1 SV=1	0	0	63	15	432	14	306	33.3	6.4	6488	826.58	14	15	cell organization and biogenesis;other metabolic processes;other biological processes	other cell component	other molecular function	Pf03734, Pf17969	945441	b0819	ybiS	ecj:JW0803; eco:b0819; ecoc:C3026_05150; P0AAX8; P75789	0	1	2.56801e+08	3.38092e+08	9.48826e+08	8.09324e+08	5.58345e+08	1.5816e+08	1.12229e+08	9.33384e+07	7.65256e+07	8.97044e+07	High	High	High	High	High	High	High	High	High	High	1
FALSE	High	High	Master Protein	P0A6X7	Integration host factor subunit alpha OS=Escherichia coli (strain K12) OX=83333 GN=ihfA PE=1 SV=1	0	0	93	19	632	19	99	11.3	9.35	6131	822.49	19	19	DNA metabolism;RNA metabolism OR transcription;other metabolic processes;other biological processes	cytosol;other cell component	nucleic acid binding activity;other molecular function	Pf00216	93775925; 945472	b1712	ihfA	ecj:JW1702; eco:b1712; ecoc:C3026_09800; P06984; P0A6X7	0	0	1.27376e+09	9.12293e+08	1.07498e+08	8.8507e+07	1.22675e+08	1.16085e+09	9.48479e+08	8.91788e+08	7.47286e+08	9.60431e+08	High	High	High	High	High	High	High	High	High	High	1
FALSE	High	High	Master Protein	P39325	Galactofuranose-binding protein YtfQ OS=Escherichia coli (strain K12) OX=83333 GN=ytfQ PE=1 SV=1	0	0	51	20	556	20	318	34.3	7.14	6865	818.72	17	20	transport	plasma membrane;other membranes;other cell component	other molecular function	Pf13407	948746	b4227	ytfQ	ecj:JW4186; eco:b4227; ecoc:C3026_22825; P39325; Q2M678	0	0	6.74067e+08	9.85784e+08	5.7398e+07	8.0245e+08	1.23401e+09	5.51918e+08	4.91209e+08	4.14327e+08	4.16124e+08	4.12913e+08	High	High	High	High	High	High	High	High	High	High	1
FALSE	High	High	Master Protein	P0AG80	sn-glycerol-3-phosphate-binding periplasmic protein UgpB OS=Escherichia coli (strain K12) OX=83333 GN=ugpB PE=1 SV=1	0	0	60	24	495	24	438	48.4	6.73	6969	817.97	20	23	transport	plasma membrane;other membranes;other cell component		Pf01547	75059967; 947962	b3453	ugpB	ecj:JW3418; eco:b3453; ecoc:C3026_18700; P0AG80; P10904; Q2M7B6	0	0	1.94409e+08	1.19008e+08	7.31009e+07	1.55749e+08	2.66242e+08	6.18934e+08	5.6e+08	4.80258e+08	4.79287e+08	4.00611e+08	High	High	Peak Found	High	High	High	High	High	High	High	1
FALSE	High	High	Master Protein	P09372	Protein GrpE OS=Escherichia coli (strain K12) OX=83333 GN=grpE PE=1 SV=1	0	0	55	12	501	12	197	21.8	4.75	6960	817.79	10	12	cell organization and biogenesis;stress response;other biological processes	cytosol;other cell component	other molecular function	Pf01025	947097	b2614	grpE	ecj:JW2594; eco:b2614; ecoc:C3026_14465; P09372	0	0	3.58416e+08	3.94747e+08	745436		1.94292e+08	4.37785e+08	4.21854e+08	3.70649e+08	3.73915e+08	4.40979e+08	High	High	Peak Found	Peak Found	High	High	High	High	High	High	1
FALSE	High	High	Master Protein	P07395	Phenylalanine--tRNA ligase beta subunit OS=Escherichia coli (strain K12) OX=83333 GN=pheT PE=1 SV=2	0	0	52	33	481	33	795	87.3	5.3	7452	807.6	30	32	protein metabolism;RNA metabolism OR transcription;other metabolic processes	cytosol;other cell component	nucleic acid binding activity;other molecular function	Pf01588, Pf03147, Pf03483, Pf03484, Pf17759	945382	b1713	pheT	ecj:JW1703; eco:b1713; ecoc:C3026_09805; P07395; Q59407	0	0	4.40164e+07	4.02559e+07	5.82677e+07	6.08558e+07	6.60274e+07	7.85486e+08	6.86667e+08	620390845	6.0868e+08	5.46184e+08	Peak Found	Peak Found	High	Peak Found	Peak Found	High	High	High	High	High	1
FALSE	High	High	Master Protein	P0A715	2-dehydro-3-deoxyphosphooctonate aldolase OS=Escherichia coli (strain K12) OX=83333 GN=kdsA PE=1 SV=1	0	0	76	18	432	18	284	30.8	6.8	5698	804.41	13	18	other metabolic processes	cytosol;other cell component	other molecular function	Pf00793	75203328; 945785	b1215	kdsA	ecj:JW1206; eco:b1215; ecoc:C3026_07135; P0A715; P17579	0	0	2.50271e+08	2.07909e+08	5.18562e+07	7.31549e+07	4.70435e+07	7.84044e+08	7.13545e+08	629250707	6.01858e+08	6.18483e+08	High	High	Peak Found	Peak Found	Peak Found	High	High	High	High	High	1
FALSE	High	High	Master Protein	P0AD59	Inhibitor of vertebrate lysozyme OS=Escherichia coli (strain K12) OX=83333 GN=ivy PE=1 SV=1	0	0	69	7	418	7	157	16.9	6.77	7459	803.33	7	7		other cell component	enzyme regulator activity;other molecular function	Pf08816	946530	b0220	ivy	ecj:JW0210; eco:b0220; P0AD59; P45502; P77185	0	0	2.69573e+08	5.67996e+08	9.127e+08	8.09231e+08	3.03663e+08	8.82181e+07	1.09754e+08	7.40024e+07	7.83021e+07	6.13673e+07	High	High	High	High	High	High	High	High	High	High	1
FALSE	High	High	Master Protein	P0C8J8	D-tagatose-1,6-bisphosphate aldolase subunit GatZ OS=Escherichia coli (strain K12) OX=83333 GN=gatZ PE=1 SV=1	0	0	77	19	534	19	420	47.1	5.77	6903	800.3	16	19	other metabolic processes;transport	plasma membrane;other membranes;other cell component	enzyme regulator activity	Pf08013	946641	b2095	gatZ	ecj:JW2082; eco:b2095; P0C8J8; P37191; P76414	0	0	1.95785e+06	2.54774e+06		3.56427e+06	1.0512e+07	1.17487e+08	2.11961e+08	1.01211e+09	1.14791e+09	1.01281e+09	Peak Found	Peak Found	n/a	Peak Found	Peak Found	High	High	High	High	High	1
FALSE	High	High	Master Protein	P0ADY7	Large ribosomal subunit protein uL16 OS=Escherichia coli (strain K12) OX=83333 GN=rplP PE=1 SV=1	0	0	40	6	480	6	136	15.3	11.22	9930	796.77	5	6	cell organization and biogenesis;protein metabolism;other metabolic processes	cytosol;translational apparatus;other cell component	nucleic acid binding activity;other molecular function	Pf00252	93778674; 947806	b3313	rplP	ecj:JW3275; eco:b3313; ecoc:C3026_18005; P02414; P0ADY7; Q2M6X8	0	0	1.33861e+09	1.63247e+09	1.3963e+09	1.68766e+09	7.1514e+08	3.23386e+08	3.5265e+08	3.89566e+08	3.33527e+08	2.95726e+08	High	High	High	High	High	High	High	High	High	High	1
FALSE	High	High	Master Protein	P37188	PTS system galactitol-specific EIIB component OS=Escherichia coli (strain K12) OX=83333 GN=gatB PE=1 SV=2	0	0	86	6	424	6	94	10.2	6.27	5205	796.4	6	6	other metabolic processes;transport	other membranes;cytosol	transporter activity	Pf02302	946610	b2093	gatB	ecj:JW2077; eco:b2093; ecoc:C3026_11750; P37188; P76412	0	0	4.25734e+08	3.83824e+08	5.93563e+07	5.34805e+07	5.60561e+07	2.29946e+08	3.15196e+08	2.80811e+08	3.31073e+08	2.9871e+08	High	High	High	Peak Found	Peak Found	High	High	High	High	High	1
FALSE	High	High	Master Protein	P0AE67	Chemotaxis protein CheY OS=Escherichia coli (strain K12) OX=83333 GN=cheY PE=1 SV=2	0	0	65	8	251	8	129	14.1	4.98	5590	795.05	7	8	protein metabolism;other metabolic processes;signal transduction;other biological processes	cytosol;other cell component	other molecular function	Pf00072	93776187; 946393	b1882	cheY	ecj:JW1871; eco:b1882; ecoc:C3026_10705; P06143; P0AE67	0	0	7.77152e+07	4.50091e+07	3.70998e+07	2.30222e+08	2.83255e+08	2.34991e+08	1.90915e+08	1.83699e+08	1.62596e+08	1.14375e+08	High	High	High	High	High	High	High	High	High	High	1
FALSE	High	High	Master Protein	P37903	Universal stress protein F OS=Escherichia coli (strain K12) OX=83333 GN=uspF PE=1 SV=2	0	0	65	9	503	9	144	16	5.96	7583	793.31	8	9	cell adhesion;other biological processes		other molecular function	Pf00582	945948	b1376	uspF	ecj:JW1370; eco:b1376; ecoc:C3026_08040; P37903; P76074; P76853	0	0	3.31909e+08	3.59953e+08	4.12335e+07	8.54859e+07	2.61019e+07	5.02017e+08	6.14139e+08	7.73178e+08	9.48476e+08	9.76635e+08	High	High	High	High	High	High	High	High	High	High	1
FALSE	High	High	Master Protein	P21165	Xaa-Pro dipeptidase OS=Escherichia coli (strain K12) OX=83333 GN=pepQ PE=1 SV=2	0	0	61	21	493	21	443	50.1	5.99	6577	778.93	19	21	protein metabolism;other metabolic processes	cytosol	other molecular function	Pf00557, Pf21216	86861950; 948335	b3847	pepQ	ecj:JW3823; eco:b3847; ecoc:C3026_20800; P21165; P21176; Q2M8F0	0	0	1.29334e+07	4.39522e+06	1.9891e+07	2.38168e+07	4.91194e+08	5.70017e+08	5.24197e+08	4.20569e+08	3.75152e+08	3.5717e+08	Peak Found	Peak Found	High	Peak Found	High	High	High	High	High	High	1
FALSE	High	High	Master Protein	P0A7S3	Small ribosomal subunit protein uS12 OS=Escherichia coli (strain K12) OX=83333 GN=rpsL PE=1 SV=2	0	0	26	6	507	6	124	13.7	10.87	8194	777.57	6	6	protein metabolism;RNA metabolism OR transcription;other metabolic processes;other biological processes	cytosol;translational apparatus;other cell component	nucleic acid binding activity;other molecular function	Pf00164	947845; 98390450	b3342	rpsL	ecj:JW3304; eco:b3342; P02367; P0A7S3; Q2M707; Q9F5N3	0	0	6.20975e+08	1.68029e+09	4.20467e+09	4.70619e+09	2.71169e+09	4.62885e+08	4.06385e+08	3.886e+08	3.84992e+08	3.72292e+08	High	High	High	High	High	High	High	High	High	High	1
FALSE	High	High	Master Protein	P0A9M8	Phosphate acetyltransferase OS=Escherichia coli (strain K12) OX=83333 GN=pta PE=1 SV=2	0	0	42	26	484	26	714	77.1	5.41	6567	773.12	22	25	other metabolic processes	cytosol	other molecular function	Pf01515, Pf07085, Pf13500	93774877; 946778	b2297	pta	ecj:JW2294; eco:b2297; ecoc:C3026_12815; P0A9M8; P39184; P78091; P78189; P78190; Q9EUP2	0	0	3.46014e+08	2.74701e+08	2.50902e+07	2.30648e+07	1.29426e+06	5.9322e+08	7.01878e+08	5.81872e+08	5.81108e+08	6.0048e+08	Peak Found	High	Peak Found	Peak Found	Peak Found	High	High	High	High	High	1
FALSE	High	High	Master Protein	P0A7Z0	Ribose-5-phosphate isomerase A OS=Escherichia coli (strain K12) OX=83333 GN=rpiA PE=1 SV=1	0	0	55	11	535	11	219	22.8	5.4	8717	768.71	11	11	other metabolic processes	cytosol	other molecular function	Pf06026	93779085; 947407	b2914	rpiA	ecj:JW5475; eco:b2914; ecoc:C3026_15970; P0A7Z0; P27252; Q2M9S8	0	0	3.67202e+08	4.22459e+08	6.07131e+07	1.74368e+09	2.13693e+09	3.07442e+08	2.87254e+08	2.78688e+08	2.58706e+08	2.57494e+08	High	High	High	High	High	High	High	High	High	High	1
FALSE	High	High	Master Protein	P00957	Alanine--tRNA ligase OS=Escherichia coli (strain K12) OX=83333 GN=alaS PE=1 SV=2	0	0	57	40	465	40	876	96	5.81	7449	756.99	29	39	protein metabolism;RNA metabolism OR transcription;other metabolic processes;other biological processes	cytosol	nucleic acid binding activity;other molecular function	Pf01411, Pf02272, Pf07973	947175	b2697	alaS	ecj:JW2667; eco:b2697; ecoc:C3026_14845; P00957; P78279	0	0	5.97917e+07	1.17957e+08	1.21772e+08	1.62775e+08	1.10556e+08	5.41362e+08	4.90727e+08	504489816	5.76306e+08	4.77789e+08	High	High	High	Peak Found	Peak Found	High	High	High	High	High	1
FALSE	High	High	Master Protein	P0AFG0	Transcription termination/antitermination protein NusG OS=Escherichia coli (strain K12) OX=83333 GN=nusG PE=1 SV=2	0	0	76	11	483	11	181	20.5	6.81	7968	753.81	10	11	cell organization and biogenesis;RNA metabolism OR transcription;other metabolic processes;other biological processes	cytosol;nucleus		Pf00467, Pf02357	93777912; 948485	b3982	nusG	ecj:JW3945; eco:b3982; ecoc:C3026_21510; P0AFG0; P16921; Q2M8R8	0	0	4.22583e+08	4.12052e+08	5.6728e+08	4.84872e+08	3.18572e+08	3.37622e+08	2.35322e+08	2.98049e+08	2.51916e+08	1.68574e+08	High	High	High	High	High	High	High	High	High	High	1
FALSE	High	High	Master Protein	P0ADN2	Macrodomain Ori protein OS=Escherichia coli (strain K12) OX=83333 GN=maoP PE=1 SV=2	0	0	88	13	385	13	112	13.1	6.55	4708	746.57	12	11	cell cycle OR cell proliferation;cell organization and biogenesis;other biological processes	cytosol		Pf04219	948274	b3764	maoP	ecj:JW3737; eco:b3764; ecoc:C3026_20395; P0ADN2; P27827; Q2M875	0	0	6.00461e+08	7.96999e+08	3.96556e+07	4.23526e+07	1.56586e+08	6.42685e+08	5.80418e+08	5.47246e+08	5.18305e+08	5.34418e+08	High	High	High	High	High	High	High	High	High	High	1
FALSE	High	High	Master Protein	P77674	Gamma-aminobutyraldehyde dehydrogenase OS=Escherichia coli (strain K12) OX=83333 GN=patD PE=1 SV=1	0	0	50	14	356	14	474	50.8	6	7015	743.47	14	14	cell organization and biogenesis;other metabolic processes	cytosol;other cell component	other molecular function	Pf00171	945876	b1444	patD	ecj:JW1439; eco:b1444; ecoc:C3026_08400; P77674	0	0	3.31668e+07	2.10067e+07			592566	3.57225e+08	3.4306e+08	2.95661e+08	2.29266e+08	2.30332e+08	High	Peak Found	n/a	n/a	Peak Found	High	High	High	High	High	1
FALSE	High	High	Master Protein	P0A8F0	Uracil phosphoribosyltransferase OS=Escherichia coli (strain K12) OX=83333 GN=upp PE=1 SV=1	0	0	79	13	363	13	208	22.5	5.47	4991	741.36	12	13	other metabolic processes	cytosol;other cell component	other molecular function	Pf14681	93774638; 946979	b2498	upp	ecj:JW2483; eco:b2498; ecoc:C3026_13855; P0A8F0; P25532; P78095; Q8XAC7	0	0	7.15867e+08	4.08355e+08	3.63331e+06			1.60626e+08	2.57316e+08	4.09235e+08	3.7438e+08	3.93356e+08	High	High	Peak Found	n/a	n/a	High	High	High	High	High	1
FALSE	High	High	Master Protein	P22255	3'(2'),5'-bisphosphate nucleotidase CysQ OS=Escherichia coli (strain K12) OX=83333 GN=cysQ PE=1 SV=2	0	0	79	14	376	14	246	27.2	5.96	5743	736.5	14	14	other metabolic processes	plasma membrane;other membranes	other molecular function	Pf00459	948728	b4214	cysQ	ecj:JW4172; eco:b4214; ecoc:C3026_22760; P22255; Q2M691	0	0	2.25567e+08	1.65389e+08	3.37895e+06	3.28904e+06	1.26547e+09	3.01878e+08	2.21058e+08	209039768	2.03931e+08	2.12671e+08	High	High	Peak Found	Peak Found	High	High	High	High	High	High	1
FALSE	High	High	Master Protein	P12758	Uridine phosphorylase OS=Escherichia coli (strain K12) OX=83333 GN=udp PE=1 SV=3	0	0	74	13	392	13	253	27.1	6.21	6035	731.9	12	13	other metabolic processes;stress response	cytosol;other cell component	other molecular function	Pf01048	86948517; 948987	b3831	udp	ecj:JW3808; eco:b3831; ecoc:C3026_20730; P12758; Q2M8D6	0	0	7.76842e+08	5.76257e+08	4.72667e+07	4.39729e+07	3.51304e+07	3.93282e+08	2.56594e+08	9.67275e+07	8.11793e+07	1.10369e+08	High	High	Peak Found	Peak Found	Peak Found	High	High	High	High	High	1
FALSE	High	High	Master Protein	P0AF36	Cell division protein ZapB OS=Escherichia coli (strain K12) OX=83333 GN=zapB PE=1 SV=1	0	0	69	7	361	7	81	9.6	4.67	8287	730.65	7	7	cell cycle OR cell proliferation;cell organization and biogenesis	cytosol;other cell component	other molecular function	Pf06005	93777970; 948420	b3928	zapB	ecj:JW3899; eco:b3928; P0AF36; P32164; Q2M8M4	0	0	5.74572e+06	1.74827e+07				4.67413e+08	6.17465e+08	4.89511e+08	4.99753e+08	4.71539e+08	High	High	n/a	n/a	n/a	High	High	High	High	High	1
FALSE	High	High	Master Protein	P0C8J6	D-tagatose-1,6-bisphosphate aldolase subunit GatY OS=Escherichia coli (strain K12) OX=83333 GN=gatY PE=1 SV=1	0	0	62	19	575	19	284	30.8	6.34	4864	728.37	15	18	other metabolic processes	cytosol;other cell component	other molecular function	Pf01116	946636	b2096	gatY	ecj:JW5343; eco:b2096; ecoc:C3026_11765; P0C8J6; P37192; P76415	0	0	4.92012e+08	6.06169e+08	6.8379e+08	6.00404e+08	3.7716e+08	5.46115e+08	6.72395e+08	1.72533e+09	1.91297e+09	1.93037e+09	High	High	High	High	High	High	High	High	High	High	1
FALSE	High	High	Master Protein	P07014	Succinate dehydrogenase iron-sulfur subunit OS=Escherichia coli (strain K12) OX=83333 GN=sdhB PE=1 SV=1	0	0	72	16	374	16	238	26.8	6.73	6255	721.72	13	15	other metabolic processes	plasma membrane;other membranes	other molecular function	Pf13085, Pf13534	945300	b0724	sdhB	ecj:JW0714; eco:b0724; ecoc:C3026_03625; P07014	0	0	8.57564e+07	7.88817e+07	2.65379e+07	3.62702e+07	1.49587e+07	1.3892e+08	2.04138e+08	390789508	4.54723e+08	4.16998e+08	High	High	High	High	High	High	High	High	High	High	1
FALSE	High	High	Master Protein	P77717	Uncharacterized lipoprotein YbaY OS=Escherichia coli (strain K12) OX=83333 GN=ybaY PE=1 SV=1	0	0	75	5	406	5	190	19.4	8.15	6788	712.03	5	4		plasma membrane;other membranes		Pf09619	945070	b0453	ybaY	ecj:JW0443; eco:b0453; ecoc:C3026_02220; P77717; Q2MBX3	0	0	2.73486e+07	8.62798e+07	1.53799e+08	1.76546e+08	1.25876e+08	1.09733e+08	1.59764e+08	2.71727e+08	2.16957e+08	2.30298e+08	High	High	High	High	High	High	High	High	High	High	1
FALSE	High	High	Master Protein	P38489	Oxygen-insensitive NAD(P)H nitroreductase OS=Escherichia coli (strain K12) OX=83333 GN=nfsB PE=1 SV=1	0	0	63	14	377	14	217	23.9	6.23	4418	708.18	13	14	other metabolic processes	cytosol	other molecular function	Pf00881	945778	b0578	nfsB	ecj:JW0567; eco:b0578; ecoc:C3026_02870; P19575; P38489	0	0	1.19189e+08	3.06321e+07		9.73645e+06	1.07184e+09	2.67243e+08	2.70566e+08	231052076	1.99597e+08	2.10073e+08	High	High	n/a	Peak Found	High	High	High	High	High	High	1
FALSE	High	High	Master Protein	P0ACJ8	DNA-binding transcriptional dual regulator CRP OS=Escherichia coli (strain K12) OX=83333 GN=crp PE=1 SV=1	0	0	70	18	444	18	210	23.6	8.25	4434	703.55	16	18	RNA metabolism OR transcription;other metabolic processes;other biological processes	cytosol;other cell component	nucleic acid binding activity;other molecular function	Pf00027, Pf13545	93122175; 947867	b3357	crp	ecj:JW5702; eco:b3357; ecoc:C3026_18235; P03020; P0ACJ8; Q2M723	0	0	3.0264e+08	1.28357e+08	4.05221e+06	3.96558e+06		2.13913e+08	4.69851e+08	7.7306e+08	8.32982e+08	7.39645e+08	High	High	Peak Found	Peak Found	Peak Found	High	High	High	High	High	1
FALSE	High	High	Master Protein	P27306	Soluble pyridine nucleotide transhydrogenase OS=Escherichia coli (strain K12) OX=83333 GN=sthA PE=1 SV=5	0	0	72	20	356	20	466	51.5	6.57	6753	702	19	20	other metabolic processes;other biological processes	cytosol	other molecular function	Pf02852, Pf07992	75203206; 948461	b3962	sthA	ecj:JW5551; eco:b3962; ecoc:C3026_21410; P27306; Q2M8Q7	0	0	1.70953e+07	1.05075e+07	2.43993e+07	1.44458e+07	7.38728e+06	1.43041e+08	2.59592e+08	4.7169e+08	4.7256e+08	4.66727e+08	Peak Found	Peak Found	High	Peak Found	Peak Found	High	High	High	High	High	1
FALSE	High	High	Master Protein	P0A8M0	Asparagine--tRNA ligase OS=Escherichia coli (strain K12) OX=83333 GN=asnS PE=1 SV=2	0	0	50	21	437	21	466	52.5	5.31	6875	687.25	20	21	protein metabolism;RNA metabolism OR transcription;other metabolic processes	other cell component	nucleic acid binding activity;other molecular function	Pf00152, Pf01336	93776484; 945555	b0930	asnS	ecj:JW0913; eco:b0930; ecoc:C3026_05715; P0A8M0; P17242	0	0	1.63677e+07	3.12487e+07	8.46417e+07	1.25825e+08	8.50881e+07	8.25306e+08	5.95544e+08	5.34253e+08	5.00142e+08	5.01899e+08	Peak Found	Peak Found	High	High	High	High	High	High	High	High	1
FALSE	High	High	Master Protein	P67910	ADP-L-glycero-D-manno-heptose-6-epimerase OS=Escherichia coli (strain K12) OX=83333 GN=hldD PE=1 SV=1	0	0	55	19	484	19	310	34.9	4.93	6118	677.83	18	19	other metabolic processes	cytosol	other molecular function	Pf01370	86944394; 948134	b3619	hldD	ecj:JW3594; eco:b3619; ecoc:C3026_19620; P17963; P67910; Q2M7T3	0	0	1.96794e+07	1.38114e+07	3.8916e+07	1.24389e+08	2.42168e+08	7.36568e+08	7.86332e+08	6.88629e+08	6.11701e+08	6.48205e+08	High	Peak Found	Peak Found	Peak Found	Peak Found	High	High	High	High	High	1
FALSE	High	High	Master Protein	P52697	6-phosphogluconolactonase OS=Escherichia coli (strain K12) OX=83333 GN=pgl PE=1 SV=2	0	0	69	16	436	16	331	36.3	5.27	4470	675.43	16	16	other metabolic processes	cytosol	other molecular function	Pf10282	86945650; 946398	b0767	pgl	ecj:JW0750; eco:b0767; ecoc:C3026_03890; P52697; P75760	0	0	6.23012e+07	5.30448e+07	30613.8		1.35368e+09	4.98876e+08	5.20127e+08	3.74726e+08	3.95649e+08	3.64777e+08	High	High	Peak Found	n/a	High	High	High	High	High	High	1
FALSE	High	High	Master Protein	P76015	PEP-dependent dihydroxyacetone kinase, dihydroxyacetone-binding subunit DhaK OS=Escherichia coli (strain K12) OX=83333 GN=dhaK PE=1 SV=2	0	0	49	13	316	13	356	38.2	4.98	7471	671.73	12	13	other metabolic processes;stress response	cytosol;other cell component	kinase activity;other molecular function	Pf02733	945747	b1200	dhaK	ecj:JW5187; eco:b1200; ecoc:C3026_07055; P76015	0	0	4.33964e+07	9.71207e+07	5.73979e+06	3.78369e+06	4.58304e+06	2.41231e+08	2.42193e+08	1.99332e+08	1.66456e+08	1.86625e+08	High	High	Peak Found	Peak Found	Peak Found	High	High	High	High	High	1
FALSE	High	High	Master Protein	P0AAI9	Malonyl CoA-acyl carrier protein transacylase OS=Escherichia coli (strain K12) OX=83333 GN=fabD PE=1 SV=2	0	0	72	15	344	15	309	32.4	5.03	4912	667.85	14	15	other metabolic processes	cytosol	other molecular function	Pf00698	75203678; 945766	b1092	fabD	ecj:JW1078; eco:b1092; ecoc:C3026_06605; P0AAI9; P25715	0	0	2.03612e+08	1.19805e+08	7.64934e+06	1.73323e+07	1.30589e+08	4.43645e+08	5.12628e+08	3.84848e+08	4.05291e+08	3.68145e+08	High	High	Peak Found	Peak Found	High	High	High	High	High	High	1
FALSE	High	High	Master Protein	P76621	Glutarate 2-hydroxylase OS=Escherichia coli (strain K12) OX=83333 GN=glaH PE=1 SV=2	0	0	80	20	400	20	325	37.3	6.19	5932	664.37	20	20	other metabolic processes;stress response	other cell component	other molecular function	Pf08943	948076	b2659	glaH	ecj:JW5427; eco:b2659; ecoc:C3026_14660; P76621; Q2MAC7; Q9ZAZ9	0	0	4.12733e+07	620257	1.31399e+06	3.85528e+06	8.3217e+08	2.67903e+08	2.61691e+08	2.07383e+08	2.36064e+08	2.02384e+08	Peak Found	Peak Found	Peak Found	Peak Found	High	High	High	High	High	High	1
FALSE	High	High	Master Protein	P0AG51	Large ribosomal subunit protein uL30 OS=Escherichia coli (strain K12) OX=83333 GN=rpmD PE=1 SV=2	0	0	73	8	360	8	59	6.5	10.96	1692	660.2	7	8	cell organization and biogenesis;protein metabolism;other metabolic processes	cytosol;translational apparatus;other cell component	other molecular function	Pf00327	93778685; 947797	b3302	rpmD	ecj:JW3264; eco:b3302; ecoc:C3026_17950; P02430; P0AG51; Q2M6W7	0	0	7.28427e+08	1.30803e+09	1.76786e+09	2.277e+09	1.22123e+09	2.30515e+08	9.36062e+07	1.48554e+08	1.2642e+08	1.08153e+08	High	High	High	High	High	High	High	High	High	High	1
FALSE	High	High	Master Protein	P0AET2	Acid stress chaperone HdeB OS=Escherichia coli (strain K12) OX=83333 GN=hdeB PE=1 SV=1	0	0	63	8	372	8	108	12	6.01	5187	655.16	6	8	stress response;other biological processes	other cell component	other molecular function	Pf06411	93778476; 948026	b3509	hdeB	ecj:JW5669; eco:b3509; ecoc:C3026_19010; P0AET2; P26605; Q2M7H1	0	0	2.79353e+08	4.18255e+08	1.22461e+09	1.36482e+09	5.35055e+08	1.01555e+09	8.47869e+08	8.05825e+08	7.64664e+08	7.00124e+08	High	High	High	High	High	High	High	High	High	High	1
FALSE	High	High	Master Protein	P04805	Glutamate--tRNA ligase OS=Escherichia coli (strain K12) OX=83333 GN=gltX PE=1 SV=1	0	0	69	27	422	27	471	53.8	5.94	6699	644.09	22	24	protein metabolism;RNA metabolism OR transcription;other metabolic processes	cytosol	nucleic acid binding activity;other molecular function	Pf00749, Pf19269	93774730; 946906	b2400	gltX	ecj:JW2395; eco:b2400; ecoc:C3026_13335; P04805	0	0	1.46423e+06				3.46e+06	5.55564e+08	5.71919e+08	4.95018e+08	5.44105e+08	4.49702e+08	Peak Found	n/a	n/a	n/a	Peak Found	High	High	High	High	High	1
FALSE	High	High	Master Protein	P14407	Fumarate hydratase class I, anaerobic OS=Escherichia coli (strain K12) OX=83333 GN=fumB PE=1 SV=2	0	0	31	13	367	1	548	60.1	6.29	5919	643.67	13	11	other metabolic processes;stress response;other biological processes		other molecular function	Pf05681, Pf05683	948642	b4122	fumB	ecj:JW4083; eco:b4122; ecoc:C3026_22275; P14407; P78139; Q2M6I2	0	0											n/a	High	n/a	n/a	n/a	n/a	n/a	n/a	High	n/a	1
FALSE	High	High	Master Protein	P15639	Bifunctional purine biosynthesis protein PurH OS=Escherichia coli (strain K12) OX=83333 GN=purH PE=1 SV=1	0	0	45	22	362	22	529	57.3	5.78	5846	641.73	19	21	other metabolic processes	cytosol	other molecular function	Pf01808, Pf02142	948503	b4006	purH	ecj:JW3970; eco:b4006; ecoc:C3026_21635; P15639; Q2M8U3	0	0	1.11528e+08		6.85636e+06	8.16574e+06	9.94354e+06	4.81051e+08	4.18569e+08	445787068	4.06916e+08	3.85478e+08	High	Peak Found	Peak Found	Peak Found	Peak Found	High	High	High	High	High	1
FALSE	High	High	Master Protein	P0A6A3	Acetate kinase OS=Escherichia coli (strain K12) OX=83333 GN=ackA PE=1 SV=1	0	0	73	17	312	17	400	43.3	6.28	5018	637.09	16	15	other metabolic processes;other biological processes	cytosol	kinase activity;other molecular function	Pf00871	93774878; 946775	b2296	ackA	ecj:JW2293; eco:b2296; ecoc:C3026_12810; P0A6A3; P15046; P78188; Q59386	0	0	2.4039e+08	2.28854e+08	2.97862e+08	3.33159e+08	1.30617e+08	2.03737e+08	3.8842e+08	365178093	3.84776e+08	3.43347e+08	High	Peak Found	High	High	High	High	High	High	High	High	1
FALSE	High	High	Master Protein	P0AC00	Fructoselysine 6-phosphate deglycase OS=Escherichia coli (strain K12) OX=83333 GN=frlB PE=1 SV=1	0	0	46	11	316	11	340	38.5	5.08	5150	634.92	10	11	protein metabolism;other metabolic processes		other molecular function	Pf01380	947875	b3371	frlB	ecj:JW5700; eco:b3371; ecoc:C3026_18305; P0AC00; P45540; Q2M737	0	0	6.38362e+06	1.01303e+07		2.96535e+06	8.62972e+06	5.73608e+08	6.01019e+08	4.31788e+08	5.13722e+08	5.19288e+08	Peak Found	High	Peak Found	Peak Found	Peak Found	High	High	High	High	High	1
FALSE	High	High	Master Protein	P0A6F1	Carbamoyl phosphate synthase small chain OS=Escherichia coli (strain K12) OX=83333 GN=carA PE=1 SV=1	0	0	74	15	336	15	382	41.4	6.38	4505	630.44	12	15	other metabolic processes	cytosol;other cell component	other molecular function	Pf00117, Pf00988	93777404; 949025	b0032	carA	ecj:JW0030; eco:b0032; ecoc:C3026_00165; P00907; P0A6F1	0	0	1.52965e+08	8.9992e+07	5.51804e+06	1.36449e+07	1.89216e+07	1.82459e+08	2.69752e+08	3.2688e+08	3.20273e+08	4.01326e+08	High	High	Peak Found	Peak Found	Peak Found	High	High	High	High	High	1
FALSE	High	High	Master Protein	P0AFP6	GTP cyclohydrolase 1 type 2 homolog OS=Escherichia coli (strain K12) OX=83333 GN=ybgI PE=1 SV=1	0	0	47	9	314	9	247	26.9	5.19	7983	619.77	9	9	cell organization and biogenesis;DNA metabolism;other metabolic processes;stress response;other biological processes	cytosol;other cell component	other molecular function	Pf01784	75205542; 945824	b0710	ybgI	ecj:JW0700; eco:b0710; ecoc:C3026_03550; P0AFP6; P75743	0	0	3.23064e+08	2.80869e+08	4.31059e+08	2.6613e+08	1.27049e+08	7.02257e+07	8.42011e+07	1.64097e+08	1.34627e+08	1.85148e+08	High	High	High	High	High	High	High	High	High	High	1
FALSE	High	High	Master Protein	P0A7X3	Small ribosomal subunit protein uS9 OS=Escherichia coli (strain K12) OX=83333 GN=rpsI PE=1 SV=2	0	0	56	9	584	9	130	14.8	10.95	4318	618.66	9	9	protein metabolism;other metabolic processes	cytosol;translational apparatus;other cell component	nucleic acid binding activity;other molecular function	Pf00380	949000; 98390344	b3230	rpsI	ecj:JW3199; eco:b3230; ecoc:C3026_17575; P02363; P0A7X3; Q2M8Y3	0	0	7.43351e+08	1.06461e+09	1.5933e+09	1.65851e+09	1.01381e+09	2.97966e+08	3.25616e+08	4.11608e+08	3.86074e+08	3.5956e+08	High	High	High	High	High	High	High	High	High	High	1
FALSE	High	High	Master Protein	P76172	Uncharacterized protein YnfD OS=Escherichia coli (strain K12) OX=83333 GN=ynfD PE=1 SV=2	0	0	67	3	399	3	101	10.5	4.94	996	617.26	3	3				Pf06649	946133	b1586	ynfD	ecj:JW5259; eco:b1586; ecoc:C3026_09140; P76172; Q2MB77	0	0	2.37497e+08	3.92563e+08	1.07374e+09	1.14368e+09	7.01092e+08	1.64318e+08	1.39091e+08	133022296	1.18891e+08	8.93645e+07	High	High	High	High	High	High	High	High	High	High	1
FALSE	High	High	Master Protein	P0ADV1	Lipopolysaccharide export system protein LptA OS=Escherichia coli (strain K12) OX=83333 GN=lptA PE=1 SV=1	0	0	36	9	320	9	185	20.1	8.98	3788	614.93	6	9	cell organization and biogenesis;transport	other membranes;other cell component	transporter activity;other molecular function	Pf03968	93778781; 947920	b3200	lptA	ecj:JW3167; eco:b3200; ecoc:C3026_17415; P0ADV1; P38685; Q2M912	0	0	8.69522e+07	1.43175e+08	4.62072e+08	5.2333e+08	1.98486e+08	9.59234e+07	8.78177e+07	7.54476e+07	7.15054e+07	7.05142e+07	High	High	High	High	High	High	High	High	High	High	1
FALSE	High	High	Master Protein	P00956	Isoleucine--tRNA ligase OS=Escherichia coli (strain K12) OX=83333 GN=ileS PE=1 SV=5	0	0	38	30	423	30	938	104.2	6.01	5531	612.87	27	29	protein metabolism;RNA metabolism OR transcription;other metabolic processes;other biological processes	cytosol	nucleic acid binding activity;other molecular function	Pf00133, Pf06827, Pf08264	93777410; 944761	b0026	ileS	ecj:JW0024; eco:b0026; ecoc:C3026_00125; P00956; P78038; Q59429	0	0	4.92112e+07	6.60591e+07	5.73256e+07	9.40625e+07	8.07727e+07	5.09282e+08	6.79125e+08	1.1144e+09	1.37878e+09	1.32234e+09	Peak Found	Peak Found	Peak Found	Peak Found	Peak Found	High	High	High	High	High	1
FALSE	High	High	Master Protein	P21363	Protein YciE OS=Escherichia coli (strain K12) OX=83333 GN=yciE PE=1 SV=1	0	0	67	12	384	12	168	18.9	5.03	3925	605.78	8	12				Pf05974	946871	b1257	yciE	ecj:JW1249; eco:b1257; ecoc:C3026_07380; P21363	0	0	2.39561e+08	2.09261e+08	1.14613e+08	3.67774e+08	5.33462e+08	1.69297e+08	1.41354e+08	1.35774e+08	1.3223e+08	1.33738e+08	High	High	High	High	High	High	High	High	High	High	1
FALSE	High	High	Master Protein	P0AEP3	UTP--glucose-1-phosphate uridylyltransferase OS=Escherichia coli (strain K12) OX=83333 GN=galU PE=1 SV=2	0	0	71	16	386	16	302	32.9	5.24	5611	604.58	16	15	other metabolic processes	cytosol;other cell component	other molecular function	Pf00483	93775302; 945730	b1236	galU	ecj:JW1224; eco:b1236; ecoc:C3026_07270; P0AEP3; P25520	0	0	6.33753e+08	6.31661e+08	1.0845e+08	2.08969e+08	3.21455e+07	2.80261e+08	2.8415e+08	2.82731e+08	2.96281e+08	3.17846e+08	High	High	Peak Found	Peak Found	Peak Found	High	High	High	High	High	1
FALSE	High	High	Master Protein	P69222	Translation initiation factor IF-1 OS=Escherichia coli (strain K12) OX=83333 GN=infA PE=1 SV=2	0	0	78	6	319	6	72	8.2	9.25	5020	604.06	5	6	protein metabolism;other metabolic processes	cytosol	translation activity;nucleic acid binding activity;other molecular function	Pf01176	93776536; 945500	b0884	infA	ecj:JW0867; eco:b0884; ecoc:C3026_05485; P02998; P69222	0	0	6.64664e+08	7.51109e+08	1.13669e+09	4.89917e+08	2.83932e+08	1.71094e+08	1.91119e+08	1.64322e+08	1.76874e+08	1.7665e+08	High	High	High	High	High	High	High	High	High	High	1
FALSE	High	High	Master Protein	P02358	Small ribosomal subunit protein bS6 OS=Escherichia coli (strain K12) OX=83333 GN=rpsF PE=1 SV=1	0	0	68	9	379	9	135	15.7	5	4725	602.44	9	9	protein metabolism;other metabolic processes	cytosol;translational apparatus;other cell component	nucleic acid binding activity;other molecular function	Pf01250	948723	b4200	rpsF	ecj:JW4158; eco:b4200; P02358; Q2M6A5	0	0	2.12907e+08	3.05444e+08	4.60147e+08	4.73172e+08	2.32123e+08	5.60954e+08	7.33508e+08	9.36134e+08	1.05368e+09	7.80541e+08	High	High	High	High	High	High	High	High	High	High	1
FALSE	High	High	Master Protein	P61949	Flavodoxin 1 OS=Escherichia coli (strain K12) OX=83333 GN=fldA PE=1 SV=2	0	0	68	8	259	8	176	19.7	4.39	3412	596.88	7	8		cytosol;other cell component	other molecular function	Pf00258	93776800; 945293	b0684	fldA	ecj:JW0671; eco:b0684; ecoc:C3026_03410; P23243; P61949	0	0	6.21987e+07	4.8006e+07	1.33171e+07	1.06207e+08	5.9449e+08	2.70748e+08	2.50763e+08	1.88467e+08	1.75248e+08	1.73633e+08	High	High	Peak Found	High	High	High	High	High	High	High	1
FALSE	High	High	Master Protein	P0ACE7	Purine nucleoside phosphoramidase OS=Escherichia coli (strain K12) OX=83333 GN=hinT PE=1 SV=1	0	0	82	5	268	5	119	13.2	6.18	5301	596.03	4	5	other metabolic processes	cytosol;other cell component	other molecular function	Pf01230	93776305; 948549	b1103	hinT	ecj:JW1089; eco:b1103; ecoc:C3026_06660; P0ACE7; P36950; P75945	0	0	2.47063e+08	3.44763e+08	7.92165e+06	1.12954e+07	8.15346e+06	3.91609e+07	9.84261e+07	160865960	1.23911e+08	2.20695e+08	High	High	Peak Found	Peak Found	High	High	High	High	High	High	1
FALSE	High	High	Master Protein	P61714	6,7-dimethyl-8-ribityllumazine synthase OS=Escherichia coli (strain K12) OX=83333 GN=ribE PE=1 SV=1	0	0	60	8	275	8	156	16.1	5.25	6824	593.76	8	8	other metabolic processes	cytosol;other cell component	other molecular function	Pf00885	946453; 98391920	b0415	ribE	ecj:JW0405; eco:b0415; ecoc:C3026_02025; P25540; P61714; P77114; Q2MC11	0	0	7.5898e+07	4.49513e+07			7.19935e+06	9.67479e+07	1.37081e+08	115318340	1.24536e+08	9.1241e+07	High	High	n/a	n/a	Peak Found	High	High	High	High	High	1
FALSE	High	High	Master Protein	P00962	Glutamine--tRNA ligase OS=Escherichia coli (strain K12) OX=83333 GN=glnS PE=1 SV=3	0	0	56	26	330	26	554	63.4	6.28	4133	592.43	19	24	protein metabolism;RNA metabolism OR transcription;other metabolic processes	cytosol	other molecular function	Pf00749, Pf03950, Pf20974	93776805; 945310	b0680	glnS	ecj:JW0666; eco:b0680; ecoc:C3026_03380; P00962; Q59403	0	0	1.32152e+07	1.42109e+07	2.3635e+07	3.56303e+07	2.22775e+07	5.6423e+08	5.17918e+08	4.31605e+08	4.58865e+08	3.71686e+08	Peak Found	Peak Found	Peak Found	Peak Found	Peak Found	High	High	High	High	High	1
FALSE	High	High	Master Protein	P39099	Periplasmic pH-dependent serine endoprotease DegQ OS=Escherichia coli (strain K12) OX=83333 GN=degQ PE=1 SV=1	0	0	46	15	278	15	455	47.2	5.95	6220	590.3	12	15	protein metabolism;other metabolic processes	other cell component	other molecular function	Pf00595, Pf13365	75173402; 947812	b3234	degQ	ecj:JW3203; eco:b3234; ecoc:C3026_17595; P39099; Q2M8X9	0	0	3.30685e+08	2.90837e+08			3.0864e+06	1.30338e+08	1.41139e+08	1.4887e+08	1.58903e+08	1.57197e+08	High	High	n/a	n/a	Peak Found	High	High	High	High	High	1
FALSE	High	High	Master Protein	P0AES4	DNA gyrase subunit A OS=Escherichia coli (strain K12) OX=83333 GN=gyrA PE=1 SV=1	0	0	41	31	364	31	875	96.9	5.2	4435	583.64	25	29	cell organization and biogenesis;DNA metabolism;RNA metabolism OR transcription;other metabolic processes;other biological processes	cytosol;other cell component	nucleic acid binding activity;other molecular function	Pf00521, Pf03989	75206476; 946614	b2231	gyrA	ecj:JW2225; eco:b2231; ecoc:C3026_12465; P09097; P0AES4	2	0	9.32513e+06	3.69078e+06	4.93351e+07	3.64294e+07	9.98266e+06	4.13877e+08	4.25939e+08	4.38854e+08	4.64924e+08	4.51849e+08	High	High	Peak Found	High	Peak Found	High	High	High	High	High	1
FALSE	High	High	Master Protein	P0AB24	Iron uptake system component EfeO OS=Escherichia coli (strain K12) OX=83333 GN=efeO PE=1 SV=1	0	0	62	20	358	20	375	41.1	5.11	3871	574.19	14	20	stress response;other biological processes	other cell component		Pf09375, Pf13473	93776391; 945603	b1018	efeO	ecj:JW1003; eco:b1018; ecoc:C3026_06190; P0AB24; P75902; Q9R2S4	0	0	3.20528e+08	3.77451e+08	7.43538e+08	7.79414e+08	5.71073e+08	1.00418e+08	8.96772e+07	8.0508e+07	7.84894e+07	7.58351e+07	High	High	High	High	High	High	High	High	High	High	1
FALSE	High	High	Master Protein	P77454	Glutaminase 1 OS=Escherichia coli (strain K12) OX=83333 GN=glsA1 PE=1 SV=1	0	0	60	9	231	9	310	32.9	4.97	4758	571.31	8	8	other metabolic processes;other biological processes	other cell component	other molecular function	Pf04960	946187	b0485	glsA1	ecj:JW0474; eco:b0485; ecoc:C3026_02385; P77454; Q2MBU2	0	0	7.16426e+06	5.55143e+06	2.62717e+08	3.74249e+08	4.68223e+08	9.28924e+07	1.00254e+08	6.6913e+07	6.83641e+07	7.74346e+07	Peak Found	Peak Found	High	High	High	High	High	High	High	High	1
FALSE	High	High	Master Protein	P0A9C3	Aldose 1-epimerase OS=Escherichia coli (strain K12) OX=83333 GN=galM PE=1 SV=1	0	0	74	20	323	20	346	38.2	5.01	5935	569.83	18	20	other metabolic processes	other cell component	other molecular function	Pf01263	944943	b0756	galM	ecj:JW0739; eco:b0756; ecoc:C3026_03825; P0A9C3; P40681	0	0			1.19978e+07	1.54157e+07	1.06597e+09	2.68884e+08	2.80899e+08	2.17184e+08	2.01478e+08	2.22127e+08	n/a	n/a	Peak Found	Peak Found	High	High	High	High	High	High	1
FALSE	High	High	Master Protein	P68767	Cytosol aminopeptidase OS=Escherichia coli (strain K12) OX=83333 GN=pepA PE=1 SV=1	0	0	58	19	333	19	503	54.8	7.23	4303	565	19	17	protein metabolism;DNA metabolism;RNA metabolism OR transcription;other metabolic processes;other biological processes	other cell component	nucleic acid binding activity;other molecular function	Pf00883, Pf02789	93777558; 948791	b4260	pepA	ecj:JW4217; eco:b4260; ecoc:C3026_22980; P11648; P68767; Q2M649	0	0	5.5424e+07	3.43982e+07	7.15087e+07	6.23851e+07	1.02501e+08	4.03941e+08	4.03132e+08	3.64932e+08	4.04158e+08	3.76772e+08	Peak Found	Peak Found	Peak Found	Peak Found	Peak Found	High	High	High	High	High	1
FALSE	High	High	Master Protein	P23882	Methionyl-tRNA formyltransferase OS=Escherichia coli (strain K12) OX=83333 GN=fmt PE=1 SV=4	0	0	57	17	273	17	315	34.1	5.76	4209	563.3	16	16	protein metabolism;RNA metabolism OR transcription;other metabolic processes	cytosol	other molecular function	Pf00551, Pf02911	947779	b3288	fmt	ecj:JW3249; eco:b3288; ecoc:C3026_17875; P23882; P77040; Q2M6V2	0	0	2.05793e+08	2.58133e+08	2.10767e+08	1.00032e+08	5.93153e+08	2.27725e+08	2.00905e+08	1.50216e+08	1.51162e+08	1.37831e+08	High	High	Peak Found	Peak Found	High	High	High	High	High	High	1
FALSE	High	High	Master Protein	P21362	Protein YciF OS=Escherichia coli (strain K12) OX=83333 GN=yciF PE=1 SV=1	0	0	74	13	332	13	166	18.6	5.63	4555	562.86	13	12	stress response		other molecular function	Pf05974	947133	b1258	yciF	ecj:JW1250; eco:b1258; ecoc:C3026_07385; P21362	0	0	1.95046e+08	3.1216e+08	3.81039e+08	5.65114e+08	3.12315e+08	1.22132e+08	9.88715e+07	1.01234e+08	1.08695e+08	1.00416e+08	High	High	High	High	High	High	High	High	High	High	1
FALSE	High	High	Master Protein	P16659	Proline--tRNA ligase OS=Escherichia coli (strain K12) OX=83333 GN=proS PE=1 SV=4	0	0	61	27	326	27	572	63.7	5.24	5452	560.08	22	27	protein metabolism;RNA metabolism OR transcription;other metabolic processes	cytosol	other molecular function	Pf00587, Pf03129, Pf04073	949116	b0194	proS	ecj:JW0190; eco:b0194; ecoc:C3026_00900; P16659; P78272; Q59430	0	0	3.47201e+08	2.69884e+08	1.26125e+08	1.87567e+07	5.95308e+08	5.58758e+07	1.6328e+08	4.90604e+08	5.07817e+08	5.36014e+08	Peak Found	Peak Found	Peak Found	Peak Found	Peak Found	High	High	High	High	High	1
FALSE	High	High	Master Protein	P13482	Periplasmic trehalase OS=Escherichia coli (strain K12) OX=83333 GN=treA PE=1 SV=1	0	0	60	25	340	25	565	63.6	5.9	3692	557.5	21	24	other metabolic processes;stress response	other cell component	other molecular function	Pf01204	945757	b1197	treA	ecj:JW1186; eco:b1197; ecoc:C3026_07040; P13482	0	0	2.24939e+07	1.33157e+07	1.62223e+07	1.49608e+07	6.69057e+08	3.03383e+08	2.16782e+08	213137653	1.72089e+08	1.83833e+08	High	Peak Found	High	Peak Found	High	High	High	High	High	High	1
FALSE	High	High	Master Protein	P02924	L-arabinose-binding periplasmic protein OS=Escherichia coli (strain K12) OX=83333 GN=araF PE=1 SV=2	0	0	67	19	334	19	329	35.5	6.6	4961	554.29	16	18	transport	plasma membrane;other membranes;other cell component	transporter activity;other molecular function	Pf00532	75202696; 946409	b1901	araF	ecj:JW1889; eco:b1901; ecoc:C3026_10790; P02924	0	0	2.07489e+08	2.08188e+08		4.15623e+06	3.80351e+08	2.84292e+08	2.30247e+08	2.03285e+08	2.16328e+08	1.82739e+08	High	High	n/a	Peak Found	High	High	High	High	High	High	1
FALSE	High	High	Master Protein	P69828	PTS system galactitol-specific EIIA component OS=Escherichia coli (strain K12) OX=83333 GN=gatA PE=1 SV=1	0	0	65	7	281	7	150	16.9	5.29	3213	546.4	7	7	other metabolic processes;transport	other membranes;cytosol	transporter activity;enzyme regulator activity;kinase activity	Pf00359	75172215; 946633	b2094	gatA	ecj:JW2078; ecj:JW2081; eco:b2094; ecoc:C3026_11755; P37187; P69828; P76413; P94757; P97243	0	0	2.47895e+08	1.72109e+08	3.02095e+06	6.47684e+06		5.70037e+07	1.7679e+08	2.89926e+08	3.39077e+08	3.2828e+08	High	High	Peak Found	Peak Found	n/a	High	High	High	High	High	1
FALSE	High	High	Master Protein	P0AFL3	Peptidyl-prolyl cis-trans isomerase A OS=Escherichia coli (strain K12) OX=83333 GN=ppiA PE=1 SV=1	0	0	66	7	248	7	190	20.4	8.85	4182	545.13	7	7	protein metabolism;other metabolic processes	other cell component	other molecular function	Pf00160	93778634; 947870	b3363	ppiA	ecj:JW3326; eco:b3363; ecoc:C3026_18265; P0AFL3; P20752; Q2M729	0	0	1.71779e+08	2.34833e+08	3.74971e+08	1.98317e+08	5.77226e+07	4.82389e+07	3.98425e+07	32031152	2.89382e+07	3.81673e+07	High	High	High	High	High	High	High	High	High	High	1
FALSE	High	High	Master Protein	P0AA31	Putative sulfur carrier protein YedF OS=Escherichia coli (strain K12) OX=83333 GN=yedF PE=1 SV=1	0	0	91	5	246	5	77	8.6	5.01	4628	543.96	5	5	stress response			Pf01206	93775259; 946909	b1930	yedF	ecj:JW1915; eco:b1930; ecoc:C3026_10945; P0AA31; P31065	0	0	3.39989e+08	3.37999e+08	7.2379e+08	6.18619e+08	5.09559e+08	5.14608e+07	5.39647e+07	42825453	3.59123e+07	4.4928e+07	High	High	High	High	High	High	High	High	High	High	1
FALSE	High	High	Master Protein	P09546	Bifunctional protein PutA OS=Escherichia coli (strain K12) OX=83333 GN=putA PE=1 SV=3	0	0	37	36	345	36	1320	143.7	5.99	4244	540.03	29	33	other metabolic processes;stress response;other biological processes	plasma membrane;other membranes;cytosol	nucleic acid binding activity;other molecular function	Pf00171, Pf01619, Pf14850, Pf18327, Pf21775	945600	b1014	putA	ecj:JW0999; eco:b1014; ecoc:C3026_06165; P09546; P78296	0	0	4.98981e+07	6.03492e+07	9.50772e+07	7.04679e+07	7.48422e+07	9.23628e+07	1.64436e+08	5.48748e+08	5.83957e+08	6.27766e+08	High	Peak Found	Peak Found	Peak Found	Peak Found	High	High	High	High	High	1
FALSE	High	High	Master Protein	P0AEK2	3-oxoacyl-[acyl-carrier-protein] reductase FabG OS=Escherichia coli (strain K12) OX=83333 GN=fabG PE=1 SV=1	0	0	67	13	292	13	244	25.5	7.42	6665	538	11	12	other metabolic processes	cytosol	other molecular function	Pf13561	93776315; 945645	b1093	fabG	ecj:JW1079; eco:b1093; ecoc:C3026_06610; P0AEK2; P25716; P78221; Q47202	0	0	2.77805e+08	1.39819e+08			2.02285e+06	4.68607e+08	4.59246e+08	3.84702e+08	3.88486e+08	3.6386e+08	High	High	n/a	n/a	Peak Found	High	High	High	High	High	1
FALSE	High	High	Master Protein	Q59385	Copper-exporting P-type ATPase OS=Escherichia coli (strain K12) OX=83333 GN=copA PE=1 SV=4	0	0	9	4	198	4	834	87.8	5.57	2897	536.03	4	2	stress response;transport;other biological processes	plasma membrane;other membranes;other cell component	transporter activity;other molecular function	Pf00122, Pf00403, Pf00702	946106	b0484	copA	A0A385XJA3; ecj:JW0473; eco:b0484; ecoc:C3026_02380; P78245; Q2MBU3; Q59385	0	0	2.66579e+08	1.94346e+08	3.88936e+08	3.48217e+08	2.84324e+08	4.95371e+07	5.53024e+07	4.28554e+07	4.08323e+07	5.09262e+07	High	High	High	High	High	High	High	High	High	High	1
FALSE	High	High	Master Protein	P63224	Phosphoheptose isomerase OS=Escherichia coli (strain K12) OX=83333 GN=gmhA PE=1 SV=1	0	0	79	12	315	12	192	20.8	6.42	5064	535.81	11	12	cell organization and biogenesis;other metabolic processes	cytosol;other cell component	other molecular function	Pf13580	93777173; 949134	b0222	gmhA	ecj:JW0212; eco:b0222; ecoc:C3026_01050; P51001; P63224	0	0	1.03271e+08	4.81974e+07	1.07991e+07	6.11385e+06	1.4274e+07	3.90743e+08	3.88116e+08	3.84241e+08	3.97134e+08	4.48763e+08	High	High	Peak Found	Peak Found	Peak Found	High	High	High	High	High	1
FALSE	High	High	Master Protein	P0A6R0	Beta-ketoacyl-[acyl-carrier-protein] synthase III OS=Escherichia coli (strain K12) OX=83333 GN=fabH PE=1 SV=1	0	0	41	10	226	10	317	33.5	5.25	4999	530.95	6	10	other metabolic processes	cytosol	other molecular function	Pf08541, Pf08545	93776317; 946003	b1091	fabH	ecj:JW1077; eco:b1091; ecoc:C3026_06600; P0A6R0; P24249	0	0	6.83035e+07	4.0667e+07	2.36413e+07	1.31304e+07	2.60241e+07	1.72526e+08	2.02108e+08	190579138	1.82827e+08	1.86394e+08	High	High	Peak Found	Peak Found	Peak Found	High	High	High	High	High	1
FALSE	High	High	Master Protein	P0A9A9	Ferric uptake regulation protein OS=Escherichia coli (strain K12) OX=83333 GN=fur PE=1 SV=1	0	0	80	9	266	9	148	16.8	6.11	3803	524.5	7	9	other biological processes	cytosol;other cell component	nucleic acid binding activity;other molecular function	Pf01475	93776802; 945295	b0683	fur	ecj:JW0669; eco:b0683; ecoc:C3026_03395; P06975; P0A9A9	0	0	7.03997e+08	4.59776e+08	1.59416e+07	2.28012e+07	2.90343e+07	2.55303e+08	2.43635e+08	187165594	2.04112e+08	2.08913e+08	High	High	Peak Found	Peak Found	Peak Found	High	High	High	High	High	1
FALSE	High	High	Master Protein	P0ABU2	Ribosome-binding ATPase YchF OS=Escherichia coli (strain K12) OX=83333 GN=ychF PE=1 SV=2	0	0	69	17	296	17	363	39.6	4.96	5123	519.7	14	16	stress response	other cell component	enzyme regulator activity;translation activity;other molecular function	Pf01926, Pf06071	75171314; 945769	b1203	ychF	ecj:JW1194; eco:b1203; ecoc:C3026_07075; P0ABU2; P31216; P76018	0	0	1.85707e+08	2.32706e+08	4.6761e+08	4.61538e+08	3.2289e+08	3.78331e+08	3.13804e+08	340601815	3.42807e+08	3.1708e+08	High	High	Peak Found	Peak Found	Peak Found	High	High	High	High	High	1
FALSE	High	High	Master Protein	P21889	Aspartate--tRNA ligase OS=Escherichia coli (strain K12) OX=83333 GN=aspS PE=1 SV=1	0	0	55	29	309	29	590	65.9	5.69	4752	519.27	21	26	protein metabolism;RNA metabolism OR transcription;other metabolic processes	cytosol	nucleic acid binding activity;other molecular function	Pf00152, Pf01336, Pf02938	946385	b1866	aspS	ecj:JW1855; eco:b1866; ecoc:C3026_10625; P21889	0	0	1.79251e+07	9.67215e+06	4.05019e+06	1.49243e+07	1.57953e+07	3.83366e+08	3.78481e+08	3.85049e+08	4.1934e+08	4.40537e+08	Peak Found	Peak Found	Peak Found	Peak Found	Peak Found	High	High	High	High	High	1
FALSE	High	High	Master Protein	P0A877	Tryptophan synthase alpha chain OS=Escherichia coli (strain K12) OX=83333 GN=trpA PE=1 SV=1	0	0	63	13	273	13	268	28.7	5.48	3986	518.69	12	13	other metabolic processes	cytosol;other cell component	other molecular function	Pf00290	75171374; 946204	b1260	trpA	ecj:JW1252; eco:b1260; ecoc:C3026_07395; P00928; P0A877; Q47669	0	0	1.49644e+08	8.11559e+07	9.62076e+06	1.0487e+07	2.82207e+08	1.92945e+08	1.70006e+08	1.11577e+08	1.38927e+08	1.30936e+08	High	High	Peak Found	Peak Found	High	High	High	High	High	High	1
FALSE	High	High	Master Protein	P00959	Methionine--tRNA ligase OS=Escherichia coli (strain K12) OX=83333 GN=metG PE=1 SV=2	0	0	41	21	290	21	677	76.2	5.86	4511	518.18	19	21	protein metabolism;RNA metabolism OR transcription;other metabolic processes		nucleic acid binding activity;other molecular function	Pf01588, Pf09334, Pf19303	946643	b2114	metG	ecj:JW2101; eco:b2114; ecoc:C3026_11860; P00959; Q2MAW4	0	0	1.71015e+06	2.53442e+06	2.86766e+06	8.23803e+06	1.01998e+07	2.64579e+08	3.25361e+08	3.23733e+08	2.74377e+08	2.91208e+08	Peak Found	Peak Found	Peak Found	Peak Found	Peak Found	High	High	High	High	High	1
FALSE	High	High	Master Protein	P0A9A6	Cell division protein FtsZ OS=Escherichia coli (strain K12) OX=83333 GN=ftsZ PE=1 SV=1	0	0	56	17	315	17	383	40.3	4.78	3726	517.77	17	17	cell cycle OR cell proliferation;cell organization and biogenesis;other biological processes	plasma membrane;other membranes;other cell component	other molecular function	Pf00091, Pf12327	93777339; 944786	b0095	ftsZ	ecj:JW0093; eco:b0095; ecoc:C3026_00380; P06138; P0A9A6; P77857; P78047	0	0	7.30078e+07	8.75982e+07	1.40784e+08	1.63974e+08	1.04393e+08	1.65582e+08	1.5947e+08	2.77536e+08	3.54857e+08	3.46368e+08	High	High	High	High	High	High	High	High	High	High	1
FALSE	High	High	Master Protein	P07003	Pyruvate dehydrogenase [ubiquinone] OS=Escherichia coli (strain K12) OX=83333 GN=poxB PE=1 SV=1	0	0	63	25	300	25	572	62	6.28	3413	516.89	17	25	other metabolic processes	plasma membrane;other membranes;cytosol;other cell component	other molecular function	Pf00205, Pf02775, Pf02776	946132	b0871	poxB	ecj:JW0855; eco:b0871; ecoc:C3026_05415; P07003; Q47513; Q47514; Q47515; Q47516; Q47517; Q47518; Q47519; Q47520	0	0	1.59762e+07	2.78264e+07	3.95004e+07	5.20913e+07	3.17433e+07	4.7704e+08	4.60909e+08	4.27275e+08	3.87206e+08	3.97219e+08	Peak Found	Peak Found	Peak Found	Peak Found	Peak Found	High	High	High	High	High	1
FALSE	High	High	Master Protein	P0AES9	Acid stress chaperone HdeA OS=Escherichia coli (strain K12) OX=83333 GN=hdeA PE=1 SV=1	0	0	74	7	197	7	110	11.9	5.25	2848	513.13	6	7	protein metabolism;other metabolic processes;stress response	other cell component	other molecular function	Pf06411	93778475; 948025	b3510	hdeA	ecj:JW3478; eco:b3510; ecoc:C3026_19015; P0AES9; P26604; Q2M7H2	0	0	5.59341e+07	7.2571e+07	1.19454e+08	3.11424e+08	7.57991e+07	1.76672e+08	1.65779e+08	1.36814e+08	1.34653e+08	1.16282e+08	High	High	High	High	High	High	High	High	High	High	1
FALSE	High	High	Master Protein	P0ADE8	tRNA-modifying protein YgfZ OS=Escherichia coli (strain K12) OX=83333 GN=ygfZ PE=1 SV=2	0	0	68	19	325	19	326	36.1	5.27	4388	511.1	17	18	cell organization and biogenesis;RNA metabolism OR transcription;other metabolic processes	cytosol	other molecular function	Pf01571, Pf21130	75205265; 947384	b2898	ygfZ	ecj:JW2866; eco:b2898; ecoc:C3026_15890; P0ADE8; P39179; Q2M9U3; Q46826	0	0	4.30933e+07	1.92433e+07	2.63335e+06		4.88239e+07	7.11669e+08	5.64064e+08	5.14204e+08	4.77616e+08	3.62755e+08	High	High	Peak Found	n/a	High	High	High	High	High	High	1
FALSE	High	High	Master Protein	P0A9K9	FKBP-type peptidyl-prolyl cis-trans isomerase SlyD OS=Escherichia coli (strain K12) OX=83333 GN=slyD PE=1 SV=1	0	0	67	6	213	6	196	20.8	5.05	4040	510.68	5	6	protein metabolism;other metabolic processes;stress response;other biological processes	cytosol	other molecular function	Pf00254	93778649; 947859	b3349	slyD	ecj:JW3311; eco:b3349; ecoc:C3026_18185; P0A9K9; P30856; Q2M714	0	0					1.07096e+06	1.7715e+08	3.23785e+08	2.66791e+08	2.66573e+08	2.23569e+08	n/a	n/a	n/a	n/a	Peak Found	High	High	High	High	High	1
FALSE	High	High	Master Protein	P0A7A9	Inorganic pyrophosphatase OS=Escherichia coli (strain K12) OX=83333 GN=ppa PE=1 SV=2	0	0	60	14	313	14	176	19.7	5.17	2913	509	12	13	other metabolic processes	cytosol	other molecular function	Pf00719	93777598; 948748	b4226	ppa	ecj:JW4185; eco:b4226; ecoc:C3026_22820; P0A7A9; P17288; Q2M679	0	0	6.3312e+08	4.86603e+08	5.52218e+06	1.12417e+07	1.79854e+08	8.31094e+08	7.06087e+08	7.83566e+07	3.68321e+07	3.20958e+07	High	High	Peak Found	Peak Found	High	High	High	High	High	Peak Found	1
FALSE	High	High	Master Protein	P0A8L1	Serine--tRNA ligase OS=Escherichia coli (strain K12) OX=83333 GN=serS PE=1 SV=1	0	0	57	19	299	19	430	48.4	5.5	3690	505.57	18	18	protein metabolism;RNA metabolism OR transcription;other metabolic processes	cytosol	other molecular function	Pf00587, Pf02403	93776527; 945506	b0893	serS	ecj:JW0876; eco:b0893; ecoc:C3026_05525; P09156; P0A8L1	0	0	1.16196e+08	9.67023e+07	1.88678e+08	2.01766e+08	1.29666e+08	8.87384e+07	1.70173e+08	4.38984e+08	3.94432e+08	4.57533e+08	High	Peak Found	High	Peak Found	Peak Found	High	High	High	High	High	1
FALSE	High	High	Master Protein	P07017	Methyl-accepting chemotaxis protein II OS=Escherichia coli (strain K12) OX=83333 GN=tar PE=1 SV=2	0	0	36	14	258	12	553	59.9	5.57	2851	502.41	13	14	cell organization and biogenesis;signal transduction;other biological processes	plasma membrane;other membranes;other cell component	other molecular function	Pf00015, Pf00672, Pf02203	946399	b1886	tar	ecj:JW1875; eco:b1886; ecoc:C3026_10725; P07017; P76301	0	2	4.35369e+07	3.41282e+07	4.14586e+07	4.19987e+07	4.28471e+07	1.77495e+08	2.38973e+08	3.7638e+08	4.39266e+08	4.21844e+08	High	High	High	High	High	High	High	High	High	High	1
FALSE	High	High	Master Protein	P0A6J5	D-amino acid dehydrogenase OS=Escherichia coli (strain K12) OX=83333 GN=dadA PE=1 SV=1	0	0	67	20	285	20	432	47.6	6.62	4469	495.54	17	19	other metabolic processes	plasma membrane;other membranes;other cell component	other molecular function	Pf01266	93776243; 945752	b1189	dadA	ecj:JW1178; eco:b1189; ecoc:C3026_07000; P0A6J5; P29011	0	0	2.54446e+06	7.76125e+06	1.56977e+06	1.0526e+07	7.58756e+06	1.25258e+08	2.02461e+08	3.37154e+08	3.26212e+08	3.47638e+08	Peak Found	High	Peak Found	Peak Found	Peak Found	High	High	High	High	High	1
FALSE	High	High	Master Protein	P08331	2',3'-cyclic-nucleotide 2'-phosphodiesterase/3'-nucleotidase OS=Escherichia coli (strain K12) OX=83333 GN=cpdB PE=1 SV=2	0	0	57	30	300	30	647	70.8	5.73	3811	488.79	26	30	other metabolic processes;stress response	other cell component	other molecular function	Pf00149, Pf02872	75169736; 948729	b4213	cpdB	ecj:JW4171; eco:b4213; ecoc:C3026_22755; P08331; Q2M692	0	0	1.66306e+08	3.02839e+08	6.01552e+08	6.95139e+08	8.32445e+08	4.27103e+08	3.92476e+08	3.48647e+08	3.26108e+08	3.20668e+08	High	High	Peak Found	Peak Found	High	High	High	High	High	High	1
FALSE	High	High	Master Protein	P33602	NADH-quinone oxidoreductase subunit G OS=Escherichia coli (strain K12) OX=83333 GN=nuoG PE=1 SV=4	0	0	38	24	276	24	908	100.2	6.25	4154	485.14	20	22	other metabolic processes;transport	plasma membrane;other membranes;other cell component	transporter activity;other molecular function	Pf00384, Pf01568, Pf04879, Pf10588, Pf13510, Pf22117	946762	b2283	nuoG	ecj:JW2278; eco:b2283; ecoc:C3026_12740; P33602; P76489; P78184; P78185	0	0	2.36245e+06	5.10108e+06	4.93483e+06	1.06317e+07	8.2999e+06	1.63202e+08	2.1179e+08	3.61176e+08	3.79997e+08	3.88526e+08	Peak Found	High	Peak Found	Peak Found	Peak Found	High	High	High	High	High	1
FALSE	High	High	Master Protein	P37902	Glutamate/aspartate import solute-binding protein OS=Escherichia coli (strain K12) OX=83333 GN=gltI PE=1 SV=2	0	0	64	18	274	18	302	33.4	8.53	5124	479.4	18	18	transport	non-structural extracellular;plasma membrane;other membranes;other cell component	other molecular function	Pf00497	946938	b0655	gltI	ecj:JW5092; eco:b0655; ecoc:C3026_03275; P37902; P41408; P77612; Q9R7T1; Q9R7T3	0	0	7.5305e+08	7.44695e+08	1.11344e+08	1.67029e+08	2.68087e+07	1.25404e+08	9.40612e+07	8.30265e+07	9.58691e+07	6.88267e+07	High	High	High	High	High	High	High	High	High	High	1
FALSE	High	High	Master Protein	P0A9D2	Glutathione S-transferase GstA OS=Escherichia coli (strain K12) OX=83333 GN=gstA PE=1 SV=1	0	0	59	10	254	10	201	22.9	6.21	3188	477.16	10	10	stress response	other cell component	other molecular function	Pf00043, Pf13409	75204480; 945758	b1635	gstA	ecj:JW1627; eco:b1635; ecoc:C3026_09395; P0A9D2; P39100	0	0	2.35429e+07	8.81437e+06	1.35921e+07	1.72184e+07	8.38354e+06	2.29917e+08	3.13189e+08	256240502	2.57357e+08	2.55958e+08	Peak Found	Peak Found	Peak Found	Peak Found	Peak Found	High	High	High	High	High	1
FALSE	High	High	Master Protein	P0A7G6	Protein RecA OS=Escherichia coli (strain K12) OX=83333 GN=recA PE=1 SV=2	0	0	47	11	260	11	353	38	5.19	3847	475.82	9	11	DNA metabolism;other metabolic processes;stress response;other biological processes	other cell component	nucleic acid binding activity;other molecular function	Pf00154, Pf21096	93779312; 947170	b2699	recA	ecj:JW2669; eco:b2699; ecoc:C3026_14860; P03017; P0A7G6; P26347; P78213	0	0	5.54946e+07	5.51587e+07	6.88566e+07	5.86484e+07	3.82189e+07	9.92273e+07	1.10866e+08	2.50335e+08	2.3734e+08	2.56431e+08	High	High	High	High	High	High	High	High	High	High	1
FALSE	High	High	Master Protein	P13033	Anaerobic glycerol-3-phosphate dehydrogenase subunit B OS=Escherichia coli (strain K12) OX=83333 GN=glpB PE=1 SV=1	0	0	39	12	218	12	419	45.3	6.13	3346	474.79	9	11	other metabolic processes	plasma membrane;other membranes;cytosol;other cell component	other molecular function	Pf00890	946733	b2242	glpB	ecj:JW2236; eco:b2242; ecoc:C3026_12525; P13033	0	0	1.32641e+08	8.81516e+07	1.1671e+08	4.22004e+07	1.41147e+07	4.80096e+07	1.3967e+08	2.61283e+08	2.59813e+08	3.04598e+08	Peak Found	Peak Found	Peak Found	Peak Found	Peak Found	High	High	High	High	High	1
FALSE	High	High	Master Protein	P0ABA4	ATP synthase subunit delta OS=Escherichia coli (strain K12) OX=83333 GN=atpH PE=1 SV=1	0	0	43	5	238	5	177	19.3	5.02	4708	474.27	5	5	other metabolic processes;transport	plasma membrane;other membranes	transporter activity	Pf00213	93778232; 948254	b3735	atpH	ecj:JW3713; eco:b3735; ecoc:C3026_20240; P00831; P0ABA4; Q2M853	0	0	1.34322e+08	1.62395e+08	2.18863e+08	2.53582e+08	2.85308e+08	1.83667e+08	2.04015e+08	1.41596e+08	1.58445e+08	1.64479e+08	High	High	Peak Found	High	High	High	High	High	High	High	1
FALSE	High	High	Master Protein	P31120	Phosphoglucosamine mutase OS=Escherichia coli (strain K12) OX=83333 GN=glmM PE=1 SV=3	0	0	50	17	269	17	445	47.5	6.02	4277	473.4	12	17	other metabolic processes	cytosol	other molecular function	Pf00408, Pf02878, Pf02879, Pf02880	75206032; 947692	b3176	glmM	ecj:JW3143; eco:b3176; ecoc:C3026_17295; P31120; Q2M936	1	0	7.88099e+07	6.05077e+07	1.97704e+07	1.84128e+07	1.3806e+07	4.86109e+08	4.53518e+08	4.27886e+08	4.60408e+08	4.32996e+08	Peak Found	High	Peak Found	Peak Found	Peak Found	High	High	High	High	High	1
FALSE	High	High	Master Protein	P0A7D7	Phosphoribosylaminoimidazole-succinocarboxamide synthase OS=Escherichia coli (strain K12) OX=83333 GN=purC PE=1 SV=1	0	0	48	12	272	12	237	27	5.16	6814	472.75	10	12	other metabolic processes	cytosol	other molecular function	Pf01259	89517285; 946957	b2476	purC	ecj:JW2461; eco:b2476; ecoc:C3026_13740; P0A7D7; P21155	0	0	1.716e+06	1.61655e+07	4.19986e+06			3.32355e+08	3.17962e+08	2.55915e+08	2.59758e+08	2.98059e+08	Peak Found	Peak Found	Peak Found	n/a	n/a	High	High	High	High	High	1
FALSE	High	High	Master Protein	P0AB77	2-amino-3-ketobutyrate coenzyme A ligase OS=Escherichia coli (strain K12) OX=83333 GN=kbl PE=1 SV=1	0	0	59	20	310	20	398	43.1	5.97	4209	469.3	19	20	other metabolic processes	cytosol;other cell component	other molecular function	Pf00155	75202189; 948138	b3617	kbl	ecj:JW3592; eco:b3617; ecoc:C3026_19610; P07912; P0AB77; Q2M7T1	0	0	1.31733e+06		9.25746e+06	8.85914e+06	7.367e+06	4.78383e+08	4.95186e+08	516335476	5.34497e+08	5.74627e+08	Peak Found	n/a	Peak Found	Peak Found	Peak Found	High	High	High	High	High	1
FALSE	High	High	Master Protein	P0A6G7	ATP-dependent Clp protease proteolytic subunit OS=Escherichia coli (strain K12) OX=83333 GN=clpP PE=1 SV=1	0	0	33	6	212	6	207	23.2	5.8	5264	468.76	5	6	protein metabolism;other metabolic processes;stress response;other biological processes	cytosol;other cell component	other molecular function	Pf00574	93777017; 945082	b0437	clpP	ecj:JW0427; eco:b0437; ecoc:C3026_02140; P0A6G7; P19245; Q2MBY9	0	0	7.23578e+06	8.31635e+06		1.23999e+07		3.02041e+08	3.14073e+08	2.63437e+08	2.77866e+08	2.88577e+08	High	Peak Found	n/a	Peak Found	n/a	High	High	High	High	High	1
FALSE	High	High	Master Protein	P00946	Mannose-6-phosphate isomerase OS=Escherichia coli (strain K12) OX=83333 GN=manA PE=1 SV=1	0	0	46	16	301	16	391	42.8	5.44	3431	468.66	15	16	other metabolic processes	cytosol	other molecular function	Pf01238, Pf20511, Pf20512	75204457; 944840	b1613	manA	ecj:JW1605; eco:b1613; ecoc:C3026_09280; P00946	0	0	1.53978e+08	9.24858e+07				3.09704e+08	3.12663e+08	2.56387e+08	2.52491e+08	3.07865e+08	High	High	n/a	n/a	n/a	High	High	High	High	High	1
FALSE	High	High	Master Protein	P76217	N-succinylglutamate 5-semialdehyde dehydrogenase OS=Escherichia coli (strain K12) OX=83333 GN=astD PE=1 SV=1	0	0	40	17	249	17	492	53	6.01	4001	463.56	17	17	other metabolic processes		other molecular function	Pf00171	946260	b1746	astD	ecj:JW5282; eco:b1746; ecoc:C3026_09975; P76217; P78169; P78170	0	0	5.23282e+07	3.17461e+07	1.00877e+06		6.41167e+08	1.55571e+08	1.71457e+08	1.19187e+08	1.19923e+08	1.50506e+08	Peak Found	Peak Found	Peak Found	n/a	High	High	High	High	High	High	1
FALSE	High	High	Master Protein	P25738	Acidic protein MsyB OS=Escherichia coli (strain K12) OX=83333 GN=msyB PE=1 SV=1	0	0	61	6	264	6	124	14.3	3.71	4189	460.26	6	6		cytosol		Pf13984	945612	b1051	msyB	ecj:JW1039; eco:b1051; ecoc:C3026_06400; P25738; P75922	0	0	1.25883e+07	4.19024e+07	6.1503e+07	1.00884e+08	6.15965e+08	1.82375e+08	1.6046e+08	1.67556e+08	1.47272e+08	7.84517e+07	High	High	High	High	High	High	High	High	High	High	1
FALSE	High	High	Master Protein	P0AFJ1	Protein YjdM OS=Escherichia coli (strain K12) OX=83333 GN=yjdM PE=3 SV=1	0	0	50	7	297	7	111	12.3	5.12	3921	458.98	6	7		cytosol		Pf03831, Pf08274	948621	b4108	yjdM	ecj:JW4069; eco:b4108; ecoc:C3026_22195; P0AFJ1; P16680; Q2M6J6	0	0	3.80079e+08	5.51038e+08	7.88563e+08	5.49943e+08	2.82471e+08	1.56094e+08	1.45263e+08	1.02855e+08	9.25936e+07	1.2996e+08	High	High	High	High	High	High	High	High	High	High	1
FALSE	High	High	Master Protein	Q2M7R5	Uncharacterized protein YibT OS=Escherichia coli (strain K12) OX=83333 GN=yibT PE=4 SV=1	0	0	59	3	243	3	69	8	9.41	4876	456.41	3	3					1450299; 93778313	b4554	yibT	ecj:JW3576; eco:b4554; ecoc:C3026_19530; Q2EET7; Q2M7R5	0	0	5.19018e+08	5.23236e+08	5.98794e+08	4.77956e+08	2.32785e+08	1.13148e+08	1.05942e+08	98311996	8.75247e+07	8.35391e+07	High	High	High	High	High	High	High	High	High	High	1
FALSE	High	High	Master Protein	P0A9Q5	Acetyl-coenzyme A carboxylase carboxyl transferase subunit beta OS=Escherichia coli (strain K12) OX=83333 GN=accD PE=1 SV=1	0	0	40	13	216	13	304	33.3	7.68	2767	455.76	9	13	other metabolic processes;other biological processes	other cell component	nucleic acid binding activity;other molecular function	Pf01039, Pf17848	75202601; 946796	b2316	accD	ecj:JW2313; eco:b2316; ecoc:C3026_12910; P08193; P0A9Q5; P76937; P78251	0	0	1.07232e+08	1.54768e+08	1.32071e+08	3.50406e+07	5.75499e+07	1.90161e+08	1.88953e+08	1.8186e+08	2.04208e+08	1.72381e+08	High	High	High	High	Peak Found	High	High	High	High	High	1
FALSE	High	High	Master Protein	P0ABD5	Acetyl-coenzyme A carboxylase carboxyl transferase subunit alpha OS=Escherichia coli (strain K12) OX=83333 GN=accA PE=1 SV=2	0	0	57	14	241	14	319	35.2	6.04	4019	454.86	12	13	other metabolic processes	cytosol;other cell component	other molecular function	Pf03255	86945115; 944895	b0185	accA	ecj:JW0180; eco:b0185; ecoc:C3026_00850; P0ABD5; P30867	0	0	8.4165e+06	5.39768e+06	1.3892e+07	1.32306e+07	9.2646e+06	1.27934e+08	1.83885e+08	2.16499e+08	2.34922e+08	2.14174e+08	High	Peak Found	Peak Found	Peak Found	Peak Found	High	High	High	High	High	1
FALSE	High	High	Master Protein	P0AEQ1	Protein GlcG OS=Escherichia coli (strain K12) OX=83333 GN=glcG PE=2 SV=1	0	0	58	7	211	7	134	13.7	6.06	3937	454.77	6	7				Pf03928	947473	b2977	glcG	ecj:JW2944; eco:b2977; ecoc:C3026_16285; P0AEQ1; P45504; Q2M9L9	0	0	4.18531e+08	5.37271e+08	6.69019e+08	3.72308e+08	4.21776e+06	4.9585e+06	3.09724e+06	21807334	2.07908e+07	3.35133e+06	High	High	High	High	Peak Found	Peak Found	Peak Found	Peak Found	Peak Found	Peak Found	1
FALSE	High	High	Master Protein	P0AG84	Uncharacterized oxidoreductase YghA OS=Escherichia coli (strain K12) OX=83333 GN=yghA PE=1 SV=1	0	0	79	18	250	18	294	31.5	6.8	2353	448.1	15	18			other molecular function	Pf13561	75173135; 947478	b3003	yghA	ecj:JW2972; eco:b3003; ecoc:C3026_16420; P0AG84; P25887; Q2M9J4; Q46852	0	0	2.97124e+08	3.16747e+08			6.5385e+08	7.4794e+07	5.06178e+07	4.77152e+07	4.39666e+07	6.4746e+07	High	High	Peak Found	Peak Found	High	High	High	High	High	High	1
FALSE	High	High	Master Protein	P0A7M2	Large ribosomal subunit protein bL28 OS=Escherichia coli (strain K12) OX=83333 GN=rpmB PE=1 SV=2	0	0	37	5	282	5	78	9	11.41	5065	445.89	4	5	cell organization and biogenesis;protein metabolism;other metabolic processes	cytosol;translational apparatus;other cell component	nucleic acid binding activity;other molecular function	Pf00830	93778350; 946941	b3637	rpmB	ecj:JW3612; eco:b3637; ecoc:C3026_19710; P02428; P0A7M2; Q2M7V1	0	0	8.92901e+08	8.68561e+08	1.06944e+09	1.07063e+09	7.52524e+08	1.86899e+08	1.67168e+08	155394752	1.65861e+08	1.42385e+08	High	High	High	High	High	High	High	High	High	High	1
FALSE	High	High	Master Protein	P0A6B7	Cysteine desulfurase IscS OS=Escherichia coli (strain K12) OX=83333 GN=iscS PE=1 SV=1	0	0	62	21	258	21	404	45.1	6.37	3800	433.84	14	20	cell organization and biogenesis;RNA metabolism OR transcription;other metabolic processes;transport;other biological processes	cytosol	other molecular function	Pf00266	93774606; 947004	b2530	iscS	ecj:JW2514; eco:b2530; ecoc:C3026_14020; P0A6B7; P39171; P76581; P76992; Q8XA86	0	0	1.57136e+08	1.83967e+08	2.42832e+08	2.38023e+08	9.13721e+06	3.0864e+08	4.97934e+08	5.20496e+08	4.75655e+08	5.89182e+08	High	Peak Found	Peak Found	Peak Found	Peak Found	High	High	High	High	High	1
FALSE	High	High	Master Protein	P0AAT9	Uncharacterized protein YbeL OS=Escherichia coli (strain K12) OX=83333 GN=ybeL PE=4 SV=1	0	0	68	10	257	10	160	18.8	5.2	3127	432.68	9	10				Pf07295	945252	b0643	ybeL	ecj:JW0638; eco:b0643; ecoc:C3026_03215; P0AAT9; P46129; P77654	0	0	1.40595e+06		5.71624e+06	4.1788e+06	1.1666e+06	1.69979e+08	3.25892e+08	3.242e+08	3.55832e+08	3.66602e+08	Peak Found	n/a	Peak Found	Peak Found	Peak Found	High	High	High	High	High	1
FALSE	High	High	Master Protein	P0AD61	Pyruvate kinase I OS=Escherichia coli (strain K12) OX=83333 GN=pykF PE=1 SV=1	0	0	46	19	283	19	470	50.7	6.09	3135	432.21	18	19	other metabolic processes;stress response	cytosol;other cell component	kinase activity;other molecular function	Pf00224, Pf02887	93775831; 946179	b1676	pykF	ecj:JW1666; eco:b1676; ecoc:C3026_09605; P0AD61; P14178; P76921; P78165; P78231	0	0	3.33634e+07	1.10548e+08	2.14569e+08	2.93501e+08	1.56212e+08	6.71538e+08	4.31278e+08	2.82575e+08	3.16921e+08	3.03939e+08	High	Peak Found	Peak Found	Peak Found	Peak Found	High	High	High	High	High	1
FALSE	High	High	Master Protein	P10408	Protein translocase subunit SecA OS=Escherichia coli (strain K12) OX=83333 GN=secA PE=1 SV=2	0	0	37	25	241	24	901	102	5.6	2669	432.18	20	23	transport;other biological processes	plasma membrane;other membranes;other cell component	transporter activity;translation activity;other molecular function	Pf01043, Pf02810, Pf07516, Pf07517, Pf21090	93777336; 944821	b0098	secA	ecj:JW0096; eco:b0098; ecoc:C3026_00395; P10408; P75642	1	1	3.28766e+07	3.21872e+07	7.42726e+06	6.81555e+06		2.29495e+08	2.54569e+08	2.79208e+08	2.95644e+08	3.17332e+08	Peak Found	Peak Found	High	Peak Found	Peak Found	High	High	High	High	High	1
FALSE	High	High	Master Protein	P0AEZ3	Septum site-determining protein MinD OS=Escherichia coli (strain K12) OX=83333 GN=minD PE=1 SV=2	0	0	61	20	255	20	270	29.6	5.38	3393	430.63	16	18	cell cycle OR cell proliferation;cell organization and biogenesis;other biological processes	plasma membrane;other membranes;cytosol;other cell component	other molecular function	Pf01656	93776259; 945741	b1175	minD	ecj:JW1164; eco:b1175; ecoc:C3026_06925; P0AEZ3; P18197	0	0	9.02841e+08	8.33775e+08	1.22601e+09	9.05806e+08	8.87595e+08	4.13261e+08	3.8522e+08	3.96182e+08	4.18962e+08	4.33509e+08	High	High	High	High	High	High	High	High	High	High	1
FALSE	High	High	Master Protein	P00954	Tryptophan--tRNA ligase OS=Escherichia coli (strain K12) OX=83333 GN=trpS PE=1 SV=3	0	0	43	11	255	11	334	37.4	6.74	2684	430.59	11	11	protein metabolism;RNA metabolism OR transcription;other metabolic processes	cytosol	other molecular function	Pf00579	947894	b3384	trpS	ecj:JW3347; eco:b3384; ecoc:C3026_18365; P00954; Q2M749	0	0	1.59287e+07	6.11751e+06	1.07945e+07			1.49761e+08	1.68951e+08	1.30276e+08	1.32805e+08	1.27985e+08	High	High	Peak Found	n/a	n/a	High	High	High	High	High	1
FALSE	High	High	Master Protein	P26646	Probable acrylyl-CoA reductase AcuI OS=Escherichia coli (strain K12) OX=83333 GN=acuI PE=1 SV=1	0	0	46	11	221	11	324	34.7	5.91	4693	429.4	7	11		other cell component	other molecular function	Pf00107, Pf08240	947848	b3253	acuI	ecj:JW3222; eco:b3253; ecoc:C3026_17690; P26646; Q2M8W1	0	0	8.60167e+07	4.34549e+07	9.3047e+06			2.40739e+08	2.30866e+08	1.70049e+08	1.74543e+08	1.73776e+08	High	High	Peak Found	n/a	n/a	High	High	High	High	High	1
FALSE	High	High	Master Protein	P50457	4-aminobutyrate aminotransferase PuuE OS=Escherichia coli (strain K12) OX=83333 GN=puuE PE=1 SV=1	0	0	54	14	222	14	421	44.7	6.19	3081	429.34	12	14	other metabolic processes	cytosol	other molecular function	Pf00202	945446	b1302	puuE	ecj:JW1295; eco:b1302; P50457; P78150	0	0	6.54791e+07	5.86585e+07	4.03437e+06	4.75423e+06	5.45558e+08	1.29218e+08	1.14968e+08	9.89538e+07	1.05355e+08	9.47745e+07	High	High	Peak Found	Peak Found	High	High	High	High	High	High	1
FALSE	High	High	Master Protein	P0AC53	Glucose-6-phosphate 1-dehydrogenase OS=Escherichia coli (strain K12) OX=83333 GN=zwf PE=1 SV=1	0	0	53	22	281	22	491	55.7	5.76	3441	428.26	20	20	cell-cell signaling;other metabolic processes	cytosol	other molecular function	Pf00479, Pf02781	86859388; 946370	b1852	zwf	ecj:JW1841; eco:b1852; ecoc:C3026_10550; P0AC53; P22992; P78069; Q60134; Q60139	0	0	1.9072e+08	1.67618e+08	4.14304e+08	3.88655e+08	2.59185e+08	5.25376e+08	4.51811e+08	4.18846e+08	4.05256e+08	3.92553e+08	High	Peak Found	Peak Found	Peak Found	High	High	High	High	High	High	1
FALSE	High	High	Master Protein	P25906	Pyridoxine 4-dehydrogenase OS=Escherichia coli (strain K12) OX=83333 GN=pdxI PE=1 SV=1	0	0	63	12	203	12	286	30.7	5.55	3200	426.12	11	11	other metabolic processes	cytosol;other cell component	other molecular function	Pf00248	75203487; 945980	b1406	pdxI	ecj:JW1403; eco:b1406; ecoc:C3026_08195; P25906	0	0	1.99848e+07	2.22509e+07	3.0064e+06	1.02299e+08	5.65953e+08	1.59422e+08	1.2161e+08	1.22232e+08	1.01417e+08	8.31556e+07	High	High	Peak Found	High	High	High	High	High	High	High	1
FALSE	High	High	Master Protein	P0A6N4	Elongation factor P OS=Escherichia coli (strain K12) OX=83333 GN=efp PE=1 SV=2	0	0	27	6	271	6	188	20.6	5.02	4432	424.15	5	5	cell organization and biogenesis;protein metabolism;other metabolic processes;other biological processes	cytosol;other cell component	translation activity;other molecular function	Pf01132, Pf08207, Pf09285	93777677; 948661	b4147	efp	ecj:JW4107; eco:b4147; ecoc:C3026_22410; P0A6N4; P33398; Q2M6F7	0	0	1.2038e+08	9.48151e+07	2.90434e+07	3.63336e+07	2.97461e+07	4.59481e+08	4.19168e+08	3.72254e+08	3.66773e+08	4.01095e+08	High	High	Peak Found	Peak Found	Peak Found	High	High	High	High	High	1
FALSE	High	High	Master Protein	P45577	RNA chaperone ProQ OS=Escherichia coli (strain K12) OX=83333 GN=proQ PE=1 SV=2	0	0	54	11	208	11	232	25.9	9.64	3677	422.09	9	11	stress response;signal transduction;other biological processes	cytosol	nucleic acid binding activity	Pf04352, Pf17516	948950	b1831	proQ	ecj:JW5300; eco:b1831; ecoc:C3026_10435; P45577; P56606	0	0	2.2932e+08	1.94225e+08	4.8e+07	2.99601e+07	1.85832e+07	9.68113e+07	1.04222e+08	9.39558e+07	1.05052e+08	1.01315e+08	High	High	High	High	High	High	High	High	High	High	1
FALSE	High	High	Master Protein	P07012	Peptide chain release factor RF2 OS=Escherichia coli (strain K12) OX=83333 GN=prfB PE=1 SV=3	0	0	44	14	262	14	365	41.2	4.75	3870	420	11	13	cell organization and biogenesis;protein metabolism;other metabolic processes;other biological processes	cytosol	other molecular function	Pf00472, Pf03462	947369	b2891	prfB	ecj:JW5847; eco:b2891; P07012; P76642; Q2M9V0	0	0	1.34727e+06	1.10949e+06	2.27989e+06	5.05956e+06	4.28976e+06	3.10078e+08	3.22153e+08	2.80137e+08	2.48156e+08	2.69684e+08	Peak Found	Peak Found	Peak Found	Peak Found	Peak Found	High	High	High	High	High	1
FALSE	High	High	Master Protein	P39173	Putative glucose-6-phosphate 1-epimerase OS=Escherichia coli (strain K12) OX=83333 GN=yeaD PE=1 SV=2	0	0	49	10	225	10	294	32.6	6.34	4589	418.58	9	10	other metabolic processes;stress response	cytosol;other cell component	other molecular function	Pf01263	946572	b1780	yeaD	ecj:JW1769; eco:b1780; ecoc:C3026_10155; P39173; P76233; P76913	0	0	1.50119e+08	7.25553e+07	5.45757e+07	4.9358e+07	4.26573e+07	1.55251e+08	1.433e+08	9.93346e+07	1.05946e+08	1.13453e+08	High	High	Peak Found	Peak Found	Peak Found	High	High	High	High	High	1
FALSE	High	High	Master Protein	P00582	DNA polymerase I OS=Escherichia coli (strain K12) OX=83333 GN=polA PE=1 SV=1	0	0	28	19	244	19	928	103.1	5.58	3931	416.09	16	18	DNA metabolism;other metabolic processes;stress response	cytosol;other cell component	nucleic acid binding activity;other molecular function	Pf00476, Pf01367, Pf01612, Pf02739	93778073; 948356	b3863	polA	ecj:JW3835; eco:b3863; ecoc:C3026_20885; P00582; Q2M8G1	0	0	3.0697e+07	4.04619e+07	1.11913e+07	1.83718e+07		2.49617e+08	1.92855e+08	2.83703e+08	3.14659e+08	3.31866e+08	Peak Found	Peak Found	Peak Found	Peak Found	n/a	High	High	High	High	High	1
FALSE	High	High	Master Protein	P0AG48	Large ribosomal subunit protein bL21 OS=Escherichia coli (strain K12) OX=83333 GN=rplU PE=1 SV=1	0	0	73	11	313	11	103	11.6	9.85	3682	415.61	10	10	protein metabolism;other metabolic processes	cytosol;translational apparatus;other cell component	nucleic acid binding activity;other molecular function	Pf00829	93778795; 949057	b3186	rplU	ecj:JW3153; eco:b3186; ecoc:C3026_17345; P02422; P0AG48; Q2M926	0	0	1.95213e+09	1.76472e+09	1.15203e+09	9.33989e+08	5.42051e+08	9.73801e+08	8.35807e+08	7.80964e+08	7.16153e+08	5.74013e+08	High	High	High	High	High	High	High	High	High	High	1
FALSE	High	High	Master Protein	P0ABQ2	2-hydroxy-3-oxopropionate reductase OS=Escherichia coli (strain K12) OX=83333 GN=garR PE=1 SV=1	0	0	62	11	185	11	294	30.4	5.9	2999	415.39	9	10	other metabolic processes		other molecular function	Pf03446, Pf14833	947631	b3125	garR	ecj:JW5526; eco:b3125; P0ABQ2; P23523; Q2M984	0	0	1.83097e+08	1.56802e+08			4.28702e+06	1.69749e+08	1.26558e+08	1.46936e+08	1.22314e+08	1.09217e+08	High	High	n/a	n/a	Peak Found	High	High	High	High	High	1
FALSE	High	High	Master Protein	P36938	Phosphoglucomutase OS=Escherichia coli (strain K12) OX=83333 GN=pgm PE=1 SV=1	0	0	53	19	227	19	546	58.3	5.71	3199	415.32	18	18	other metabolic processes	cytosol	other molecular function	Pf00408, Pf02878, Pf02879, Pf02880	86863196; 945271	b0688	pgm	ecj:JW0675; eco:b0688; ecoc:C3026_03430; P36938	0	0	4.51198e+07	2.7925e+07	9.0039e+07	5.43702e+07	6.3116e+07	2.59701e+07	8.20611e+07	2.26232e+08	2.51558e+08	2.5736e+08	High	Peak Found	Peak Found	Peak Found	High	High	High	High	High	High	1
FALSE	High	High	Master Protein	P08312	Phenylalanine--tRNA ligase alpha subunit OS=Escherichia coli (strain K12) OX=83333 GN=pheS PE=1 SV=2	0	0	55	17	267	17	327	36.8	6.2	3802	411.94	15	17	protein metabolism;RNA metabolism OR transcription;other metabolic processes	cytosol;other cell component	nucleic acid binding activity;other molecular function	Pf01409, Pf02912	75205640; 946223	b1714	pheS	ecj:JW5277; eco:b1714; ecoc:C3026_09810; P08312; P78233; Q59406	0	0	3.24658e+07				3.29887e+06	2.94574e+08	3.47808e+08	3.36171e+08	3.26793e+08	3.09056e+08	High	n/a	n/a	n/a	Peak Found	High	High	High	High	High	1
FALSE	High	High	Master Protein	P0ABP8	Purine nucleoside phosphorylase DeoD-type OS=Escherichia coli (strain K12) OX=83333 GN=deoD PE=1 SV=2	0	0	79	15	282	15	239	25.9	5.66	3760	407.47	14	14	other metabolic processes;stress response	cytosol	other molecular function	Pf01048	93777460; 945654	b4384	deoD	ecj:JW4347; eco:b4384; ecoc:C3026_23690; P09743; P0ABP8; Q2M5T3	0	0	6.0724e+08	3.09287e+08	8.60038e+06		7.1884e+06	5.88821e+08	3.86205e+08	3.73228e+08	3.14559e+08	3.8419e+08	High	High	Peak Found	n/a	Peak Found	High	High	High	High	High	1
FALSE	High	High	Master Protein	P77695	Protein GnsB OS=Escherichia coli (strain K12) OX=83333 GN=gnsB PE=3 SV=2	0	0	68	8	259	6	57	6.5	9	3109	400.77	8	8	other metabolic processes	cytosol		Pf08178	946054	b1550	gnsB	ecj:JW5253; eco:b1550; ecoc:C3026_08950; P77695	0	2	3.8378e+08	3.16421e+08	3.09379e+08	3.63486e+08	2.67528e+08	7.7347e+07	9.14326e+07	8.91067e+07	1.14415e+08	1.13561e+08	High	High	High	High	High	High	High	High	High	High	1
FALSE	High	High	Master Protein	P0A9L3	FKBP-type 22 kDa peptidyl-prolyl cis-trans isomerase OS=Escherichia coli (strain K12) OX=83333 GN=fklB PE=1 SV=2	0	0	52	9	236	9	206	22.2	4.89	4192	398.12	8	9		cytosol;other cell component	other molecular function	Pf00254, Pf01346	93777614; 948726	b4207	fklB	ecj:JW5746; eco:b4207; ecoc:C3026_22725; P0A9L3; P39311; P76801; Q2M698; Q47717	0	0	2.66471e+06		6.0065e+06		3.51946e+06	3.26172e+08	2.93947e+08	2.5337e+08	2.75425e+08	2.3333e+08	Peak Found	High	Peak Found	n/a	Peak Found	High	High	High	High	High	1
FALSE	High	High	Master Protein	P00452	Ribonucleoside-diphosphate reductase 1 subunit alpha OS=Escherichia coli (strain K12) OX=83333 GN=nrdA PE=1 SV=2	0	0	36	24	228	24	761	85.7	6.18	2322	391.21	21	23	protein metabolism;other metabolic processes	cytosol	other molecular function	Pf00317, Pf02867, Pf03477	93774941; 946612	b2234	nrdA	ecj:JW2228; eco:b2234; ecoc:C3026_12485; P00452; P78088; P78177	0	0	8.5653e+06	1.01696e+06	6.06693e+06	3.20886e+07	2.49591e+07	2.93734e+08	3.25551e+08	317710743	3.26447e+08	3.18856e+08	Peak Found	Peak Found	Peak Found	Peak Found	Peak Found	High	High	High	High	High	1
FALSE	High	High	Master Protein	P0AES6	DNA gyrase subunit B OS=Escherichia coli (strain K12) OX=83333 GN=gyrB PE=1 SV=2	0	0	47	27	219	27	804	89.9	6.06	2678	390.54	24	24	cell organization and biogenesis;DNA metabolism;RNA metabolism OR transcription;other metabolic processes;other biological processes	cytosol;other cell component	nucleic acid binding activity;other molecular function	Pf00204, Pf00986, Pf01751, Pf02518, Pf18053, Pf21249	93778440; 948211	b3699	gyrB	ecj:JW5625; eco:b3699; ecoc:C3026_20055; O08438; P06982; P0AES6; Q2M811	2	0	9.62438e+07	1.54046e+08	3.80241e+08	4.22268e+08	2.53117e+08	1.02652e+08	1.67327e+08	2.61101e+08	2.34676e+08	2.32805e+08	High	High	High	High	High	High	High	High	High	High	1
FALSE	High	High	Master Protein	P0AEM4	Negative regulator of flagellin synthesis OS=Escherichia coli (strain K12) OX=83333 GN=flgM PE=1 SV=1	0	0	77	6	273	6	97	10.3	5.45	3513	388.72	6	6	cell organization and biogenesis;other biological processes		other molecular function	Pf04316	75203658; 946684	b1071	flgM	ecj:JW1058; eco:b1071; ecoc:C3026_06500; P0AEM4; P43532	0	0	1.54407e+08	2.61531e+08	4.36728e+08	4.67811e+08	2.70753e+08	9.02958e+07	7.19258e+07	6.89281e+07	5.73826e+07	5.02201e+07	High	High	High	High	High	High	High	High	High	High	1
FALSE	High	High	Master Protein	P07913	L-threonine 3-dehydrogenase OS=Escherichia coli (strain K12) OX=83333 GN=tdh PE=1 SV=1	0	0	46	10	262	10	341	37.2	6.38	2577	388.35	7	10	other metabolic processes	cytosol;other cell component	other molecular function	Pf00107, Pf08240	948139	b3616	tdh	ecj:JW3591; eco:b3616; ecoc:C3026_19605; P07913; Q2M7T0	0	0	2.33252e+08	2.09314e+08	2.95345e+08	3.07243e+08	2.6468e+08	2.78338e+08	4.33937e+08	8.87958e+08	8.89849e+08	8.05544e+08	Peak Found	Peak Found	Peak Found	Peak Found	Peak Found	High	High	High	High	High	1
FALSE	High	High	Master Protein	P0ABA6	ATP synthase gamma chain OS=Escherichia coli (strain K12) OX=83333 GN=atpG PE=1 SV=1	0	0	60	17	285	17	287	31.6	8.76	2979	387.03	15	17	other metabolic processes;transport	plasma membrane;other membranes	transporter activity;other molecular function	Pf00231	93778234; 948243	b3733	atpG	ecj:JW3711; eco:b3733; ecoc:C3026_20230; P00837; P00838; P0ABA6; Q2M851	0	0	1.17402e+08	7.06075e+07	3.59465e+06	3.65096e+06	5.55469e+06	2.3115e+08	1.68704e+08	2.0563e+08	1.96845e+08	1.71467e+08	High	High	Peak Found	Peak Found	Peak Found	High	High	High	High	High	1
FALSE	High	High	Master Protein	P60906	Histidine--tRNA ligase OS=Escherichia coli (strain K12) OX=83333 GN=hisS PE=1 SV=2	0	0	58	21	205	21	424	47	5.91	2884	386.63	17	20	protein metabolism;RNA metabolism OR transcription;other metabolic processes	cytosol	other molecular function	Pf00587, Pf03129	75206207; 946989	b2514	hisS	ecj:JW2498; eco:b2514; ecoc:C3026_13940; P04804; P60906	0	0	4.37753e+07	7.15682e+07	1.9742e+08	3.42874e+08	1.78243e+08	2.93034e+08	3.11038e+08	3.44165e+08	3.33898e+08	3.72924e+08	Peak Found	Peak Found	High	Peak Found	High	High	High	High	High	High	1
FALSE	High	High	Master Protein	P0AB91	Phospho-2-dehydro-3-deoxyheptonate aldolase, Phe-sensitive OS=Escherichia coli (strain K12) OX=83333 GN=aroG PE=1 SV=1	0	0	58	14	189	13	350	38	6.6	2857	386.25	13	14	other metabolic processes	cytosol;other cell component	other molecular function	Pf00793	75170753; 945605	b0754	aroG	ecj:JW0737; eco:b0754; ecoc:C3026_03815; P00886; P0AB91	0	1	2.29413e+08	1.27862e+08		5.2186e+06		2.25887e+08	2.0773e+08	1.94376e+08	2.05428e+08	1.63389e+08	High	High	n/a	Peak Found	n/a	High	High	High	High	High	1
FALSE	High	High	Master Protein	P76113	NADPH-dependent curcumin reductase OS=Escherichia coli (strain K12) OX=83333 GN=curA PE=1 SV=3	0	0	50	10	203	10	345	37.6	5.82	2613	385.35	10	10			other molecular function	Pf00107, Pf16884	946012	b1449	curA	ecj:JW5907; eco:b1449; ecoc:C3026_08430; P76113; P78255	0	0	9.79522e+07	8.79874e+07	1.87732e+08	2.25345e+08	1.32545e+08	2.69668e+08	2.49293e+08	2.59286e+08	1.36609e+08	1.58167e+08	Peak Found	Peak Found	Peak Found	Peak Found	Peak Found	High	High	High	High	High	1
FALSE	High	High	Master Protein	P62768	UPF0325 protein YaeH OS=Escherichia coli (strain K12) OX=83333 GN=yaeH PE=3 SV=1	0	0	74	12	277	12	128	15.1	7.18	3840	385.06	11	12				Pf11944	947044	b0163	yaeH	ecj:JW0159; eco:b0163; ecoc:C3026_00745; P37048; P62768	0	0	1.4549e+06	2.62102e+06	2.90415e+06	6.38676e+06		2.73394e+08	3.43991e+08	529087003	4.70618e+08	4.47653e+08	High	High	High	High	High	High	High	High	High	High	1
FALSE	High	High	Master Protein	P0AG86	Protein-export protein SecB OS=Escherichia coli (strain K12) OX=83333 GN=secB PE=1 SV=1	0	0	65	6	234	6	155	17.3	4.37	4452	382.71	6	6	cell organization and biogenesis;protein metabolism;other metabolic processes;transport;other biological processes	cytosol	other molecular function	Pf02556	86944403; 948123	b3609	secB	ecj:JW3584; eco:b3609; ecoc:C3026_19570; P0AG86; P15040; Q2M7S3	0	0	3.10464e+08	1.92344e+08	1.9766e+07	3.13359e+06	3.01052e+07	4.98994e+08	4.9794e+08	4.95142e+08	4.58407e+08	4.65243e+08	High	High	Peak Found	Peak Found	Peak Found	High	High	High	High	High	1
FALSE	High	High	Master Protein	P0A9T0	D-3-phosphoglycerate dehydrogenase OS=Escherichia coli (strain K12) OX=83333 GN=serA PE=1 SV=2	0	0	39	16	221	16	410	44.1	6.35	3104	378.55	14	16	other metabolic processes	cytosol	other molecular function	Pf00389, Pf02826, Pf22629	93779086; 945258	b2913	serA	ecj:JW2880; eco:b2913; ecoc:C3026_15965; P08328; P0A9T0; Q2M9S9; Q47633	0	0	4.00412e+06	1.50167e+07	9.56196e+06	1.6019e+07	6.67809e+08	1.68142e+08	1.23588e+08	1.1102e+08	1.4239e+08	1.28296e+08	High	High	Peak Found	Peak Found	High	High	High	High	High	High	1
FALSE	High	High	Master Protein	P0AB55	Protein YciI OS=Escherichia coli (strain K12) OX=83333 GN=yciI PE=1 SV=1	0	0	37	7	235	7	98	10.6	5.39	2747	378.45	6	7		cytosol		Pf03795	949085	b1251	yciI	ecj:JW1243; eco:b1251; ecoc:C3026_07350; P0AB55; P31070; P76029	0	0	2.39021e+08	3.66004e+08	5.87653e+08	8.77373e+08	4.92833e+08	9.40941e+07	7.2131e+07	4.39295e+07	5.14817e+07	2.34696e+07	High	High	High	High	High	High	High	High	High	High	1
FALSE	High	High	Master Protein	P18843	NH(3)-dependent NAD(+) synthetase OS=Escherichia coli (strain K12) OX=83333 GN=nadE PE=1 SV=2	0	0	76	16	218	16	275	30.6	5.59	2609	378	15	16	other metabolic processes;stress response	cytosol	other molecular function	Pf02540	946946	b1740	nadE	ecj:JW1729; eco:b1740; ecoc:C3026_09940; P18843; P78235	1	0	1.79848e+07	2.12546e+06			5.6377e+06	3.24949e+08	3.17587e+08	277049280	2.64817e+08	2.37715e+08	High	Peak Found	n/a	n/a	Peak Found	High	High	High	High	High	1
FALSE	High	High	Master Protein	P0AG30	Transcription termination factor Rho OS=Escherichia coli (strain K12) OX=83333 GN=rho PE=1 SV=1	0	0	46	15	241	15	419	47	7.25	3960	377.66	14	15	RNA metabolism OR transcription;other metabolic processes	cytosol	nucleic acid binding activity;other molecular function	Pf00006, Pf07497, Pf07498	93778161; 948297	b3783	rho	ecj:JW3756; eco:b3783; ecoc:C3026_20480; P03002; P0AG30; Q2M891; Q48357	0	0	4.77332e+07	2.22684e+07	7.95832e+07	6.56218e+07	1.86983e+07	5.42545e+07	7.86034e+07	4.01257e+08	4.10288e+08	4.89552e+08	High	High	High	High	High	High	High	High	High	High	1
FALSE	High	High	Master Protein	P0A6E6	ATP synthase epsilon chain OS=Escherichia coli (strain K12) OX=83333 GN=atpC PE=1 SV=2	0	0	60	6	145	6	139	15.1	5.72	1818	375.87	5	6	other metabolic processes;transport	plasma membrane;other membranes	transporter activity;other molecular function	Pf00401, Pf02823	948245	b3731	atpC	ecj:JW3709; eco:b3731; ecoc:C3026_20220; P00832; P0A6E6; Q2M849	0	0	2.31953e+08	2.57155e+08	7.83524e+06		4.90501e+06	1.05551e+08	1.02932e+08	114453682	8.50558e+07	9.11308e+07	High	High	Peak Found	n/a	High	High	High	High	High	High	1
FALSE	High	High	Master Protein	P0A7E5	CTP synthase OS=Escherichia coli (strain K12) OX=83333 GN=pyrG PE=1 SV=2	0	0	46	23	236	23	545	60.3	5.94	2968	375.07	18	22	cell organization and biogenesis;other metabolic processes	cytosol;other cell component	other molecular function	Pf00117, Pf06418	93779218; 946116	b2780	pyrG	ecj:JW2751; eco:b2780; ecoc:C3026_15275; P08398; P0A7E5; Q2MA52	0	0	7.04713e+06	7.82655e+06	1.96787e+07	1.72829e+07	6.9647e+07	4.14541e+07	2.30936e+08	2.97177e+08	2.73773e+08	2.79205e+08	Peak Found	Peak Found	Peak Found	Peak Found	High	High	High	High	High	High	1
FALSE	High	High	Master Protein	P05042	Fumarate hydratase class II OS=Escherichia coli (strain K12) OX=83333 GN=fumC PE=1 SV=1	0	0	41	16	227	16	467	50.5	6.58	1768	370.97	11	16	other metabolic processes;stress response	other cell component	other molecular function	Pf00206, Pf10415	946147	b1611	fumC	ecj:JW1603; eco:b1611; ecoc:C3026_09270; P05042; P76891	0	0	4.16764e+07	1.23418e+07	2.44298e+07	3.93717e+07	1.96018e+07	2.85974e+08	2.43532e+08	2.4244e+08	2.24351e+08	1.58931e+08	High	High	Peak Found	Peak Found	Peak Found	High	High	High	High	High	1
FALSE	High	High	Master Protein	P0ABS1	RNA polymerase-binding transcription factor DksA OS=Escherichia coli (strain K12) OX=83333 GN=dksA PE=1 SV=1	0	0	81	9	232	9	151	17.5	5.12	1497	370.58	9	9	DNA metabolism;other metabolic processes;stress response;other biological processes	cytosol	other molecular function	Pf01258, Pf21157	93777282; 944850	b0145	dksA	ecj:JW0141; eco:b0145; ecoc:C3026_00630; P0ABS1; P18274	0	0	9.12823e+07	1.13416e+08	1.22867e+08	6.67015e+07	6.91662e+07	2.94409e+08	2.94838e+08	3.08626e+08	2.25235e+08	2.75357e+08	High	High	High	High	High	High	High	High	High	High	1
FALSE	High	High	Master Protein	P0A9R4	2Fe-2S ferredoxin OS=Escherichia coli (strain K12) OX=83333 GN=fdx PE=1 SV=2	0	0	90	8	195	8	111	12.3	4.59	3982	364.04	7	7	cell organization and biogenesis;other metabolic processes	cytosol	other molecular function	Pf00111	93774611; 947160	b2525	fdx	ecj:JW2509; eco:b2525; ecoc:C3026_13995; P0A9R4; P25528	0	0	1.39128e+08	3.24204e+08	2.39008e+07		9.53017e+07	1.44136e+08	1.22605e+08	1.06612e+08	8.008e+07	7.2149e+07	High	High	High	Peak Found	High	High	High	High	High	High	1
FALSE	High	High	Master Protein	P16700	Thiosulfate-binding protein OS=Escherichia coli (strain K12) OX=83333 GN=cysP PE=1 SV=1	0	0	59	17	241	17	338	37.6	8.15	2517	362.89	16	16	other metabolic processes;transport	non-structural extracellular;plasma membrane;other membranes;other cell component	other molecular function	Pf01547	946883	b2425	cysP	ecj:JW2418; eco:b2425; ecoc:C3026_13475; P16700	0	0	1.01887e+08	1.38744e+08	2.13246e+08	3.87676e+08	1.86616e+08	2.84889e+08	3.46145e+08	265543701	2.68076e+08	3.32894e+08	High	High	Peak Found	High	High	High	High	High	High	High	1
FALSE	High	High	Master Protein	P09551	Lysine/arginine/ornithine-binding periplasmic protein OS=Escherichia coli (strain K12) OX=83333 GN=argT PE=1 SV=3	0	0	63	17	192	17	260	28	5.86	3088	360.63	16	17	stress response;transport;other biological processes	plasma membrane;other membranes;other cell component	other molecular function	Pf00497	949030	b2310	argT	ecj:JW2307; eco:b2310; ecoc:C3026_12880; P09551; P77476	0	0	7.20604e+08	4.54986e+08	5.88894e+07	2.22195e+07	1.39233e+07	2.23575e+07	5.84518e+06	1.33448e+07	1.6165e+07	1.60282e+07	High	High	High	Peak Found	Peak Found	Peak Found	Peak Found	Peak Found	High	High	1
FALSE	High	High	Master Protein	P0A9P4	Thioredoxin reductase OS=Escherichia coli (strain K12) OX=83333 GN=trxB PE=1 SV=2	0	0	75	15	199	15	321	34.6	5.5	3118	358.81	14	14	other metabolic processes;stress response;other biological processes	cytosol;other cell component	other molecular function	Pf00070	93776532; 949054	b0888	trxB	ecj:JW0871; eco:b0888; P09625; P0A9P4	0	0	1.34751e+08	1.84372e+08	2.82493e+08	3.84196e+08	9.79997e+07	2.77666e+08	3.47035e+08	2.8528e+08	2.84047e+08	2.29811e+08	High	High	High	Peak Found	Peak Found	High	High	High	High	High	1
FALSE	High	High	Master Protein	P00509	Aspartate aminotransferase OS=Escherichia coli (strain K12) OX=83333 GN=aspC PE=1 SV=1	0	0	45	16	217	16	396	43.5	5.77	2578	356.9	14	16	other metabolic processes	other cell component	other molecular function	Pf00155	93776486; 945553	b0928	aspC	ecj:JW0911; eco:b0928; ecoc:C3026_05700; P00509	0	0	1.11523e+08	8.50768e+07	5.19431e+07	5.3234e+07	2.22045e+07	3.65179e+08	3.19886e+08	1.77525e+08	2.01722e+08	1.37875e+08	High	High	Peak Found	Peak Found	Peak Found	High	High	High	High	High	1
FALSE	High	High	Master Protein	P69797	PTS system mannose-specific EIIAB component OS=Escherichia coli (strain K12) OX=83333 GN=manX PE=1 SV=2	0	0	40	13	195	13	323	35	6.02	2433	356.66	11	13	transport	plasma membrane;other membranes;cytosol;other cell component	transporter activity;kinase activity;other molecular function	Pf03610, Pf03830	93776066; 946334	b1817	manX	ecj:JW1806; eco:b1817; ecoc:C3026_10350; P08186; P69797; Q47350	0	0	1.55774e+08	1.10979e+08	4.3148e+06	7.55175e+06	4.56076e+06	1.06063e+08	1.13236e+08	1.44154e+08	1.41213e+08	1.3345e+08	High	High	Peak Found	Peak Found	Peak Found	High	High	High	High	High	1
FALSE	High	High	Master Protein	P0AGJ9	Tyrosine--tRNA ligase OS=Escherichia coli (strain K12) OX=83333 GN=tyrS PE=1 SV=2	0	0	41	12	217	12	424	47.5	5.81	3234	355.15	10	12	protein metabolism;RNA metabolism OR transcription;other metabolic processes	cytosol	nucleic acid binding activity;other molecular function	Pf00579, Pf22421	93775791; 948855	b1637	tyrS	ecj:JW1629; eco:b1637; ecoc:C3026_09405; P00951; P0AGJ9	0	0	1.07439e+06	1.12607e+06		1.01553e+06	8.5575e+06	2.31859e+08	2.5647e+08	205198902	2.15508e+08	2.02018e+08	Peak Found	High	Peak Found	Peak Found	Peak Found	High	High	High	High	High	1
FALSE	High	High	Master Protein	P0AE18	Methionine aminopeptidase OS=Escherichia coli (strain K12) OX=83333 GN=map PE=1 SV=1	0	0	62	14	205	14	264	29.3	5.96	1792	353.83	12	14	protein metabolism	cytosol	other molecular function	Pf00557	93777257; 947882	b0168	map	ecj:JW0163; eco:b0168; ecoc:C3026_00765; P07906; P0AE18	0	0	1.88445e+08	1.50422e+08	2.23384e+06		3.58748e+07	2.42831e+08	2.29311e+08	2.10665e+08	1.88818e+08	1.85449e+08	High	High	Peak Found	n/a	High	High	High	High	High	High	1
FALSE	High	High	Master Protein	P0ABZ6	Chaperone SurA OS=Escherichia coli (strain K12) OX=83333 GN=surA PE=1 SV=1	0	0	37	13	201	13	428	47.3	6.98	3523	347.81	10	12	cell organization and biogenesis;protein metabolism;other metabolic processes;other biological processes	other cell component	other molecular function	Pf00639, Pf09312, Pf13616	93777382; 944812	b0053	surA	ecj:JW0052; eco:b0053; ecoc:C3026_00275; P0ABZ6; P21202; P75630; Q8KIP6; Q8KMY0	1	0	1.411e+08	1.22365e+08	2.6894e+06	2.67846e+06	1.29387e+08	2.02669e+08	1.82672e+08	1.59913e+08	1.846e+08	1.97041e+08	High	High	Peak Found	Peak Found	High	High	High	High	High	High	1
FALSE	High	High	Master Protein	P0A6Y1	Integration host factor subunit beta OS=Escherichia coli (strain K12) OX=83333 GN=ihfB PE=1 SV=1	0	0	70	9	229	9	94	10.6	9.35	2895	345.95	8	9	DNA metabolism;RNA metabolism OR transcription;other metabolic processes;other biological processes	cytosol;other cell component	nucleic acid binding activity;other molecular function	Pf00216	93776505; 945533	b0912	ihfB	ecj:JW0895; eco:b0912; ecoc:C3026_05620; P08756; P0A6Y1	0	0	5.38417e+08	4.30748e+08	6.72694e+06	9.13483e+06	5.88249e+07	5.27704e+08	3.4981e+08	2.46571e+08	3.01944e+08	2.87395e+08	High	High	Peak Found	High	High	High	High	High	High	High	1
FALSE	High	High	Master Protein	P24215	Mannonate dehydratase OS=Escherichia coli (strain K12) OX=83333 GN=uxuA PE=1 SV=2	0	0	55	19	209	19	394	44.8	5.62	2602	345.72	17	19	other metabolic processes;stress response		other molecular function	Pf03786	947082	b4322	uxuA	ecj:JW4285; eco:b4322; ecoc:C3026_23350; O87739; P24215; Q2M5Z1	0	0		1.53306e+07	3.28524e+06			2.39252e+08	2.11231e+08	2.17657e+08	2.10707e+08	1.86858e+08	Peak Found	Peak Found	Peak Found	Peak Found	Peak Found	High	High	High	High	High	1
FALSE	High	High	Master Protein	P0A7C6	Peptidase E OS=Escherichia coli (strain K12) OX=83333 GN=pepE PE=1 SV=1	0	0	58	9	176	9	229	24.6	6.02	1771	343.35	9	9	protein metabolism	other cell component	other molecular function	Pf03575	93777874; 948520	b4021	pepE	ecj:JW3981; eco:b4021; ecoc:C3026_21720; P0A7C6; P32666; Q2M6T3	0	0	7.98627e+07	8.13779e+07	1.55742e+08	2.59498e+08	2.72988e+08	5.92785e+07	6.26486e+07	48796845	3.72141e+07	4.44241e+07	High	High	High	High	High	High	High	High	High	High	1
FALSE	High	High	Master Protein	P64581	Uncharacterized protein YqjD OS=Escherichia coli (strain K12) OX=83333 GN=yqjD PE=1 SV=1	0	0	44	6	230	6	101	11	9.09	3921	342.34	4	6		plasma membrane;other membranes;other cell component	translation activity	Pf05957, Pf19029	947614	b3098	yqjD	ecj:JW3069; eco:b3098; ecoc:C3026_16915; P42617; P64581; Q2M9A8	0	0	3.09974e+06	1.67379e+07	5.14536e+06	2.18795e+06		4.79871e+08	5.38881e+08	717207912	7.86504e+08	8.11402e+08	Peak Found	High	Peak Found	Peak Found	Peak Found	High	High	High	High	High	1
FALSE	High	High	Master Protein	P23836	Transcriptional regulatory protein PhoP OS=Escherichia coli (strain K12) OX=83333 GN=phoP PE=1 SV=1	0	0	61	10	180	10	223	25.5	5.26	3803	340.82	9	9	signal transduction;other biological processes	cytosol;other cell component	nucleic acid binding activity;other molecular function	Pf00072	945697	b1130	phoP	ecj:JW1116; eco:b1130; ecoc:C3026_06800; P23836	0	0	1.22354e+06	2.44236e+06				8.80409e+07	1.11018e+08	93101247	9.30541e+07	7.29144e+07	Peak Found	High	n/a	n/a	Peak Found	High	High	High	High	High	1
FALSE	High	High	Master Protein	P0AAC0	Universal stress protein E OS=Escherichia coli (strain K12) OX=83333 GN=uspE PE=1 SV=2	0	0	55	11	166	11	316	35.7	5.31	3453	340.22	10	11	stress response;other biological processes	other cell component	other molecular function	Pf00582	93775468; 945904	b1333	uspE	ecj:JW1327; eco:b1333; ecoc:C3026_07805; P03807; P0AAC0; P77421	0	0	6.09353e+07			1.62176e+07	1.59033e+07	1.46458e+08	1.77341e+08	123311670	1.32279e+08	1.18614e+08	Peak Found	n/a	n/a	Peak Found	Peak Found	High	High	High	High	High	1
FALSE	High	High	Master Protein	Q46851	L-glyceraldehyde 3-phosphate reductase OS=Escherichia coli (strain K12) OX=83333 GN=gpr PE=1 SV=1	0	0	66	15	191	15	346	38.8	7.24	2782	337.13	14	14	other metabolic processes;stress response		other molecular function	Pf00248	947480	b3001	gpr	ecj:JW2970; eco:b3001; ecoc:C3026_16410; Q2M9J6; Q46851	0	0					4.27714e+06	1.53011e+08	1.60661e+08	1.4174e+08	1.45179e+08	1.34249e+08	n/a	Peak Found	Peak Found	Peak Found	Peak Found	High	High	High	High	High	1
FALSE	High	High	Master Protein	P0A717	Ribose-phosphate pyrophosphokinase OS=Escherichia coli (strain K12) OX=83333 GN=prs PE=1 SV=2	0	0	41	9	193	9	315	34.2	5.44	4415	336.96	9	9	cell organization and biogenesis;other metabolic processes	cytosol;other cell component	kinase activity;other molecular function	Pf13793, Pf14572	93775272; 945772	b1207	prs	ecj:JW1198; eco:b1207; ecoc:C3026_07095; P08330; P0A717; P76828; P78058	0	0	4.92262e+07	1.49651e+07				6.74284e+07	1.24301e+08	3.0745e+08	3.44133e+08	3.06411e+08	High	Peak Found	n/a	n/a	n/a	High	High	High	High	High	1
FALSE	High	High	Master Protein	P0A6J8	D-alanine--D-alanine ligase A OS=Escherichia coli (strain K12) OX=83333 GN=ddlA PE=1 SV=1	0	0	51	14	173	14	364	39.3	5.19	2207	335.61	13	13	cell organization and biogenesis;other metabolic processes;other biological processes	cytosol	other molecular function	Pf01820, Pf07478	93777081; 945313	b0381	ddlA	ecj:JW0372; eco:b0381; ecoc:C3026_01840; P0A6J8; P23844; Q2MC44	0	0	1.98964e+08	1.7863e+08				1.73103e+08	1.5581e+08	122324248	1.10215e+08	8.72923e+07	High	High	n/a	Peak Found	Peak Found	High	High	High	High	High	1
FALSE	High	High	Master Protein	P23893	Glutamate-1-semialdehyde 2,1-aminomutase OS=Escherichia coli (strain K12) OX=83333 GN=hemL PE=1 SV=2	0	0	33	10	203	10	426	45.3	4.84	2947	335.53	9	10	other metabolic processes		other molecular function	Pf00202	946892	b0154	hemL	ecj:JW0150; eco:b0154; ecoc:C3026_00700; P23893; P78277	0	0	8.60534e+06	1.36416e+07	8.65794e+06			2.94394e+08	2.694e+08	2.80375e+08	2.82061e+08	2.763e+08	Peak Found	Peak Found	Peak Found	n/a	n/a	High	High	High	High	High	1
FALSE	High	High	Master Protein	P77754	Periplasmic chaperone Spy OS=Escherichia coli (strain K12) OX=83333 GN=spy PE=1 SV=1	0	0	53	13	264	13	161	18.2	9.66	2072	335.06	10	13	protein metabolism;other metabolic processes	other cell component	other molecular function	Pf07813	946253	b1743	spy	ecj:JW1732; eco:b1743; ecoc:C3026_09960; P77754	0	0	5.06305e+08	5.6939e+08	1.83828e+08	9.71287e+07	3.55764e+08	1.79699e+08	9.85788e+07	128338841	1.17731e+08	1.49477e+08	High	High	High	High	High	High	High	High	High	High	1
FALSE	High	High	Master Protein	P21177	Fatty acid oxidation complex subunit alpha OS=Escherichia coli (strain K12) OX=83333 GN=fadB PE=1 SV=2	0	0	34	23	221	23	729	79.5	6.18	2087	334.6	20	23	other metabolic processes	other cell component	other molecular function	Pf00378, Pf00725, Pf02737	948336	b3846	fadB	ecj:JW3822; eco:b3846; ecoc:C3026_20795; P21177; Q2M8E9	0	0	1.17096e+08	1.04402e+08	1.9278e+08	2.09195e+08	1.1994e+08	1.0933e+08	1.16994e+08	2.0176e+08	1.97663e+08	2.13923e+08	High	High	High	High	High	High	High	High	High	High	1
FALSE	High	High	Master Protein	P63020	Fe/S biogenesis protein NfuA OS=Escherichia coli (strain K12) OX=83333 GN=nfuA PE=1 SV=1	0	0	34	4	175	4	191	21	4.64	2920	332.35	3	4	cell organization and biogenesis;protein metabolism;other metabolic processes;stress response;other biological processes	cytosol	other molecular function	Pf01106, Pf01521	93778582; 947925	b3414	nfuA	ecj:JW3377; eco:b3414; ecoc:C3026_18520; P46847; P63020; Q2M779	0	0	1.01702e+07	3.86722e+06			7.51378e+07	2.56221e+08	2.15585e+08	1.82657e+08	1.81943e+08	1.56125e+08	Peak Found	Peak Found	n/a	n/a	High	High	High	High	High	High	1
FALSE	High	High	Master Protein	P21361	Uncharacterized protein YciG OS=Escherichia coli (strain K12) OX=83333 GN=yciG PE=3 SV=1	0	0	83	8	299	4	59	6	9.88	1839	331.9	7	8	other biological processes			Pf10685	947489	b1259	yciG	ecj:JW1251; eco:b1259; ecoc:C3026_07390; P21361; P76030; P76832	0	4	7.8101e+08	1.16337e+09	2.98891e+09	3.13686e+09	1.60679e+09	2.60822e+08	2.61315e+08	2.05071e+08	2.60763e+08	2.0901e+08	High	High	High	High	High	High	High	High	High	High	1
FALSE	High	High	Master Protein	P05459	Erythronate-4-phosphate dehydrogenase OS=Escherichia coli (strain K12) OX=83333 GN=pdxB PE=2 SV=2	0	0	58	16	203	16	378	41.3	6.7	2026	330.93	15	16	other metabolic processes	cytosol	other molecular function	Pf00389, Pf02826, Pf11890	946785	b2320	pdxB	ecj:JW2317; eco:b2320; ecoc:C3026_12930; P05459	0	0	1.42593e+06	3.85496e+06		8.53354e+06	3.84799e+07	2.01759e+08	1.90363e+08	180061856	1.74583e+08	1.74053e+08	Peak Found	Peak Found	n/a	Peak Found	High	High	High	High	High	High	1
FALSE	High	High	Master Protein	P0AFW8	Protein rof OS=Escherichia coli (strain K12) OX=83333 GN=rof PE=1 SV=1	0	0	51	4	172	4	84	9.5	4.74	2662	330.56	4	4	other biological processes			Pf07073	944891	b0189	rof	ecj:JW0184; eco:b0189; P0AFW8; P52098; P75670; Q9WVU2	0	0	1.95501e+08	1.91746e+08	4.63815e+08	4.3509e+08	3.25917e+08	2.53176e+07	2.67238e+07	33448020	3.27233e+07	5.39537e+07	High	High	High	High	High	High	High	High	High	High	1
FALSE	High	High	Master Protein	P0A9X4	Cell shape-determining protein MreB OS=Escherichia coli (strain K12) OX=83333 GN=mreB PE=1 SV=1	0	0	44	14	205	14	347	36.9	5.26	2286	329.85	13	12	cell cycle OR cell proliferation;other metabolic processes;other biological processes	plasma membrane;other membranes;cytoskeleton;other cell component	other molecular function	Pf06723	948588; 98390376	b3251	mreB	ecj:JW3220; eco:b3251; ecoc:C3026_17675; P0A9X4; P13519; P76678; Q2M8W3	0	0	1.46242e+08	1.76106e+08	2.3386e+08	2.30153e+08	1.25987e+08	1.47773e+08	1.42361e+08	218336496	2.3562e+08	2.24209e+08	High	High	High	High	High	High	High	High	High	High	1
FALSE	High	High	Master Protein	P0AFW2	Ribosome modulation factor OS=Escherichia coli (strain K12) OX=83333 GN=rmf PE=1 SV=1	0	0	73	5	237	5	55	6.5	10.86	2226	328.46	4	5	stress response;other biological processes	other cell component	translation activity;nucleic acid binding activity	Pf04957	93776461; 945567	b0953	rmf	ecj:JW0936; eco:b0953; ecoc:C3026_05830; P0AFW2; P22986; P77441	0	0	6.95539e+08	9.62529e+08	5.87144e+08	2.42768e+08	1.68472e+08	1.0933e+08	1.45188e+08	1.32972e+08	8.06744e+07	1.03112e+08	High	High	High	High	High	High	High	High	High	High	1
FALSE	High	High	Master Protein	P0ACY1	Putative NAD(P)H nitroreductase YdjA OS=Escherichia coli (strain K12) OX=83333 GN=ydjA PE=1 SV=1	0	0	67	11	184	11	183	20	6.79	2624	327.58	11	11		cytosol	other molecular function	Pf00881	945964	b1765	ydjA	ecj:JW1754; eco:b1765; ecoc:C3026_10075; P0ACY1; P24250	0	0	1.29851e+07	3.93386e+06	2.55211e+06		2.04976e+06	1.64771e+08	1.9931e+08	1.45292e+08	1.56037e+08	1.51382e+08	High	Peak Found	Peak Found	n/a	Peak Found	High	High	High	High	High	1
FALSE	High	High	Master Protein	P0ADG7	Inosine-5'-monophosphate dehydrogenase OS=Escherichia coli (strain K12) OX=83333 GN=guaB PE=1 SV=1	0	0	52	14	193	14	488	52	6.42	2346	325.21	14	14	cell organization and biogenesis;other metabolic processes;other biological processes	cytosol;other cell component	nucleic acid binding activity;other molecular function	Pf00478, Pf00571	93774628; 946985	b2508	guaB	ecj:JW5401; eco:b2508; ecoc:C3026_13910; P06981; P0ADG7; P76574; P78202	0	0	1.11313e+08	9.5018e+07	4.33207e+06	3.12437e+06	1.03955e+07	1.5301e+08	1.44775e+08	1.19823e+08	1.28019e+08	1.29905e+08	High	High	Peak Found	Peak Found	Peak Found	High	High	High	High	High	1
FALSE	High	High	Master Protein	P39831	NADP-dependent 3-hydroxy acid dehydrogenase YdfG OS=Escherichia coli (strain K12) OX=83333 GN=ydfG PE=1 SV=2	0	0	46	9	154	9	248	27.2	6	2781	323.42	8	9	cell organization and biogenesis;other metabolic processes	cytosol;other cell component	other molecular function	Pf00106	93775703; 946085	b1539	ydfG	ecj:JW1532; eco:b1539; ecoc:C3026_08890; P39831; P77149; P78161; P78162	0	0	8.01289e+07	2.48467e+07				2.29613e+08	2.3948e+08	2.09072e+08	1.89727e+08	1.85072e+08	High	High	n/a	n/a	n/a	High	High	High	High	High	1
FALSE	High	High	Master Protein	P06612	DNA topoisomerase 1 OS=Escherichia coli (strain K12) OX=83333 GN=topA PE=1 SV=2	0	0	32	23	213	23	865	97.3	8.46	2742	320.6	15	21	cell organization and biogenesis;DNA metabolism;other metabolic processes	cytosol;other cell component	nucleic acid binding activity;other molecular function	Pf01131, Pf01396, Pf01751, Pf08272, Pf21372	945862	b1274	topA	ecj:JW1266; eco:b1274; ecoc:C3026_07470; P06612	0	0	6.97452e+07	5.43534e+07	1.07789e+08	1.05994e+08	7.46418e+07	1.82091e+08	1.94559e+08	2.04125e+08	2.00859e+08	2.0536e+08	High	High	High	High	High	High	High	High	High	High	1
FALSE	High	High	Master Protein	P29012	Alanine racemase, catabolic OS=Escherichia coli (strain K12) OX=83333 GN=dadX PE=2 SV=2	0	0	41	12	197	12	356	38.8	7.05	3300	317.68	10	12	other metabolic processes	cytosol	other molecular function	Pf00842, Pf01168	945754	b1190	dadX	ecj:JW1179; eco:b1190; ecoc:C3026_07005; O87498; P29012; P78246	0	0						1.01603e+08	2.28458e+08	2.63896e+08	2.21006e+08	2.31252e+08	n/a	n/a	n/a	n/a	n/a	High	High	High	High	High	1
FALSE	High	High	Master Protein	P31979	NADH-quinone oxidoreductase subunit F OS=Escherichia coli (strain K12) OX=83333 GN=nuoF PE=1 SV=3	0	0	45	13	182	13	445	49.3	6.86	2644	315.77	12	13	other metabolic processes;transport	plasma membrane;other membranes	transporter activity;other molecular function	Pf01512, Pf10589	946753	b2284	nuoF	ecj:JW2279; eco:b2284; ecoc:C3026_12745; P31979; P78239	0	0	1.30161e+07	2.03604e+07				8.13274e+07	1.30843e+08	2.19751e+08	1.80379e+08	1.75314e+08	Peak Found	Peak Found	Peak Found	n/a	Peak Found	High	High	High	High	High	1
FALSE	High	High	Master Protein	P12281	Molybdopterin molybdenumtransferase OS=Escherichia coli (strain K12) OX=83333 GN=moeA PE=1 SV=1	0	0	38	9	162	9	411	44	5.14	1824	315.67	7	9	protein metabolism;other metabolic processes	cytosol;other cell component	other molecular function	Pf00994, Pf03453, Pf03454	945454	b0827	moeA	ecj:JW0811; eco:b0827; ecoc:C3026_05190; P12281	0	0	3.88607e+07	3.01896e+07	5.86104e+07	6.76539e+07	4.50909e+07	1.06659e+08	1.14611e+08	9.02045e+07	7.88873e+07	1.11625e+08	High	High	High	High	High	High	High	High	High	High	1
FALSE	High	High	Master Protein	P0A9M0	Lon protease OS=Escherichia coli (strain K12) OX=83333 GN=lon PE=1 SV=1	0	0	34	23	200	23	784	87.4	6.39	2031	313.94	20	22	protein metabolism;other metabolic processes;stress response;other biological processes	cytosol;other cell component	nucleic acid binding activity;other molecular function	Pf00004, Pf02190, Pf05362, Pf22667	93777015; 945085	b0439	lon	ecj:JW0429; eco:b0439; ecoc:C3026_02150; P08177; P0A9M0; P78219; Q2MBY7	0	0	1.13895e+08	1.19001e+08	1.27862e+08	1.17502e+08	5.42145e+07	4.71898e+07	8.83549e+07	185144777	1.86897e+08	1.76664e+08	High	High	High	High	High	High	High	High	High	High	1
FALSE	High	High	Master Protein	P0A6T3	Galactokinase OS=Escherichia coli (strain K12) OX=83333 GN=galK PE=1 SV=2	0	0	38	11	186	11	382	41.4	5.45	2394	313.77	10	11	other metabolic processes	cytosol;other cell component	kinase activity;other molecular function	Pf00288, Pf08544, Pf10509	75170756; 945358	b0757	galK	ecj:JW0740; eco:b0757; P06976; P0A6T3	0	0	1.97072e+07	2.76453e+07	1.64482e+07	1.90707e+07	2.41684e+07	1.76819e+08	1.87152e+08	1.68404e+08	1.69706e+08	1.6745e+08	High	Peak Found	Peak Found	Peak Found	Peak Found	High	High	High	High	High	1
FALSE	High	High	Master Protein	P0AEH5	Protein ElaB OS=Escherichia coli (strain K12) OX=83333 GN=elaB PE=1 SV=1	0	0	37	5	149	5	101	11.3	5.57	2745	310.31	4	5	stress response	plasma membrane;other membranes;cytosol	translation activity	Pf05957, Pf19029	75205683; 946751	b2266	elaB	ecj:JW2261; eco:b2266; ecoc:C3026_12655; P0AEH5; P52084; Q47010	0	0	1.29503e+06	5.43092e+06	2.77621e+07	2.22396e+07	1.38024e+07	1.19454e+08	1.99825e+08	2.82312e+08	1.9574e+08	1.79944e+08	Peak Found	Peak Found	Peak Found	Peak Found	Peak Found	High	High	High	High	High	1
FALSE	High	High	Master Protein	Q46845	Disulfide-bond oxidoreductase YghU OS=Escherichia coli (strain K12) OX=83333 GN=yghU PE=1 SV=2	0	0	45	11	194	11	288	32.4	6.7	2303	305.17	10	11	other biological processes	other cell component	other molecular function	Pf13409, Pf13410	75173122; 947472	b2989	yghU	ecj:JW5492; eco:b2989; ecoc:C3026_16350; Q2M9K6; Q46845	0	0	4.01928e+07	6.62067e+07		3.53141e+06		2.94577e+08	2.23615e+08	1.93892e+08	2.05063e+08	2.20193e+08	High	High	n/a	Peak Found	n/a	High	High	High	High	High	1
FALSE	High	High	Master Protein	P0ACA3	Stringent starvation protein A OS=Escherichia coli (strain K12) OX=83333 GN=sspA PE=1 SV=2	0	0	62	12	163	12	212	24.3	5.34	2352	302.66	10	12	stress response;other biological processes	cytosol;other cell component		Pf00043, Pf02798	89518065; 944744	b3229	sspA	ecj:JW3198; eco:b3229; ecoc:C3026_17570; P05838; P0ACA3; Q2M8Y4	0	0	1.48214e+07	9.14945e+06				5.49243e+07	2.39242e+08	2.4005e+08	2.41521e+08	2.09504e+08	High	High	n/a	n/a	n/a	High	High	High	High	High	1
FALSE	High	High	Master Protein	P06610	Thioredoxin/glutathione peroxidase BtuE OS=Escherichia coli (strain K12) OX=83333 GN=btuE PE=1 SV=1	0	0	57	8	166	8	183	20.5	4.91	2788	298.4	8	8	stress response;other biological processes	other cell component	other molecular function	Pf00255	945915	b1710	btuE	ecj:JW1700; eco:b1710; ecoc:C3026_09790; P06610	0	0	7.07711e+07	3.47527e+07	2.74097e+06		8.5776e+06	2.08262e+08	2.08384e+08	1.4465e+08	1.60322e+08	1.46407e+08	High	High	Peak Found	n/a	High	High	High	High	High	High	1
FALSE	High	High	Master Protein	P00934	Threonine synthase OS=Escherichia coli (strain K12) OX=83333 GN=thrC PE=1 SV=1	0	0	47	16	155	16	428	47.1	5.4	2657	298.12	15	13	other metabolic processes	cytosol	other molecular function	Pf00291, Pf14821	945198	b0004	thrC	ecj:JW0003; eco:b0004; ecoc:C3026_00020; P00934; Q6LEK8	0	0	1.3209e+09	9.77524e+08	2.34067e+09	2.44195e+09	1.59036e+09	3.35197e+08	3.05916e+08	3.61487e+08	3.63644e+08	4.4589e+08	Peak Found	Peak Found	Peak Found	Peak Found	Peak Found	High	High	High	High	High	1
FALSE	High	High	Master Protein	Q46856	NADPH-dependent aldehyde reductase YqhD OS=Escherichia coli (strain K12) OX=83333 GN=yqhD PE=1 SV=1	0	0	51	12	159	12	387	42.1	6.13	2215	295.96	11	12	stress response	cytosol	other molecular function	Pf00465, Pf25137	75203591; 947493	b3011	yqhD	ecj:JW2978; eco:b3011; ecoc:C3026_16460; Q2M9I8; Q46856	0	0	9.91001e+06	1.53044e+07	2.41288e+07	3.47262e+07	3.67481e+07	1.5358e+08	1.59736e+08	1.21575e+08	1.16832e+08	9.68014e+07	High	Peak Found	Peak Found	Peak Found	Peak Found	High	High	High	High	High	1
FALSE	High	High	Master Protein	P68679	Small ribosomal subunit protein bS21 OS=Escherichia coli (strain K12) OX=83333 GN=rpsU PE=1 SV=2	0	0	46	5	180	5	71	8.5	11.15	1848	295.88	5	5	cell organization and biogenesis;protein metabolism;other metabolic processes	cytosol;translational apparatus;other cell component	nucleic acid binding activity;other molecular function	Pf01165	947577; 98390195	b3065	rpsU	ecj:JW3037; eco:b3065; ecoc:C3026_16745; P02379; P68679; Q2M9E0; Q8ZI69	0	0	2.63981e+08	3.9588e+08	7.92402e+08	8.41796e+08	4.46855e+08	1.26969e+08	9.44123e+07	7.9545e+07	8.89981e+07	6.82442e+07	High	High	High	High	High	High	High	High	High	High	1
FALSE	High	High	Master Protein	P0ACG1	DNA-binding protein StpA OS=Escherichia coli (strain K12) OX=83333 GN=stpA PE=1 SV=1	0	0	60	7	165	6	134	15.3	8.4	2785	293.43	7	7	other biological processes	cytosol;other cell component	nucleic acid binding activity;other molecular function	Pf00816, Pf22470	93779342; 947130	b2669	stpA	ecj:JW2644; eco:b2669; ecoc:C3026_14710; P0ACG1; P30017	0	0	1.40417e+07	1.46651e+07	1.21951e+07	1.30327e+07	6.12372e+06	1.73421e+08	1.62531e+08	154307313	1.26126e+08	1.21524e+08	High	High	Peak Found	Peak Found	Peak Found	High	High	High	High	High	1
FALSE	High	High	Master Protein	P75913	Glyoxylate/hydroxypyruvate reductase A OS=Escherichia coli (strain K12) OX=83333 GN=ghrA PE=1 SV=2	0	0	57	11	150	11	312	35.3	6.8	2148	292.94	8	10	stress response	cytosol	other molecular function	Pf02826	93776385; 946431	b1033	ghrA	ecj:JW5146; eco:b1033; ecoc:C3026_06295; P75913; Q9R3M8	0	0						1.59287e+08	1.32161e+08	115073966	1.17316e+08	1.12928e+08	n/a	n/a	High	Peak Found	Peak Found	High	High	High	High	High	1
FALSE	High	High	Master Protein	P17117	Oxygen-insensitive NADPH nitroreductase OS=Escherichia coli (strain K12) OX=83333 GN=nfsA PE=1 SV=2	0	0	55	9	148	9	240	26.8	6.93	2003	291.85	9	9		cytosol	other molecular function	Pf00881	945483	b0851	nfsA	ecj:JW0835; eco:b0851; ecoc:C3026_05310; P17117	0	0	1.98929e+06					1.61936e+08	1.43236e+08	1.2996e+08	1.2171e+08	1.38388e+08	Peak Found	n/a	n/a	n/a	n/a	High	High	High	High	High	1
FALSE	High	High	Master Protein	P76270	Free methionine-R-sulfoxide reductase OS=Escherichia coli (strain K12) OX=83333 GN=msrC PE=1 SV=2	0	0	52	8	158	8	165	18.1	4.83	2220	289.49	7	8		cytosol	other molecular function	Pf13185	946086	b1832	msrC	ecj:JW1821; eco:b1832; ecoc:C3026_10440; O07976; O07978; P76270	0	0	1.95459e+08	2.46379e+08	4.42459e+08	4.19859e+08	3.80862e+08	9.61238e+07	8.55926e+07	7.84453e+07	6.2685e+07	5.00097e+07	High	High	High	High	High	High	High	High	High	High	1
FALSE	High	High	Master Protein	P77395	Chaperedoxin OS=Escherichia coli (strain K12) OX=83333 GN=cnoX PE=1 SV=2	0	0	41	11	161	11	284	31.8	4.59	2042	287.42	7	11	protein metabolism;other metabolic processes;stress response;other biological processes	cytosol	other molecular function	Pf00085, Pf14559, Pf14561	947119	b0492	cnoX	ecj:JW5067; eco:b0492; ecoc:C3026_02420; P77395; Q2MBT5	0	0	2.63995e+06	4.65339e+06	1.07733e+06	642015	389563	1.23457e+08	9.99047e+07	8.19355e+07	1.29005e+08	1.34531e+08	Peak Found	Peak Found	Peak Found	Peak Found	Peak Found	High	High	High	High	High	1
FALSE	High	High	Master Protein	P31663	Pantothenate synthetase OS=Escherichia coli (strain K12) OX=83333 GN=panC PE=1 SV=1	0	0	36	10	167	10	283	31.6	6.28	2075	286.11	7	10	other metabolic processes	cytosol	other molecular function	Pf02569	75202052; 944958	b0133	panC	ecj:JW0129; eco:b0133; ecoc:C3026_00570; P31663; Q2MCG4	0	0	1.40924e+07	3.95044e+06	3.893e+06	2.7603e+06	1.63271e+06	1.68288e+08	1.61392e+08	1.50601e+08	1.43808e+08	1.4358e+08	High	Peak Found	Peak Found	Peak Found	Peak Found	High	High	High	High	High	1
FALSE	High	High	Master Protein	P0ADZ0	Large ribosomal subunit protein uL23 OS=Escherichia coli (strain K12) OX=83333 GN=rplW PE=1 SV=1	0	0	50	7	203	7	100	11.2	9.94	1722	283.16	4	7	cell organization and biogenesis;protein metabolism;other metabolic processes	cytosol;translational apparatus;other cell component	nucleic acid binding activity;other molecular function	Pf00276	93778669; 947819	b3318	rplW	ecj:JW3280; eco:b3318; ecoc:C3026_18030; P02424; P0ADZ0; Q2M6Y3	0	0	6.61954e+08	1.19279e+09	1.38511e+09	1.46787e+09	7.83282e+08	3.24645e+08	2.19987e+08	2.26204e+08	2.31141e+08	1.66576e+08	High	High	High	High	High	High	High	High	High	High	1
FALSE	High	High	Master Protein	P0AGK4	RNA-binding protein YhbY OS=Escherichia coli (strain K12) OX=83333 GN=yhbY PE=1 SV=1	0	0	84	6	143	6	97	10.8	9.38	2090	282.8	5	6	cell organization and biogenesis;RNA metabolism OR transcription;other metabolic processes	cytosol	nucleic acid binding activity;other molecular function	Pf01985	93778801; 947688	b3180	yhbY	ecj:JW3147; eco:b3180; ecoc:C3026_17315; P0AGK4; P42550; Q2M932	0	0	3.37525e+08	3.64935e+08	1.43131e+08	2.84224e+07	4.73833e+06	5.87178e+07	5.8172e+07	7.63024e+07	6.53923e+07	6.93774e+07	High	High	High	High	Peak Found	High	High	High	High	High	1
FALSE	High	High	Master Protein	P0A6T9	Glycine cleavage system H protein OS=Escherichia coli (strain K12) OX=83333 GN=gcvH PE=1 SV=2	0	0	33	8	214	8	129	13.8	4.09	974	282.56	7	8	other metabolic processes	cytosol;other cell component		Pf01597	93779098; 947393	b2904	gcvH	ecj:JW2872; eco:b2904; ecoc:C3026_15920; P0A6T9; P23884; Q2M9T7; Q8Z3W9	0	0	1.15588e+08	1.57599e+08	3.8283e+08	1.80616e+09	2.83139e+09	8.42596e+08	6.61079e+08	5.71669e+08	5.51754e+08	7.40184e+08	High	High	High	High	High	High	High	High	High	High	1
FALSE	High	High	Master Protein	P0ABH9	ATP-dependent Clp protease ATP-binding subunit ClpA OS=Escherichia coli (strain K12) OX=83333 GN=clpA PE=1 SV=1	0	0	21	13	162	13	758	84.2	6.32	2249	276.78	10	12	protein metabolism;other metabolic processes;stress response;other biological processes	cytosol;other cell component	other molecular function	Pf00004, Pf02861, Pf07724, Pf10431, Pf17871	93776538; 945764	b0882	clpA	ecj:JW0866; eco:b0882; ecoc:C3026_05475; P0ABH9; P15716; P77686	0	0	7.82325e+07	6.50507e+07	9.64738e+07	1.07798e+08	5.32987e+07	7.86011e+07	9.03576e+07	84239357	9.13782e+07	9.92641e+07	High	High	High	High	High	High	High	High	High	High	1
FALSE	High	High	Master Protein	P0DTT0	Large ribosomal subunit assembly factor BipA OS=Escherichia coli (strain K12) OX=83333 GN=bipA PE=1 SV=1	0	0	24	12	153	12	607	67.3	5.33	2862	274.86	11	12	cell organization and biogenesis;protein metabolism;other metabolic processes;stress response	cytosol;other cell component	translation activity;nucleic acid binding activity;other molecular function	Pf00009, Pf00679, Pf03144, Pf21018	93778065; 948369		bipA	ecj:JW5571; eco:b3871; ecoc:C3026_20930; P0DTT0; P32132; Q2M8G8; Q6BEY2	0	0	8.90409e+06	4.28711e+06	1.20229e+07	7.00521e+06	7.18048e+06	4.34876e+07	1.17306e+08	2.16216e+08	2.46998e+08	2.14344e+08	Peak Found	Peak Found	Peak Found	Peak Found	Peak Found	High	High	High	High	High	1
FALSE	High	High	Master Protein	P16456	Selenide, water dikinase OS=Escherichia coli (strain K12) OX=83333 GN=selD PE=1 SV=1	0	0	42	10	191	10	347	36.7	5.43	2297	274.63	10	10	RNA metabolism OR transcription;other metabolic processes	cytosol;other cell component	kinase activity;other molecular function	Pf00586, Pf02769	75057654; 946768	b1764	selD	ecj:JW1753; eco:b1764; ecoc:C3026_10065; P16456; P78172	0	0	1.92222e+08	1.60558e+08	4.33902e+07	2.46834e+07	3.15315e+07	7.28584e+07	9.89851e+07	139902832	1.52134e+08	1.68216e+08	High	High	High	High	High	High	High	High	High	High	1
FALSE	High	High	Master Protein	P0AAB6	UTP--glucose-1-phosphate uridylyltransferase OS=Escherichia coli (strain K12) OX=83333 GN=galF PE=1 SV=1	0	0	54	9	157	9	297	32.8	6	2945	271.29	9	9	other metabolic processes	cytosol	enzyme regulator activity;other molecular function	Pf00483	86946998; 946560	b2042	galF	ecj:JW2027; eco:b2042; ecoc:C3026_11500; P0AAB6; P71245; P78083; P97192	0	0	1.07082e+08	5.92806e+07				8.86972e+07	9.81172e+07	107917399	1.00567e+08	1.07281e+08	High	High	n/a	n/a	n/a	High	High	High	High	High	1
FALSE	High	High	Master Protein	P29745	Peptidase T OS=Escherichia coli (strain K12) OX=83333 GN=pepT PE=1 SV=2	0	0	41	13	183	13	408	44.9	5.59	1910	271.2	11	12	protein metabolism;other metabolic processes	cytosol	other molecular function	Pf01546, Pf07687	946333	b1127	pepT	ecj:JW1113; eco:b1127; ecoc:C3026_06785; P29745; P77794	0	0						1.35148e+08	1.92694e+08	1.55331e+08	1.48815e+08	1.89066e+08	Peak Found	High	High	Peak Found	Peak Found	High	High	High	High	High	1
FALSE	High	High	Master Protein	P0AB52	Protein YchN OS=Escherichia coli (strain K12) OX=83333 GN=ychN PE=1 SV=1	0	0	57	4	143	4	117	12.7	5.11	3053	269.76	4	4		cytosol;other cell component	other molecular function	Pf02635	93775287; 945794	b1219	ychN	ecj:JW1210; eco:b1219; ecoc:C3026_07170; P0AB52; P39164; P76021	0	0	1.0814e+08	1.04583e+08	3.25537e+08	2.36304e+08	4.34825e+07	4.10728e+07	3.64231e+07	23492967	2.73178e+07	2.37693e+07	High	High	High	High	High	High	High	High	High	High	1
FALSE	High	High	Master Protein	P0AC92	Protein GnsA OS=Escherichia coli (strain K12) OX=83333 GN=gnsA PE=1 SV=1	0	0	74	8	188	6	57	6.6	5.4	1820	268.52	7	8		cytosol	other molecular function	Pf08178	1450249	b4517	gnsA	ecj:JW0976; eco:b4517; ecoc:C3026_06045; P0AC92; P52635; Q2EER1	0	0	6.10655e+07	9.33737e+07	1.99687e+08	2.97388e+08	2.09177e+08	2.35864e+07	1.88542e+07	1.73294e+07	2.18613e+07	1.66586e+07	High	High	High	High	High	High	High	High	High	High	1
FALSE	High	High	Master Protein	P33136	Glucans biosynthesis protein G OS=Escherichia coli (strain K12) OX=83333 GN=mdoG PE=1 SV=1	0	0	51	16	142	16	511	57.9	7.21	1944	267.17	11	15	other metabolic processes	other cell component	other molecular function	Pf04349	75203636; 945005	b1048	mdoG	ecj:JW1035; eco:b1048; P33136	0	0	6.83476e+06	8.45744e+06	1.36292e+07	1.35877e+07	1.1798e+07	1.66454e+08	1.41919e+08	1.34932e+08	1.77202e+08	1.93722e+08	Peak Found	Peak Found	Peak Found	Peak Found	Peak Found	High	High	High	High	High	1
FALSE	High	High	Master Protein	P0A6V8	Glucokinase OS=Escherichia coli (strain K12) OX=83333 GN=glk PE=1 SV=1	0	0	34	10	146	10	321	34.7	6.52	2258	262.27	7	9	other metabolic processes	cytosol	kinase activity;other molecular function	Pf02685	75202543; 946858	b2388	glk	ecj:JW2385; eco:b2388; ecoc:C3026_13275; P0A6V8; P46880; P78276	0	0	3.23524e+07	1.29204e+07	2.1343e+06	2.54127e+06		2.09901e+08	1.8048e+08	1.49678e+08	1.33116e+08	1.19436e+08	High	High	Peak Found	Peak Found	n/a	High	High	High	High	High	1
FALSE	High	High	Master Protein	P31130	Uncharacterized protein YdeI OS=Escherichia coli (strain K12) OX=83333 GN=ydeI PE=3 SV=1	0	0	70	11	144	11	130	14.1	6.95	1364	261.82	8	11	stress response;other biological processes			Pf04076	946068	b1536	ydeI	ecj:JW1529; eco:b1536; ecoc:C3026_08875; P31130	0	0	1.93761e+08	1.31125e+08	3.51374e+08	3.5379e+08	2.2816e+08	9.97298e+07	1.10927e+08	9.21013e+07	1.33522e+08	8.7212e+07	High	High	High	High	High	High	High	High	High	High	1
FALSE	High	High	Master Protein	P15034	Xaa-Pro aminopeptidase OS=Escherichia coli (strain K12) OX=83333 GN=pepP PE=1 SV=2	0	0	31	11	169	11	441	49.8	5.39	1264	261.54	10	11	cell organization and biogenesis;protein metabolism	cytosol;other cell component	other molecular function	Pf00557, Pf05195	947385	b2908	pepP	ecj:JW2876; eco:b2908; ecoc:C3026_15940; P15034; Q2M9T3	0	0	1.79972e+07	4.48893e+06	1.00657e+07	4.61918e+06	822555	2.2943e+08	2.07891e+08	186460224	1.9233e+08	2.23318e+08	High	Peak Found	Peak Found	Peak Found	Peak Found	High	High	High	High	High	1
FALSE	High	High	Master Protein	P0AB89	Adenylosuccinate lyase OS=Escherichia coli (strain K12) OX=83333 GN=purB PE=1 SV=1	0	0	39	17	170	17	456	51.5	6.01	2708	259.25	14	16	other metabolic processes;stress response	cytosol	other molecular function	Pf00206, Pf08328	945695	b1131	purB	ecj:JW1117; eco:b1131; ecoc:C3026_06805; P0AB89; P25739	0	0	1.34754e+07	9.41668e+06	1.31347e+07			1.19281e+08	2.3989e+08	2.22028e+08	2.07282e+08	2.28037e+08	Peak Found	Peak Found	Peak Found	n/a	n/a	High	High	High	High	High	1
FALSE	High	High	Master Protein	P56262	Putative carboxymethylenebutenolidase OS=Escherichia coli (strain K12) OX=83333 GN=ysgA PE=3 SV=3	0	0	46	6	105	6	271	29.4	5.96	1081	255.67	5	5			other molecular function	Pf01738	948320	b3830	ysgA	ecj:JW5853; eco:b3830; ecoc:C3026_20725; P56262; Q2M8D5; Q6BEY8	0	0	2.01578e+07	3.40641e+06	1.12508e+06		3.30098e+07	8.22525e+07	9.55096e+07	4.91591e+07	4.77704e+07	6.31152e+07	High	Peak Found	Peak Found	n/a	High	High	High	High	High	High	1
FALSE	High	High	Master Protein	P37647	2-dehydro-3-deoxygluconokinase OS=Escherichia coli (strain K12) OX=83333 GN=kdgK PE=1 SV=1	0	0	54	15	164	15	309	33.9	5.03	2524	255.25	14	15	other metabolic processes;stress response	cytosol	kinase activity;other molecular function	Pf00294	948041	b3526	kdgK	ecj:JW5668; eco:b3526; ecoc:C3026_19105; P37647; P78117; Q2M7I8	0	0	7.64667e+06	2.4844e+06		2.2228e+06	6.62701e+08	9.34282e+07	4.93654e+07	4.14061e+07	6.99952e+07	3.22966e+07	Peak Found	Peak Found	n/a	Peak Found	High	High	High	High	High	High	1
FALSE	High	High	Master Protein	P0AGL2	Putative reactive intermediate deaminase TdcF OS=Escherichia coli (strain K12) OX=83333 GN=tdcF PE=1 SV=1	0	0	17	4	213	3	129	14	5.21	4106	254.93	3	4	other metabolic processes	cytosol	other molecular function	Pf01042	947624	b3113	tdcF	ecj:JW5521; eco:b3113; ecoc:C3026_16980; P0AGL2; P42631; Q2M995	0	0					1.3893e+07						High	High	High	High	High	High	High	High	High	High	1
FALSE	High	High	Master Protein	P0A8G3	Uronate isomerase OS=Escherichia coli (strain K12) OX=83333 GN=uxaC PE=2 SV=1	0	0	69	28	158	28	470	54	5.71	1519	253.24	23	26	other metabolic processes		other molecular function	Pf02614	93778895; 947599	b3092	uxaC	ecj:JW3063; eco:b3092; ecoc:C3026_16885; P0A8G3; P42605; P42606; P42607; P76662; P76663; P76664; Q2M9B4	0	0	7.18209e+07	3.60922e+07		5.44896e+06	7.38674e+08	1.15455e+08	1.11767e+08	4.17821e+07	4.94243e+07	8.97905e+07	Peak Found	High	Peak Found	Peak Found	High	High	High	High	Peak Found	High	1
FALSE	High	High	Master Protein	P07004	Gamma-glutamyl phosphate reductase OS=Escherichia coli (strain K12) OX=83333 GN=proA PE=1 SV=2	0	0	30	9	154	9	417	44.6	5.64	2545	251.95	8	9	other metabolic processes	cytosol	other molecular function	Pf00171	93777150; 946680	b0243	proA	ecj:JW0233; eco:b0243; ecoc:C3026_01155; ecoc:C3026_23890; P07004; P77428	0	0	3.0049e+06	9.41739e+06		3.51201e+06		2.03341e+08	1.84287e+08	1.47757e+08	1.32513e+08	1.27415e+08	Peak Found	Peak Found	n/a	Peak Found	n/a	High	High	High	High	High	1
FALSE	High	High	Master Protein	P24182	Biotin carboxylase OS=Escherichia coli (strain K12) OX=83333 GN=accC PE=1 SV=2	0	0	39	17	176	17	449	49.3	7.11	2002	250.91	14	16	other metabolic processes;other biological processes	cytosol;other cell component	other molecular function	Pf00289, Pf02785, Pf02786	93778731; 947761	b3256	accC	ecj:JW3224; eco:b3256; ecoc:C3026_17715; P24182; Q2M8V9	0	0	3.54167e+07	3.02202e+07			2.52082e+06	1.21856e+08	1.83879e+08	262217667	2.76561e+08	2.61835e+08	Peak Found	Peak Found	n/a	n/a	Peak Found	High	High	High	High	High	1
FALSE	High	High	Master Protein	P0AGE6	Quinone reductase OS=Escherichia coli (strain K12) OX=83333 GN=chrR PE=1 SV=1	0	0	54	7	132	7	188	20.4	5.15	1683	250.71	6	7	cell organization and biogenesis;other metabolic processes	cytosol	other molecular function	Pf03358	75173932; 948225	b3713	chrR	ecj:JW3691; eco:b3713; ecoc:C3026_20130; P0AGE6; P31465; Q2M831	0	0	1.29188e+08	9.10836e+07	5.88682e+06	3.81413e+07	1.17757e+08	8.16654e+07	6.93877e+07	4.55104e+07	3.76038e+07	2.88456e+07	High	High	Peak Found	High	High	High	High	High	High	High	1
FALSE	High	High	Master Protein	P0A6Y5	33 kDa chaperonin OS=Escherichia coli (strain K12) OX=83333 GN=hslO PE=1 SV=1	0	0	53	9	146	9	292	32.5	4.49	1495	248.56	7	8	protein metabolism;other metabolic processes;stress response;other biological processes	cytosol;other cell component	other molecular function	Pf01430	93778597; 947178	b3401	hslO	ecj:JW5692; eco:b3401; ecoc:C3026_18450; P0A6Y5; P45803; Q2M766	0	0	7.21244e+07	4.55705e+07	4.10982e+06		1.30255e+07	1.09347e+08	9.59416e+07	1.06995e+08	9.53262e+07	1.0545e+08	High	High	Peak Found	n/a	Peak Found	High	High	High	High	High	1
FALSE	High	High	Master Protein	P0AEZ9	Molybdenum cofactor biosynthesis protein B OS=Escherichia coli (strain K12) OX=83333 GN=moaB PE=1 SV=2	0	0	64	11	177	11	170	18.7	6.1	1723	247.39	9	10	cell organization and biogenesis;protein metabolism;other metabolic processes	cytosol	other molecular function	Pf00994	93776648; 945396	b0782	moaB	ecj:JW0765; eco:b0782; ecoc:C3026_04960; P0AEZ9; P30746	0	0	1.38189e+08	7.62861e+07				8.79201e+07	1.1202e+08	1.21121e+08	1.26474e+08	1.38792e+08	High	High	n/a	n/a	n/a	High	High	High	High	High	1
FALSE	High	High	Master Protein	P21151	3-ketoacyl-CoA thiolase FadA OS=Escherichia coli (strain K12) OX=83333 GN=fadA PE=1 SV=3	0	0	29	9	164	9	387	40.9	6.8	1383	246.63	4	9	other metabolic processes	other cell component	other molecular function	Pf00108, Pf02803	948324	b3845	fadA	ecj:JW5578; eco:b3845; ecoc:C3026_20790; P21151; P78130; Q2M8E8	0	0	6.57266e+07	5.97796e+07	1.25116e+08	1.51216e+08	9.17901e+07	3.55197e+07	3.86569e+07	9.17844e+07	7.98972e+07	1.03473e+08	High	High	High	High	High	High	High	High	High	High	1
FALSE	High	High	Master Protein	P0A759	Glucosamine-6-phosphate deaminase OS=Escherichia coli (strain K12) OX=83333 GN=nagB PE=1 SV=1	0	0	38	6	134	6	266	29.8	6.9	2597	244.95	5	6	other metabolic processes	cytosol;other cell component	other molecular function	Pf01182	93776807; 945290	b0678	nagB	ecj:JW0664; eco:b0678; ecoc:C3026_03370; O68603; P09375; P0A759	1	0						1.81552e+08	1.70255e+08	132523240	1.30314e+08	9.35668e+07	n/a	n/a	n/a	n/a	n/a	High	High	High	High	High	1
FALSE	High	High	Master Protein	P56614	Uncharacterized protein YmdF OS=Escherichia coli (strain K12) OX=83333 GN=ymdF PE=3 SV=1	0	0	63	5	234	1	57	5.9	9.88	1042	244.45	4	5	cell adhesion			Pf10685	945598	b4518	ymdF	ecj:JW5136; eco:b4518; ecoc:C3026_06120; P56614; Q9R302; Q9ZN60	0	0	5.22351e+08	6.30024e+08	1.15875e+09	1.32401e+09	8.89359e+08	1.34545e+08	1.11132e+08	106565524	7.00767e+07	7.17526e+07	High	High	High	High	High	High	High	High	High	High	1
FALSE	High	High	Master Protein	P69503	Adenine phosphoribosyltransferase OS=Escherichia coli (strain K12) OX=83333 GN=apt PE=1 SV=1	0	0	51	6	159	6	183	19.8	5.41	2227	244.05	6	6	other metabolic processes	cytosol	other molecular function	Pf00156	93776981; 945113	b0469	apt	ecj:JW0458; eco:b0469; ecoc:C3026_02305; P07672; P09993; P69503; P77121; Q2MBV8	0	0	1.50119e+08	8.79828e+07			9.53399e+07	1.2368e+08	1.21428e+08	9.3576e+07	9.43432e+07	9.90402e+07	High	High	n/a	n/a	High	High	High	High	High	High	1
FALSE	High	High	Master Protein	P26616	NAD-dependent malic enzyme OS=Escherichia coli (strain K12) OX=83333 GN=maeA PE=1 SV=4	0	0	35	13	144	13	565	63.2	5.31	2573	243.55	9	13	other metabolic processes	cytosol	other molecular function	Pf00390, Pf03949	946031	b1479	maeA	ecj:JW5238; eco:b1479; ecoc:C3026_08575; P26616; P78224	0	0	657490	4.92301e+06	1.382e+07	6.81267e+06	2.18971e+06	1.08428e+08	1.09821e+08	8.28656e+07	7.22317e+07	8.53485e+07	Peak Found	Peak Found	Peak Found	Peak Found	High	High	High	High	High	High	1
FALSE	High	High	Master Protein	P0A6S0	Flagellar L-ring protein OS=Escherichia coli (strain K12) OX=83333 GN=flgH PE=3 SV=1	0	0	47	9	146	9	232	24.6	8.15	2456	243.09	7	8	stress response;other biological processes	other membranes;other cell component	cytoskeletal activity	Pf02107	93776328; 946996	b1079	flgH	ecj:JW5153; eco:b1079; ecoc:C3026_06540; P0A6S0; P75940; Q9R7P0	0	0	1.43615e+08	1.6257e+08	2.68749e+08	2.25194e+08	1.48351e+08	3.4685e+07	3.30012e+07	3.50176e+07	4.88512e+07	4.68723e+07	High	High	High	High	High	High	High	High	High	High	1
FALSE	High	High	Master Protein	P0A9K3	PhoH-like protein OS=Escherichia coli (strain K12) OX=83333 GN=ybeZ PE=1 SV=2	0	0	43	11	127	11	346	39	5.97	2361	242.89	10	10		cytosol	other molecular function	Pf02562	948044	b0660	ybeZ	ecj:JW0657; eco:b0660; ecoc:C3026_03300; P0A9K3; P77349	0	0	2.93983e+07	2.70949e+06	9.57521e+06	8.04511e+06	3.39565e+06	1.43808e+07	7.09287e+07	1.89479e+08	1.84026e+08	1.87969e+08	High	Peak Found	Peak Found	Peak Found	Peak Found	Peak Found	High	High	High	High	1
FALSE	High	High	Master Protein	P06715	Glutathione reductase OS=Escherichia coli (strain K12) OX=83333 GN=gor PE=1 SV=1	0	0	50	16	179	16	450	48.7	6	1463	239.43	14	16	other metabolic processes;stress response;other biological processes	cytosol	other molecular function	Pf00070, Pf02852	948014	b3500	gor	ecj:JW3467; eco:b3500; P06715; Q2M7G2	0	0	5.01061e+09	4.67761e+09	9.41512e+09	9.77809e+09	7.00683e+09	1.75305e+09	1.23074e+09	999301543	1.07681e+09	1.04222e+09	Peak Found	Peak Found	High	High	High	High	High	High	High	High	1
FALSE	High	High	Master Protein	P77739	Probable ketoamine kinase YniA OS=Escherichia coli (strain K12) OX=83333 GN=yniA PE=3 SV=1	0	0	33	7	126	7	286	32.4	5.15	3498	239.16	7	7			kinase activity;other molecular function	Pf03881	946236	b1725	yniA	ecj:JW1714; eco:b1725; ecoc:C3026_09865; P77739	0	0				2.69136e+06		6.61243e+07	8.43979e+07	86981121	9.16787e+07	9.4694e+07	n/a	n/a	n/a	Peak Found	n/a	High	High	High	High	High	1
FALSE	High	High	Master Protein	P0ABE2	DNA-binding transcriptional regulator BolA OS=Escherichia coli (strain K12) OX=83333 GN=bolA PE=1 SV=1	0	0	50	4	132	4	105	12	6.68	2759	238.56	4	4	cell organization and biogenesis;RNA metabolism OR transcription;other metabolic processes;other biological processes	cytosol;other cell component	nucleic acid binding activity	Pf01722	93777019; 947043	b0435	bolA	ecj:JW5060; eco:b0435; ecoc:C3026_02125; P0ABE2; P15298; Q2MBZ1	0	0	2.30238e+06			2.01763e+06	2.48315e+06	7.90839e+07	1.10145e+08	7.83618e+07	1.42309e+08	1.04567e+08	Peak Found	n/a	n/a	Peak Found	Peak Found	High	High	High	High	High	1
FALSE	High	High	Master Protein	P0AA16	DNA-binding dual transcriptional regulator OmpR OS=Escherichia coli (strain K12) OX=83333 GN=ompR PE=1 SV=1	0	0	41	8	135	8	239	27.3	6.39	1740	236.01	6	7	signal transduction;other biological processes	cytosol;other cell component	nucleic acid binding activity;other molecular function	Pf00072, Pf00486	947913; 98390506	b3405	ompR	ecj:JW3368; eco:b3405; ecoc:C3026_18475; O31133; P03025; P08981; P0AA16; P41405; Q2M770	0	0	5.68174e+06	2.72208e+06	5.47934e+06	5.03206e+06	622604	1.39363e+08	1.27223e+08	1.18445e+08	1.3842e+08	8.46494e+07	Peak Found	Peak Found	Peak Found	Peak Found	Peak Found	High	High	High	High	High	1
FALSE	High	High	Master Protein	P0A6L2	4-hydroxy-tetrahydrodipicolinate synthase OS=Escherichia coli (strain K12) OX=83333 GN=dapA PE=1 SV=1	0	0	42	9	120	8	292	31.3	6.44	1321	235.85	5	9	other metabolic processes	cytosol	other molecular function	Pf00701	946952	b2478	dapA	ecj:JW2463; eco:b2478; ecoc:C3026_13755; P05640; P0A6L2; P78223	0	0	1.41432e+08	1.19802e+08				5.75383e+07	3.94991e+07	19047126	2.00543e+07	7.41912e+06	High	High	n/a	n/a	n/a	High	High	High	High	High	1
FALSE	High	High	Master Protein	P0AEU0	Histidine-binding periplasmic protein OS=Escherichia coli (strain K12) OX=83333 GN=hisJ PE=1 SV=1	0	0	60	13	143	13	260	28.5	5.6	1796	234.95	11	13	transport	plasma membrane;other membranes;other cell component	other molecular function	Pf00497	93774865; 945309	b2309	hisJ	ecj:JW2306; eco:b2309; ecoc:C3026_12875; P0AEU0; P39182; P77763	0	0	1.72892e+08	1.10956e+08	1.19023e+08	3.24158e+07	1.55483e+07	6.90101e+07	7.60916e+07	5.36973e+07	7.52998e+07	7.19036e+07	High	High	High	Peak Found	Peak Found	High	High	High	High	High	1
FALSE	High	High	Master Protein	P77735	1-deoxyxylulose-5-phosphate synthase YajO OS=Escherichia coli (strain K12) OX=83333 GN=yajO PE=1 SV=2	0	0	59	14	155	14	324	36.4	5.31	1687	233.66	11	13	other metabolic processes	cytosol	other molecular function	Pf00248	75170437; 946903	b0419	yajO	ecj:JW0409; eco:b0419; ecoc:C3026_02045; P77735; Q2MC07	0	0	1.35941e+07	9.96969e+06	1.32077e+07	1.44934e+07	1.36247e+08	1.45199e+08	1.39615e+08	1.05363e+08	1.29963e+08	1.49837e+08	Peak Found	High	Peak Found	Peak Found	High	High	High	High	High	High	1
FALSE	High	High	Master Protein	P77243	2-methylcitrate dehydratase OS=Escherichia coli (strain K12) OX=83333 GN=prpD PE=1 SV=3	0	0	42	13	123	13	483	53.9	6	2042	233.65	11	12	other metabolic processes		other molecular function	Pf03972, Pf19305	945931	b0334	prpD	ecj:JW0325; eco:b0334; ecoc:C3026_01635; ecoc:C3026_24805; P77243; Q2MC90	0	0	766741	1.5975e+06	4.65416e+06	7.72965e+06		1.45685e+08	1.3854e+08	1.14733e+08	1.12745e+08	1.12151e+08	Peak Found	Peak Found	Peak Found	Peak Found	n/a	High	High	High	High	High	1
FALSE	High	High	Master Protein	P0ADB1	Osmotically-inducible putative lipoprotein OsmE OS=Escherichia coli (strain K12) OX=83333 GN=osmE PE=2 SV=1	0	0	65	4	130	4	112	12	7.87	2371	232.43	4	4	stress response	plasma membrane;other membranes		Pf04355	93775952; 945305	b1739	osmE	ecj:JW1728; eco:b1739; ecoc:C3026_09935; P0ADB1; P23933	0	0	9.57071e+06	1.31226e+07	4.56936e+07	3.54126e+07	1.33706e+07	8.47857e+07	1.59789e+08	2.97141e+08	3.02154e+08	3.93404e+08	Peak Found	Peak Found	Peak Found	High	Peak Found	High	High	High	High	High	1
FALSE	High	High	Master Protein	P0A9H9	Protein phosphatase CheZ OS=Escherichia coli (strain K12) OX=83333 GN=cheZ PE=1 SV=1	0	0	50	7	109	7	214	24	4.61	2296	231.87	6	6	other biological processes	plasma membrane;other membranes;cytosol;other cell component	other molecular function	Pf04344	75171954; 946392	b1881	cheZ	ecj:JW1870; eco:b1881; ecoc:C3026_10700; P07366; P0A9H9	0	0	1.69826e+07		3.33859e+06		5.83688e+06	2.86476e+07	4.17696e+07	6.92965e+07	6.91043e+07	8.28434e+07	Peak Found	n/a	Peak Found	n/a	Peak Found	High	High	High	High	High	1
FALSE	High	High	Master Protein	P0AEM9	L-cystine-binding protein TcyJ OS=Escherichia coli (strain K12) OX=83333 GN=tcyJ PE=1 SV=1	0	0	65	19	174	19	266	29	6.64	1717	231.05	16	18	transport;other biological processes	plasma membrane;other membranes;other cell component	transporter activity;other molecular function	Pf00497	93776227; 948833	b1920	tcyJ	ecj:JW1905; eco:b1920; ecoc:C3026_10895; P0AEM9; P39174	0	0	2.72348e+08	6.2569e+08	6.86335e+08	1.07041e+09	4.93909e+08	1.50643e+08	1.26761e+08	1.43396e+08	1.79731e+08	1.24279e+08	High	High	Peak Found	High	High	High	High	High	High	High	1
FALSE	High	High	Master Protein	P37666	Glyoxylate/hydroxypyruvate reductase B OS=Escherichia coli (strain K12) OX=83333 GN=ghrB PE=1 SV=3	0	0	52	11	144	11	324	35.4	5.82	2423	230.19	10	10	other metabolic processes	plasma membrane;other membranes;cytosol	other molecular function	Pf00389, Pf02826	948074	b3553	ghrB	ecj:JW5656; eco:b3553; ecoc:C3026_19260; P37666; Q2M7L4	0	0			3.89468e+06	3.99278e+06	3.64972e+06	2.01237e+08	1.75904e+08	1.66288e+08	1.80329e+08	1.64956e+08	n/a	n/a	Peak Found	Peak Found	Peak Found	High	High	High	High	High	1
FALSE	High	High	Master Protein	P0AAZ7	UPF0434 protein YcaR OS=Escherichia coli (strain K12) OX=83333 GN=ycaR PE=1 SV=1	0	0	83	6	123	6	60	6.9	5.01	1512	230.14	6	6		cytosol		Pf03966	93776498; 945537	b0917	ycaR	ecj:JW0900; eco:b0917; ecoc:C3026_05645; P0AAZ7; P75844	0	0	8.83286e+07	1.29934e+08	6.74805e+07	9.74336e+07	7.18282e+07	9.6316e+07	8.94507e+07	9.91631e+07	9.70165e+07	1.05101e+08	High	High	High	Peak Found	High	High	High	High	High	High	1
FALSE	High	High	Master Protein	P06720	Alpha-galactosidase OS=Escherichia coli (strain K12) OX=83333 GN=melA PE=1 SV=1	0	0	31	9	109	9	451	50.6	5.83	1265	229.76	8	9	other metabolic processes	cytosol	other molecular function	Pf02056, Pf11975	948636	b4119	melA	ecj:JW4080; eco:b4119; ecoc:C3026_22260; P06720; Q2M6I5	0	0	8.11164e+06	8.72004e+06	1.79066e+07	2.14192e+07	1.6951e+07	1.11912e+08	1.16877e+08	9.49586e+07	8.53336e+07	1.10322e+08	Peak Found	Peak Found	Peak Found	Peak Found	Peak Found	High	High	High	High	High	1
FALSE	High	High	Master Protein	P77348	Periplasmic murein peptide-binding protein MppA OS=Escherichia coli (strain K12) OX=83333 GN=mppA PE=1 SV=2	0	0	48	18	152	18	537	59.9	8.41	1755	229.64	15	16	transport	plasma membrane;other membranes;other cell component	transporter activity;other molecular function	Pf00496	75203446; 945951	b1329	mppA	ecj:JW1322; eco:b1329; ecoc:C3026_07785; P77348	1	0	4.89281e+07	6.13243e+07	1.9255e+07	1.19847e+07	9.01735e+07	1.30191e+08	1.38214e+08	126090236	1.13849e+08	1.37338e+08	High	High	High	Peak Found	High	High	High	High	High	High	1
FALSE	High	High	Master Protein	P34209	Protein YdcF OS=Escherichia coli (strain K12) OX=83333 GN=ydcF PE=1 SV=3	0	0	56	10	114	10	266	29.7	5.87	1479	226.93	10	10		plasma membrane;other membranes		Pf02698	75203495; 946215	b1414	ydcF	ecj:JW1411; eco:b1414; ecoc:C3026_08235; P34209; P77578	0	0					3.29243e+08	4.81169e+07	5.00519e+07	4.76849e+07	3.67203e+07	2.17164e+07	n/a	n/a	n/a	n/a	High	High	High	High	High	High	1
FALSE	High	High	Master Protein	P69924	Ribonucleoside-diphosphate reductase 1 subunit beta OS=Escherichia coli (strain K12) OX=83333 GN=nrdB PE=1 SV=2	0	0	32	10	127	10	376	43.5	4.81	2034	226.47	8	9	other metabolic processes	cytosol;other cell component	other molecular function	Pf00268	75058011; 946732	b2235	nrdB	ecj:JW2229; eco:b2235; ecoc:C3026_12490; P00453; P69924	0	0	1.06834e+06	8.05032e+06	7.06397e+06	5.19043e+06	5.97582e+06	1.3074e+08	1.12875e+08	1.02761e+08	8.65417e+07	9.11962e+07	Peak Found	Peak Found	Peak Found	Peak Found	Peak Found	High	High	High	High	High	1
FALSE	High	High	Master Protein	P45470	Protein/nucleic acid deglycase 2 OS=Escherichia coli (strain K12) OX=83333 GN=yhbO PE=1 SV=2	0	0	67	8	118	8	172	18.8	5.47	1818	225.66	7	8	protein metabolism;DNA metabolism;other metabolic processes;stress response;other biological processes	cytosol	other molecular function	Pf01965	75206008; 947666	b3153	yhbO	ecj:JW5529; eco:b3153; ecoc:C3026_17175; P45470; Q2M957	0	0	5.41275e+07	1.35221e+08	1.18799e+08	1.20427e+08	4.93017e+07	5.38481e+07	4.0865e+07	3.696e+07	4.88186e+07	4.97657e+07	High	High	High	High	High	High	High	High	High	High	1
FALSE	High	High	Master Protein	P09030	Exodeoxyribonuclease III OS=Escherichia coli (strain K12) OX=83333 GN=xthA PE=1 SV=4	0	0	44	10	148	10	268	31	6.19	1463	225.64	7	10	DNA metabolism;other metabolic processes;stress response	cytosol	nucleic acid binding activity;other molecular function	Pf03372	93775963; 946254	b1749	xthA	ecj:JW1738; eco:b1749; ecoc:C3026_09990; P09030	0	0	1.60468e+08	2.69906e+08		1.29155e+07	7.22777e+06	2.13632e+08	1.71346e+08	1.85843e+08	1.85078e+08	1.42122e+08	Peak Found	Peak Found	n/a	Peak Found	Peak Found	High	High	High	High	High	1
FALSE	High	High	Master Protein	P39177	Universal stress protein UP12 OS=Escherichia coli (strain K12) OX=83333 GN=uspG PE=1 SV=2	0	0	77	7	103	7	142	15.9	6.52	1432	225.21	6	7	other metabolic processes;stress response;other biological processes	other cell component	kinase activity;other molecular function	Pf00582	945229	b0607	uspG	ecj:JW0600; eco:b0607; ecoc:C3026_03035; P39177; P77720	0	0	4.68576e+07	6.01524e+07	7.6893e+07	1.08154e+08	5.32033e+07	2.52567e+07	2.01061e+07	1.64791e+08	1.63307e+08	1.36098e+08	High	High	High	High	Peak Found	Peak Found	Peak Found	High	High	High	1
FALSE	High	High	Master Protein	P0AF50	Uncharacterized protein YjbR OS=Escherichia coli (strain K12) OX=83333 GN=yjbR PE=1 SV=1	0	0	47	4	167	4	118	13.5	6.52	1363	222.21	4	4				Pf04237	948560	b4057	yjbR	ecj:JW4018; eco:b4057; ecoc:C3026_21925; P0AF50; P32699; Q2M6P7	0	0	7.53096e+07	1.23761e+08	1.63405e+08	1.44358e+08	7.12691e+07	1.22683e+08	1.02831e+08	93160690	9.12356e+07	8.13087e+07	High	High	High	High	High	High	High	High	High	High	1
FALSE	High	High	Master Protein	P60785	Elongation factor 4 OS=Escherichia coli (strain K12) OX=83333 GN=lepA PE=1 SV=1	0	0	31	13	152	13	599	66.5	5.59	1812	221.72	10	13	protein metabolism;other metabolic processes;stress response;other biological processes	plasma membrane;other membranes;cytosol	translation activity;other molecular function	Pf00009, Pf00679, Pf03144, Pf06421	93774522; 947051	b2569	lepA	ecj:JW2553; eco:b2569; ecoc:C3026_14230; P07682; P60785; P76590; Q2MAG1	0	0		633190	1.57221e+06			1.04407e+08	1.04904e+08	1.34519e+08	1.51177e+08	1.53628e+08	n/a	High	Peak Found	n/a	n/a	High	High	High	High	High	1
FALSE	High	High	Master Protein	P76243	Uncharacterized protein YeaO OS=Escherichia coli (strain K12) OX=83333 GN=yeaO PE=4 SV=2	0	0	77	8	120	8	115	13.4	6.79	1857	219.77	8	8				Pf22752	945675	b1792	yeaO	ecj:JW1781; eco:b1792; ecoc:C3026_10215; P76243; Q2MB27	0	0	3.68924e+07	3.61252e+07	1.40812e+08	3.04583e+08	2.46717e+08	6.89373e+07	4.47582e+07	4.34302e+07	2.81674e+07	3.94126e+07	High	High	High	High	High	High	High	High	High	High	1
FALSE	High	High	Master Protein	P0AAI3	ATP-dependent zinc metalloprotease FtsH OS=Escherichia coli (strain K12) OX=83333 GN=ftsH PE=1 SV=1	0	0	28	12	147	12	644	70.7	6.24	1222	219.46	11	12	protein metabolism;other metabolic processes	plasma membrane;other membranes	other molecular function	Pf00004, Pf01434, Pf06480, Pf17862	93778803; 947690	b3178	ftsH	ecj:JW3145; eco:b3178; ecoc:C3026_17305; P0AAI3; P28691; Q2M934	0	0	2.0954e+07	2.61699e+07	6.22041e+07	9.18934e+07	2.30764e+07	2.34201e+07	4.6516e+07	1.16672e+08	1.09653e+08	1.21553e+08	High	High	High	High	High	High	High	High	High	High	1
FALSE	High	High	Master Protein	P0A968	Cold shock-like protein CspD OS=Escherichia coli (strain K12) OX=83333 GN=cspD PE=1 SV=1	0	0	78	3	137	3	74	8	6.25	1925	217.44	3	3	stress response;other biological processes	cytosol	nucleic acid binding activity;other molecular function	Pf00313	93776540; 945669	b0880	cspD	ecj:JW0864; eco:b0880; ecoc:C3026_05465; P0A968; P24245	0	0	1.3128e+08	1.41006e+08	1.61364e+08	7.71072e+07	1.29807e+08	5.73942e+07	5.16444e+07	5.02184e+07	4.57062e+07	4.68635e+07	High	High	High	High	High	High	High	High	High	High	1
FALSE	High	High	Master Protein	P0ACP7	HTH-type transcriptional repressor PurR OS=Escherichia coli (strain K12) OX=83333 GN=purR PE=1 SV=2	0	0	39	11	130	11	341	38.2	6.74	1322	214.64	11	11	other metabolic processes;other biological processes	cytosol	nucleic acid binding activity;other molecular function	Pf00356, Pf13377	75204504; 945226	b1658	purR	ecj:JW1650; eco:b1658; ecoc:C3026_09515; P0ACP7; P15039; Q83RB1	0	0	2.89824e+07	1.09206e+08	1.40606e+08	1.47566e+08	9.51353e+07	9.89144e+07	9.2855e+07	8.33753e+07	8.04273e+07	7.26624e+07	High	High	High	High	High	High	High	High	High	High	1
FALSE	High	High	Master Protein	P0ABA0	ATP synthase subunit b OS=Escherichia coli (strain K12) OX=83333 GN=atpF PE=1 SV=1	0	0	49	8	129	8	156	17.3	6.24	1438	214.57	8	8	other metabolic processes;transport	plasma membrane;other membranes	transporter activity	Pf00430	93778231; 948247	b3736	atpF	ecj:JW3714; eco:b3736; ecoc:C3026_20245; P00859; P0ABA0; Q2M854	0	0	7.99471e+06	9.2344e+06	4.21691e+06	1.05659e+07	6.24699e+06	4.73858e+07	9.29397e+07	2.02427e+08	2.39058e+08	2.33943e+08	High	High	Peak Found	Peak Found	Peak Found	High	High	High	High	High	1
FALSE	High	High	Master Protein	P0AD33	UPF0381 protein YfcZ OS=Escherichia coli (strain K12) OX=83333 GN=yfcZ PE=3 SV=1	0	0	35	4	112	4	94	10.3	4.36	2146	214.1	4	4		cytosol		Pf04175	948817	b2343	yfcZ	ecj:JW2340; eco:b2343; ecoc:C3026_13040; P0AD33; P76504; P77331	0	0	1.19507e+08	9.28617e+07	1.66824e+08	1.41698e+08	1.75518e+08	8.09357e+07	7.203e+07	1.6218e+08	1.42828e+08	2.17993e+08	High	High	High	High	High	High	High	High	High	High	1
FALSE	High	High	Master Protein	P0A9H1	G/U mismatch-specific DNA glycosylase OS=Escherichia coli (strain K12) OX=83333 GN=mug PE=1 SV=1	0	0	73	11	145	11	168	18.7	9.07	993	212.28	10	11	DNA metabolism;other metabolic processes;stress response	other cell component	nucleic acid binding activity;other molecular function	Pf03167	93778924; 947560	b3068	mug	ecj:JW3040; eco:b3068; ecoc:C3026_16760; P0A9H1; P43342; Q2M9D7	0	0	2.32932e+07	4.45306e+07	5.88396e+07	1.96325e+08	1.76579e+08	1.82755e+08	1.56808e+08	1.35861e+08	9.97485e+07	1.95427e+08	Peak Found	High	High	High	High	High	High	High	High	High	1
FALSE	High	High	Master Protein	P0A8M3	Threonine--tRNA ligase OS=Escherichia coli (strain K12) OX=83333 GN=thrS PE=1 SV=1	0	0	36	22	156	22	642	74	6.19	1374	210.64	18	21	protein metabolism;RNA metabolism OR transcription;other metabolic processes;other biological processes	cytosol;other cell component	nucleic acid binding activity;other molecular function	Pf00587, Pf02824, Pf03129, Pf07973	93775932; 946222	b1719	thrS	ecj:JW1709; eco:b1719; ecoc:C3026_09835; P00955; P0A8M3; P78166; P78241	0	0	8.16083e+07	1.49945e+08	3.22039e+08	3.01329e+08	2.05048e+08	6.68908e+07	9.22518e+07	3.58676e+08	3.64788e+08	3.71492e+08	Peak Found	Peak Found	Peak Found	Peak Found	Peak Found	Peak Found	High	High	High	High	1
FALSE	High	High	Master Protein	P0A734	Cell division topological specificity factor OS=Escherichia coli (strain K12) OX=83333 GN=minE PE=1 SV=1	0	0	84	7	156	7	88	10.2	5.24	1591	210.35	6	7	cell cycle OR cell proliferation;cell organization and biogenesis;other biological processes	plasma membrane;other membranes;cytosol	other molecular function	Pf03776	93776260; 945740	b1174	minE	ecj:JW1163; eco:b1174; ecoc:C3026_06920; P0A734; P18198	0	0	4.65702e+07	2.96959e+07	8.48399e+06	1.00168e+07	2.40981e+07	1.17141e+08	9.99183e+07	78453228	1.00119e+08	6.70427e+07	High	High	High	Peak Found	High	High	High	High	High	High	1
FALSE	High	High	Master Protein	P0A9L5	Peptidyl-prolyl cis-trans isomerase C OS=Escherichia coli (strain K12) OX=83333 GN=ppiC PE=1 SV=2	0	0	68	6	106	6	93	10.2	9.14	1695	209.21	6	6		other cell component	other molecular function	Pf13616	93778170; 948285	b3775	ppiC	ecj:JW3748; eco:b3775; ecoc:C3026_20445; P0A9L5; P39159; Q2M884	0	0	2.21226e+08	2.29786e+08	2.76991e+07	1.44687e+07	1.0944e+07	1.34833e+07	1.63273e+07	5.39393e+07	4.44617e+07	4.78462e+07	High	High	High	Peak Found	Peak Found	High	High	High	High	High	1
FALSE	High	High	Master Protein	P0ADI7	Isochorismatase family protein YecD OS=Escherichia coli (strain K12) OX=83333 GN=yecD PE=1 SV=2	0	0	56	9	126	9	188	20.4	5.57	1825	209.05	8	9		cytosol	other molecular function	Pf00857	946384	b1867	yecD	ecj:JW5307; eco:b1867; ecoc:C3026_10630; P0ADI7; P37347; P76287	0	0	2.26919e+07	1.75067e+07		1.16466e+08	2.6149e+08	5.41082e+07	4.94657e+07	4.69729e+07	3.72825e+07	4.24622e+07	High	High	n/a	High	High	High	High	High	High	High	1
FALSE	High	High	Master Protein	P0A8P3	Probable Fe(2+)-trafficking protein OS=Escherichia coli (strain K12) OX=83333 GN=yggX PE=1 SV=2	0	0	76	8	147	8	91	10.9	6.3	1647	208.7	7	8	stress response	cytosol	other molecular function	Pf04362	947461	b2962	yggX	ecj:JW2929; eco:b2962; ecoc:C3026_16210; P0A8P3; P52065; Q2M9N1	0	0	3.71097e+07	3.7572e+07			857114	2.15545e+08	1.75312e+08	1.29039e+08	1.53059e+08	1.09125e+08	High	High	n/a	n/a	Peak Found	High	High	High	High	High	1
FALSE	High	High	Master Protein	P0AF90	Regulator of ribonuclease activity B OS=Escherichia coli (strain K12) OX=83333 GN=rraB PE=1 SV=1	0	0	59	4	104	4	138	15.6	3.8	819	208.6	3	4	RNA metabolism OR transcription;other metabolic processes;other biological processes	cytosol	enzyme regulator activity;other molecular function	Pf06877	93777567; 948773	b4255	rraB	ecj:JW4212; eco:b4255; ecoc:C3026_22955; P0AF90; P37163; Q2M654	0	0		4.41987e+06				8.8357e+07	1.08085e+08	1.14778e+08	1.10439e+08	9.29523e+07	n/a	Peak Found	n/a	n/a	n/a	High	High	High	High	High	1
FALSE	High	High	Master Protein	P23883	NADP/NAD-dependent aldehyde dehydrogenase PuuC OS=Escherichia coli (strain K12) OX=83333 GN=puuC PE=1 SV=2	0	0	28	9	90	9	495	53.4	6.06	1236	208.39	8	9	other metabolic processes		other molecular function	Pf00171	947003	b1300	puuC	ecj:JW1293; eco:b1300; ecoc:C3026_07630; P23883; P78250; Q5H774	0	0	8.67074e+06	3.55135e+06				4.87717e+07	1.19265e+08	8.46192e+07	6.97996e+07	1.09339e+08	Peak Found	Peak Found	n/a	n/a	n/a	High	High	High	High	High	1
FALSE	High	High	Master Protein	P0A6L4	N-acetylneuraminate lyase OS=Escherichia coli (strain K12) OX=83333 GN=nanA PE=1 SV=2	0	0	37	7	126	7	297	32.6	5.9	1554	203.99	5	7	other metabolic processes;other biological processes	cytosol	other molecular function	Pf00701	93778761; 947742	b3225	nanA	ecj:JW3194; eco:b3225; ecoc:C3026_17545; P06995; P0A6L4; Q2M8Y8	0	0	1.48321e+06	1.46187e+06		3.02545e+06	725355	6.25033e+07	7.7962e+07	5.21152e+07	7.58282e+07	5.40681e+07	Peak Found	Peak Found	n/a	Peak Found	Peak Found	High	High	High	High	High	1
FALSE	High	High	Master Protein	P00370	NADP-specific glutamate dehydrogenase OS=Escherichia coli (strain K12) OX=83333 GN=gdhA PE=1 SV=1	0	0	35	11	118	11	447	48.6	6.4	2467	203.58	9	11	other metabolic processes	cytosol;other cell component	other molecular function	Pf00208, Pf02812	946802	b1761	gdhA	ecj:JW1750; eco:b1761; ecoc:C3026_10050; P00370; P78173	0	0	4.00904e+06	3.53516e+06	8.66953e+06	7.08597e+06		1.06377e+08	7.71883e+07	58953699	5.7898e+07	5.41251e+07	Peak Found	Peak Found	Peak Found	Peak Found	Peak Found	High	High	High	High	High	1
FALSE	High	High	Master Protein	P0ACA7	Glutathione S-transferase GstB OS=Escherichia coli (strain K12) OX=83333 GN=gstB PE=1 SV=1	0	0	53	10	132	10	208	23.7	5.17	857	200.33	8	10		cytosol;other cell component	other molecular function	Pf00043, Pf02798	75204697; 945469	b0838	gstB	ecj:JW0822; eco:b0838; ecoc:C3026_05245; P0ACA7; P75805; Q9R7R4	0	0			2.05471e+06	1.51532e+08	3.24866e+08	1.23138e+08	1.3128e+08	1.02352e+08	8.49764e+07	9.68924e+07	n/a	n/a	Peak Found	High	High	High	High	High	High	High	1
FALSE	High	High	Master Protein	P45955	Cell division coordinator CpoB OS=Escherichia coli (strain K12) OX=83333 GN=cpoB PE=1 SV=2	0	0	52	9	119	9	263	28.2	8.65	1348	199.68	9	8	cell cycle OR cell proliferation;cell organization and biogenesis;other biological processes	other cell component		Pf13174, Pf16331	947227	b0742	cpoB	ecj:JW0732; eco:b0742; ecoc:C3026_03725; P45955; P75756	0	0	1.19554e+07	1.07514e+07	1.49115e+08	2.06882e+08	6.65145e+07	6.59333e+07	6.56695e+07	6.09515e+07	4.54577e+07	5.4616e+07	High	Peak Found	High	High	High	High	High	High	High	High	1
FALSE	High	High	Master Protein	P11875	Arginine--tRNA ligase OS=Escherichia coli (strain K12) OX=83333 GN=argS PE=1 SV=1	0	0	23	12	122	12	577	64.6	5.49	1382	198.75	9	12	protein metabolism;RNA metabolism OR transcription;other metabolic processes	cytosol	other molecular function	Pf00750, Pf03485, Pf05746	75171948; 946452	b1876	argS	ecj:JW1865; eco:b1876; ecoc:C3026_10675; P11875	0	0	1.63384e+06		3.32271e+06			1.97392e+08	1.51126e+08	1.3324e+08	1.43531e+08	1.21323e+08	Peak Found	n/a	Peak Found	n/a	n/a	High	High	High	High	High	1
FALSE	High	High	Master Protein	P0A6H1	ATP-dependent Clp protease ATP-binding subunit ClpX OS=Escherichia coli (strain K12) OX=83333 GN=clpX PE=1 SV=2	0	0	50	15	116	15	424	46.3	5.35	1360	197.98	12	15	protein metabolism;other metabolic processes;other biological processes	cytosol;other cell component	other molecular function	Pf06689, Pf07724, Pf10431	93777016; 945083	b0438	clpX	ecj:JW0428; eco:b0438; ecoc:C3026_02145; P0A6H1; P33138; Q2MBY8	0	0	806462	2.9102e+06				7.59403e+07	7.08818e+07	1.10552e+08	1.34257e+08	1.24252e+08	Peak Found	Peak Found	n/a	n/a	n/a	High	High	High	High	High	1
FALSE	High	High	Master Protein	P0A993	Fructose-1,6-bisphosphatase class 1 OS=Escherichia coli (strain K12) OX=83333 GN=fbp PE=1 SV=1	0	0	39	9	135	9	332	36.8	5.99	1447	197.15	9	9	other metabolic processes	cytosol;other cell component	other molecular function	Pf00316, Pf18913	86861371; 948753	b4232	fbp	ecj:JW4191; eco:b4232; ecoc:C3026_22845; P09200; P0A993; Q2M674	0	0	2.85199e+06	9.40309e+06	3.39932e+06		1.82291e+06	1.22365e+08	1.45112e+08	1.35976e+08	1.33852e+08	1.33682e+08	Peak Found	Peak Found	Peak Found	n/a	Peak Found	High	High	High	High	High	1
FALSE	High	High	Master Protein	P37744	Glucose-1-phosphate thymidylyltransferase 1 OS=Escherichia coli (strain K12) OX=83333 GN=rfbA PE=1 SV=2	0	0	53	18	143	18	293	32.7	5.55	1380	196.49	15	18	cell organization and biogenesis;other metabolic processes	cytosol	other molecular function	Pf00483	945154	b2039	rfbA	ecj:JW2024; eco:b2039; ecoc:C3026_11485; P37744; P78081	0	0	7.41695e+07	6.5951e+07	7.69498e+06	7.90939e+06	4.07916e+08	1.58948e+08	1.32963e+08	1.26194e+08	1.30329e+08	1.48083e+08	High	High	Peak Found	Peak Found	High	High	High	High	High	High	1
FALSE	High	High	Master Protein	P08178	Phosphoribosylformylglycinamidine cyclo-ligase OS=Escherichia coli (strain K12) OX=83333 GN=purM PE=1 SV=3	0	0	35	10	100	10	345	36.8	4.96	1835	195.3	8	10	other metabolic processes	cytosol	other molecular function	Pf00586, Pf02769	946975	b2499	purM	ecj:JW2484; eco:b2499; ecoc:C3026_13860; P08178	0	0	9.15009e+07	3.65459e+07	6.87407e+07	1.24341e+08	6.10966e+07	1.15206e+08	1.22873e+08	1.25692e+08	1.08274e+08	1.00704e+08	High	Peak Found	High	High	Peak Found	High	High	High	High	High	1
FALSE	High	High	Master Protein	P37387	D-xylose-binding periplasmic protein OS=Escherichia coli (strain K12) OX=83333 GN=xylF PE=1 SV=1	0	0	48	12	102	12	330	35.7	5.64	1590	194.73	12	12	other metabolic processes;transport	plasma membrane;other membranes;other cell component	other molecular function	Pf13407	86862023; 948090	b3566	xylF	ecj:JW3538; eco:b3566; ecoc:C3026_19335; P37387; Q2M7M9	0	0	1.0399e+08	1.89607e+08			9.11011e+06	5.83473e+07	4.18297e+07	3.42453e+07	3.00863e+07	3.22903e+07	High	High	Peak Found	Peak Found	Peak Found	High	High	High	High	High	1
FALSE	High	High	Master Protein	P0AG07	Ribulose-phosphate 3-epimerase OS=Escherichia coli (strain K12) OX=83333 GN=rpe PE=1 SV=1	0	0	62	8	93	8	225	24.5	5.31	2006	194.02	8	8	other metabolic processes	cytosol	other molecular function	Pf00834	93778612; 947896	b3386	rpe	ecj:JW3349; eco:b3386; ecoc:C3026_18375; P0AG07; P32661; Q2M751	0	0	1.19775e+08	1.93181e+08	1.05244e+07	4.3211e+07	2.79426e+08	2.32757e+06	2.85194e+07	3.31987e+07	3.53017e+07	2.57373e+07	High	High	Peak Found	High	High	Peak Found	Peak Found	Peak Found	High	Peak Found	1
FALSE	High	High	Master Protein	P0AGJ5	Uncharacterized tRNA/rRNA methyltransferase YfiF OS=Escherichia coli (strain K12) OX=83333 GN=yfiF PE=1 SV=1	0	0	49	13	107	13	345	37.8	8.78	1077	192.66	9	13	RNA metabolism OR transcription;other metabolic processes	cytosol	nucleic acid binding activity;other molecular function	Pf00588, Pf08032	947066	b2581	yfiF	ecj:JW2565; eco:b2581; ecoc:C3026_14300; P0AGJ5; P33635; P76999	0	0	7.6748e+07	5.67261e+07	5.87938e+06		7.66717e+06	1.03776e+08	1.14251e+08	113362916	1.04411e+08	1.08461e+08	High	High	Peak Found	n/a	Peak Found	High	High	High	High	High	1
FALSE	High	High	Master Protein	P0AB43	Protein YcgL OS=Escherichia coli (strain K12) OX=83333 GN=ycgL PE=1 SV=3	0	0	67	9	125	9	108	12.4	9.13	916	192.29	8	9				Pf05166	946226	b1179	ycgL	ecj:JW1168; eco:b1179; ecoc:C3026_06950; P0AB43; P76003	0	0	2.58605e+07	9.36375e+07	1.7851e+08	1.95442e+08	8.15316e+07		2.21232e+06	2.21353e+06	2.47721e+06	9.58031e+06	High	High	High	High	High	n/a	High	Peak Found	Peak Found	Peak Found	1
FALSE	High	High	Master Protein	P76143	3-hydroxy-5-phosphonooxypentane-2,4-dione thiolase OS=Escherichia coli (strain K12) OX=83333 GN=lsrF PE=1 SV=1	0	0	58	12	122	12	291	31.9	6.54	1474	191.96	8	12		other cell component	other molecular function	Pf01791	946071	b1517	lsrF	ecj:JW1510; eco:b1517; ecoc:C3026_08770; P76143; Q2MB99	0	0	1.10867e+08	4.21229e+07	1.26833e+07	1.42589e+07	9.64381e+06	1.93459e+08	1.63238e+08	82327854	1.33049e+08	1.66612e+08	High	High	Peak Found	Peak Found	Peak Found	High	High	High	High	High	1
FALSE	High	High	Master Protein	P76227	Uncharacterized protein YnjH OS=Escherichia coli (strain K12) OX=83333 GN=ynjH PE=3 SV=1	0	0	27	4	130	4	90	9.9	7.05	1466	189.91	4	4				Pf07383	946279	b1760	ynjH	ecj:JW1749; eco:b1760; ecoc:C3026_10045; P76227; Q2MB33	0	0	1.04521e+08	1.12203e+08	3.6568e+08	4.17564e+08	1.69437e+08	5.92455e+07	7.19658e+07	5.15766e+07	3.80591e+07	4.63557e+07	High	High	High	High	High	High	High	High	High	High	1
FALSE	High	High	Master Protein	P25437	S-(hydroxymethyl)glutathione dehydrogenase OS=Escherichia coli (strain K12) OX=83333 GN=frmA PE=1 SV=3	0	0	28	6	105	6	369	39.3	6.28	1426	189.73	4	6	other metabolic processes	cytosol;other cell component	other molecular function	Pf00107, Pf08240	944988	b0356	frmA	ecj:JW0347; eco:b0356; P25437; P75696; Q2MC68; Q47533	0	0	5.12772e+07	6.90402e+06			2.51884e+06	1.43692e+08	1.28146e+08	117679133	1.26619e+08	1.2198e+08	High	High	n/a	n/a	Peak Found	High	High	High	High	High	1
FALSE	High	High	Master Protein	P0A817	S-adenosylmethionine synthase OS=Escherichia coli (strain K12) OX=83333 GN=metK PE=1 SV=2	0	0	39	13	110	13	384	41.9	5.26	1408	189.54	10	13	other metabolic processes	cytosol	other molecular function	Pf00438, Pf02772, Pf02773	93779055; 945389	b2942	metK	ecj:JW2909; eco:b2942; ecoc:C3026_16105; P04384; P0A817; P30869; Q2M9Q1	0	0	1.48497e+07	2.01397e+07	3.11607e+07	3.17514e+07	1.66918e+07	4.66289e+07	4.79074e+07	142384786	1.81975e+08	1.57797e+08	Peak Found	Peak Found	High	Peak Found	High	High	High	High	High	High	1
FALSE	High	High	Master Protein	P38038	Sulfite reductase [NADPH] flavoprotein alpha-component OS=Escherichia coli (strain K12) OX=83333 GN=cysJ PE=1 SV=4	0	0	26	12	92	12	599	66.2	5.02	1036	188.98	9	12	other metabolic processes	cytosol;other cell component	other molecular function	Pf00175, Pf00258, Pf00667	947239	b2764	cysJ	ecj:JW2734; eco:b2764; ecoc:C3026_15190; P14782; P38038; Q2MA65	0	0	3.56778e+07	1.57335e+07	1.11213e+07	1.797e+07	6.32992e+07	1.08822e+08	7.30036e+07	8.74111e+07	9.36757e+07	9.55702e+07	Peak Found	Peak Found	Peak Found	Peak Found	Peak Found	High	High	High	High	High	1
FALSE	High	High	Master Protein	P76002	Inhibitor of g-type lysozyme OS=Escherichia coli (strain K12) OX=83333 GN=pliG PE=1 SV=1	0	0	68	9	106	9	133	14.9	9.5	1211	186.7	7	9	stress response	other cell component	enzyme regulator activity	Pf04151	946963	b1178	pliG	ecj:JW1167; eco:b1178; ecoc:C3026_06940; P76002	0	0	7.98054e+07	1.5188e+08	2.46799e+08	1.70855e+08	1.82424e+07	6.85587e+07	7.0849e+07	6.68888e+07	5.01774e+07	6.21666e+07	High	High	High	High	Peak Found	High	High	High	High	High	1
FALSE	High	High	Master Protein	P42616	Protein YqjC OS=Escherichia coli (strain K12) OX=83333 GN=yqjC PE=1 SV=3	0	0	44	8	144	8	122	13.9	8.7	1134	185.88	6	8				Pf06476	75173271; 947622	b3097	yqjC	ecj:JW5516; eco:b3097; ecoc:C3026_16910; P42616; Q2M9A9	0	0	1.96623e+08	2.57992e+08	3.20758e+08	2.03025e+08	2.21369e+08	7.52536e+07	6.14918e+07	6.05815e+07	8.20881e+07	6.10523e+07	High	High	High	High	High	High	High	High	High	High	1
FALSE	High	High	Master Protein	P0A744	Peptide methionine sulfoxide reductase MsrA OS=Escherichia coli (strain K12) OX=83333 GN=msrA PE=1 SV=2	0	0	44	6	105	6	212	23.3	5.19	1795	185.1	6	6	protein metabolism;other metabolic processes;stress response	cytosol;other cell component	other molecular function	Pf01625	93777602; 948734	b4219	msrA	ecj:JW4178; eco:b4219; ecoc:C3026_22785; P0A744; P27110; Q2M686	0	0	4.74925e+07	3.36237e+07	5.99756e+07	6.10893e+07	1.07086e+08	1.22966e+08	9.35661e+07	77994709	1.03543e+08	6.83118e+07	Peak Found	High	Peak Found	High	High	High	High	High	High	High	1
FALSE	High	High	Master Protein	P0A731	Methylglyoxal synthase OS=Escherichia coli (strain K12) OX=83333 GN=mgsA PE=1 SV=1	0	0	22	3	90	3	152	16.9	6.64	1440	184.31	3	3	cell organization and biogenesis;other metabolic processes	cytosol	other molecular function	Pf02142	93776451; 945574	b0963	mgsA	ecj:JW5129; eco:b0963; ecoc:C3026_05885; P0A731; P37066; P75872; Q8XD91; Q9R7Q3	0	0	9.57172e+07	5.91123e+07	2.32855e+07	3.51946e+07	2.31073e+07	1.08073e+08	6.21879e+07	2.62223e+07	6.0052e+07	6.6583e+07	High	High	Peak Found	Peak Found	Peak Found	High	High	Peak Found	High	High	1
FALSE	High	High	Master Protein	P17846	Sulfite reductase [NADPH] hemoprotein beta-component OS=Escherichia coli (strain K12) OX=83333 GN=cysI PE=1 SV=4	0	0	40	16	100	16	570	64	7.64	2223	182.02	10	15	other metabolic processes	other cell component	other molecular function	Pf01077, Pf03460	947231	b2763	cysI	ecj:JW2733; eco:b2763; ecoc:C3026_15185; P17846; Q2MA66	0	0	2.77879e+06	1.74668e+06	7.68057e+06	4.10704e+06	1.98096e+06	1.27428e+08	1.14359e+08	1.07431e+08	1.0956e+08	8.42427e+07	Peak Found	Peak Found	Peak Found	Peak Found	Peak Found	High	High	High	High	High	1
FALSE	High	High	Master Protein	P0A7L3	Large ribosomal subunit protein bL20 OS=Escherichia coli (strain K12) OX=83333 GN=rplT PE=1 SV=2	0	0	48	8	179	8	118	13.5	11.47	2567	180.57	5	8	cell organization and biogenesis;protein metabolism;other metabolic processes;other biological processes	cytosol;translational apparatus;other cell component	nucleic acid binding activity;other molecular function	Pf00453	945152; 98388757	b1716	rplT	ecj:JW1706; eco:b1716; ecoc:C3026_09820; P02421; P0A7L3; Q47253	0	0	4.66949e+07	2.63827e+07	3.56445e+07	4.16843e+07	3.41052e+07	6.20036e+08	8.77506e+08	1003192473	1.23973e+09	1.01477e+09	Peak Found	High	Peak Found	High	Peak Found	High	High	High	High	High	1
FALSE	High	High	Master Protein	P76268	HTH-type transcriptional regulator KdgR OS=Escherichia coli (strain K12) OX=83333 GN=kdgR PE=1 SV=1	0	0	56	13	137	13	263	30	5.58	2086	180.39	11	12	other biological processes	cytosol	nucleic acid binding activity;other molecular function	Pf01614, Pf09339	946129	b1827	kdgR	ecj:JW1816; eco:b1827; ecoc:C3026_10415; O07975; P76268	0	0	6.03316e+08	4.14346e+08	1.02839e+08	1.13966e+08	8.72523e+07	2.19893e+08	2.36829e+08	247608311	2.48868e+08	2.9962e+08	Peak Found	High	Peak Found	Peak Found	Peak Found	High	High	High	High	High	1
FALSE	High	High	Master Protein	P31660	2-methylcitrate synthase OS=Escherichia coli (strain K12) OX=83333 GN=prpC PE=1 SV=2	0	0	52	14	102	14	389	43.1	7.17	735	180.39	14	14	other metabolic processes	other cell component	other molecular function	Pf00285	947528	b0333	prpC	ecj:JW0324; eco:b0333; ecoc:C3026_01630; ecoc:C3026_24800; P31660; P77217; Q2MC91	0	0	8.63985e+06	6.55068e+06	1.6727e+07	3.46467e+07	1.33647e+07	2.29975e+07	3.94696e+07	181070229	1.68271e+08	1.81185e+08	Peak Found	Peak Found	High	Peak Found	High	Peak Found	Peak Found	High	High	High	1
FALSE	High	High	Master Protein	P33599	NADH-quinone oxidoreductase subunit C/D OS=Escherichia coli (strain K12) OX=83333 GN=nuoC PE=1 SV=3	0	0	41	19	121	19	596	68.2	6.42	1394	178.93	14	19	other metabolic processes;transport	plasma membrane;other membranes;other cell component	transporter activity;other molecular function	Pf00329, Pf00346	946759	b2286	nuoC	ecj:JW5375; eco:b2286; ecoc:C3026_12755; P33599; P33600; P78089; P78309	0	0	495625		2.37787e+06		5.39779e+06	5.26407e+07	8.3698e+07	2.10703e+08	2.56389e+08	2.62777e+08	Peak Found	n/a	Peak Found	n/a	Peak Found	High	High	High	High	High	1
FALSE	High	High	Master Protein	P0A796	ATP-dependent 6-phosphofructokinase isozyme 1 OS=Escherichia coli (strain K12) OX=83333 GN=pfkA PE=1 SV=1	0	0	43	12	126	12	320	34.8	5.72	1430	176.19	9	12	cell organization and biogenesis;other metabolic processes	cytosol;other cell component	kinase activity;other molecular function	Pf00365	93777982; 948412	b3916	pfkA	ecj:JW3887; eco:b3916; ecoc:C3026_21170; P06998; P0A796; Q2M8L2	0	0				3.03327e+06	5.66223e+06	7.08051e+07	1.70834e+08	1.90783e+08	1.66151e+08	1.97546e+08	Peak Found	n/a	n/a	Peak Found	Peak Found	High	High	High	High	High	1
FALSE	High	High	Master Protein	P0A7J0	3,4-dihydroxy-2-butanone 4-phosphate synthase OS=Escherichia coli (strain K12) OX=83333 GN=ribB PE=1 SV=1	0	0	31	6	104	6	217	23.3	5.01	758	175.33	5	6	other metabolic processes	plasma membrane;other membranes;cytosol	other molecular function	Pf00926	93778953; 947526	b3041	ribB	ecj:JW3009; eco:b3041; ecoc:C3026_16610; P0A7J0; P24199; Q2M9F9	0	0	1.09929e+08	1.13819e+08	1.60921e+07	1.47589e+08	3.00594e+08	6.22272e+07	6.47563e+07	5.27672e+07	3.94689e+07	5.04929e+07	High	High	Peak Found	High	High	High	High	High	High	High	1
FALSE	High	High	Master Protein	P0AFM4	Phosphate starvation-inducible protein PsiF OS=Escherichia coli (strain K12) OX=83333 GN=psiF PE=1 SV=1	0	0	61	9	137	9	106	11.7	9.73	2278	175.2	8	9				Pf07769	93777078; 945040	b0384	psiF	ecj:JW5054; eco:b0384; P0AFM4; P27295; Q2MC41	0	0	1.4616e+08	2.84899e+08	3.30525e+08	1.25683e+08	2.87544e+07	1.05249e+07	4.15804e+07	4.68412e+07	4.9385e+07	1.82378e+07	High	High	High	High	High	High	High	High	High	High	1
FALSE	High	High	Master Protein	P0A8E1	UPF0227 protein YcfP OS=Escherichia coli (strain K12) OX=83333 GN=ycfP PE=1 SV=1	0	0	62	9	120	9	180	21.2	6.61	1177	174.32	9	8		cytosol	other molecular function	Pf05728	93776300; 945676	b1108	ycfP	ecj:JW5158; eco:b1108; ecoc:C3026_06685; P0A8E1; P75950	0	0						1.57018e+08	1.86978e+08	1.48888e+08	1.60852e+08	1.48024e+08	n/a	n/a	n/a	n/a	n/a	High	High	High	High	High	1
FALSE	High	High	Master Protein	P76658	Bifunctional protein HldE OS=Escherichia coli (strain K12) OX=83333 GN=hldE PE=1 SV=1	0	0	41	14	113	14	477	51	5.41	1079	172.37	10	14	other metabolic processes	cytosol	kinase activity;other molecular function	Pf00294, Pf01467	75205361; 947548	b3052	hldE	ecj:JW3024; eco:b3052; ecoc:C3026_16675; P76658; Q2M9F3; Q6J1J5	0	0	3.56502e+07	2.59808e+07	2.99831e+07	1.24938e+07		4.16036e+07	7.27168e+07	1.20828e+08	1.40709e+08	1.51835e+08	High	Peak Found	Peak Found	Peak Found	n/a	High	High	High	High	High	1
FALSE	High	High	Master Protein	P00579	RNA polymerase sigma factor RpoD OS=Escherichia coli (strain K12) OX=83333 GN=rpoD PE=1 SV=2	0	0	45	16	132	16	613	70.2	4.79	943	170.67	13	16	RNA metabolism OR transcription;other metabolic processes;stress response;other biological processes	cytosol;other cell component	nucleic acid binding activity;other molecular function	Pf00140, Pf03979, Pf04539, Pf04542, Pf04545, Pf04546	947567	b3067	rpoD	ecj:JW3039; eco:b3067; ecoc:C3026_16755; P00579; Q2M9D8	0	0	5.59077e+07	3.0383e+07	3.49217e+07	2.14642e+07	3.53365e+06	1.90985e+08	2.29027e+08	2.28424e+08	1.98366e+08	1.77375e+08	High	Peak Found	Peak Found	Peak Found	Peak Found	High	High	High	High	High	1
FALSE	High	High	Master Protein	P0A905	Outer membrane lipoprotein SlyB OS=Escherichia coli (strain K12) OX=83333 GN=slyB PE=2 SV=1	0	0	46	5	93	5	155	15.6	9.31	2597	169.64	5	5		other membranes		Pf05433	93775795; 946801	b1641	slyB	ecj:JW1633; eco:b1641; ecoc:C3026_09425; P0A905; P55741; P76183	0	0	3.63701e+07	4.41609e+07	8.81787e+07	7.88436e+07	3.30791e+07	2.73222e+06	3.12152e+06	45439999	5.10145e+07	4.03359e+07	High	High	High	High	High	High	High	High	High	High	1
FALSE	High	High	Master Protein	P0AF28	Nitrate/nitrite response regulator protein NarL OS=Escherichia coli (strain K12) OX=83333 GN=narL PE=1 SV=1	0	0	51	9	117	9	216	23.9	6.07	1617	169.49	9	9	other metabolic processes;signal transduction;other biological processes	cytosol;other cell component	nucleic acid binding activity;other molecular function	Pf00072, Pf00196	93775289; 945795	b1221	narL	ecj:JW1212; eco:b1221; ecoc:C3026_07180; P0AF28; P10957	0	0	6.6291e+07	4.47657e+07	1.25519e+07	8.49224e+06	3.37306e+06	1.72082e+08	1.59024e+08	179014646	1.823e+08	1.64159e+08	High	Peak Found	Peak Found	Peak Found	Peak Found	High	High	High	High	High	1
FALSE	High	High	Master Protein	P21170	Biosynthetic arginine decarboxylase OS=Escherichia coli (strain K12) OX=83333 GN=speA PE=1 SV=2	0	0	24	12	94	12	658	73.9	4.94	1343	169.14	12	10	cell organization and biogenesis;other metabolic processes	other cell component	other molecular function	Pf02784, Pf17810, Pf17944	947432	b2938	speA	ecj:JW2905; eco:b2938; ecoc:C3026_16085; P21170; Q2M9Q5	0	0	6.68664e+06	1.96324e+07			6.88535e+06	3.18904e+07	5.29832e+07	102830270	1.12174e+08	1.38038e+08	Peak Found	Peak Found	n/a	n/a	Peak Found	Peak Found	High	High	High	High	1
FALSE	High	High	Master Protein	P00561	Bifunctional aspartokinase/homoserine dehydrogenase 1 OS=Escherichia coli (strain K12) OX=83333 GN=thrA PE=1 SV=2	0	0	27	15	101	15	820	89.1	5.68	1839	168.65	12	15	cell organization and biogenesis;other metabolic processes		kinase activity;other molecular function	Pf00696, Pf00742, Pf03447, Pf22468	945803	b0002	thrA	ecj:JW0001; eco:b0002; ecoc:C3026_00010; P00561; Q47659; Q6LEL0	0	0	3.84386e+06	3.62864e+07	8.38966e+07	6.20509e+07	1.35657e+08	1.70699e+07	5.29491e+07	1.03012e+08	1.01328e+08	1.43218e+08	High	Peak Found	Peak Found	High	Peak Found	Peak Found	High	High	High	High	1
FALSE	High	High	Master Protein	P77541	2-methylisocitrate lyase OS=Escherichia coli (strain K12) OX=83333 GN=prpB PE=1 SV=3	0	0	29	6	69	6	296	32.1	5.68	1602	168.05	6	5	other metabolic processes		other molecular function	Pf13714	944990	b0331	prpB	ecj:JW0323; eco:b0331; ecoc:C3026_01625; ecoc:C3026_24795; P77541; Q2MC92	0	0	1.29926e+07	1.24539e+07		4.74592e+06		5.4441e+07	4.53e+07	4.18098e+07	4.67081e+07	7.38587e+07	High	High	n/a	Peak Found	n/a	High	High	High	High	High	1
FALSE	High	High	Master Protein	P0AA57	Protein YobA OS=Escherichia coli (strain K12) OX=83333 GN=yobA PE=1 SV=1	0	0	31	3	70	3	124	13.4	9.48	560	167.07	2	3	transport;other biological processes	other cell component	other molecular function	Pf04234	75171912; 948315	b1841	yobA	ecj:JW1830; eco:b1841; ecoc:C3026_10490; P0AA57; P76279; Q2MB11	0	0	7.72057e+07	9.40997e+07	2.16218e+08	2.55236e+08	1.02995e+08	3.68373e+07	1.75344e+07	32604074	1.71589e+07	8.57606e+06	High	High	High	High	High	High	High	High	Peak Found	Peak Found	1
FALSE	High	High	Master Protein	P76536	Dye-decolorizing peroxidase YfeX OS=Escherichia coli (strain K12) OX=83333 GN=yfeX PE=1 SV=2	0	0	48	12	110	12	299	33	5.54	684	164.98	9	11	other biological processes	cytosol;other cell component	other molecular function	Pf04261, Pf20628	946913	b2431	yfeX	ecj:JW2424; eco:b2431; ecoc:C3026_13505; P76536; Q2MAJ5	0	0	2.61434e+07	1.54854e+07	4.78016e+06		2.9968e+06	1.00719e+08	1.04974e+08	141972414	1.39735e+08	1.5e+08	High	High	High	Peak Found	Peak Found	High	High	High	High	High	1
FALSE	High	High	Master Protein	P00490	Maltodextrin phosphorylase OS=Escherichia coli (strain K12) OX=83333 GN=malP PE=1 SV=7	0	0	39	28	150	28	797	90.5	7.39	923	164.44	18	27	other metabolic processes	cytosol;other cell component	other molecular function	Pf00343	75202260; 947922	b3417	malP	ecj:JW5689; eco:b3417; ecoc:C3026_18535; P00490; Q2M782; Q9R783	0	0	7.18611e+06	1.0973e+07	1.68307e+07	3.04147e+07	3.90067e+07	2.99076e+08	2.64997e+08	2.79281e+08	2.78912e+08	2.12757e+08	Peak Found	Peak Found	Peak Found	Peak Found	Peak Found	High	High	High	High	High	1
FALSE	High	High	Master Protein	P0AAS7	Putative RNA-binding protein YbcJ OS=Escherichia coli (strain K12) OX=83333 GN=ybcJ PE=1 SV=1	0	0	93	7	119	7	70	7.4	8.03	505	163.77	7	6	protein metabolism;other metabolic processes	cytosol	nucleic acid binding activity	Pf13275	86945443; 945158	b0528	ybcJ	ecj:JW5070; eco:b0528; ecoc:C3026_02590; P0AAS7; P45571; P77661; Q2MBQ1	0	0	1.87958e+08	1.80174e+08	3.00719e+08	2.15436e+08	4.13997e+06	5.80986e+07	6.14382e+07	4.59703e+07	5.33384e+07	3.52478e+07	High	High	High	High	Peak Found	High	High	High	High	High	1
FALSE	High	High	Master Protein	P0AD24	UPF0352 protein YejL OS=Escherichia coli (strain K12) OX=83333 GN=yejL PE=1 SV=1	0	0	16	1	107	1	75	8.3	5.78	1557	163.08	1	1		cytosol		Pf07208	946694	b2187	yejL	ecj:JW2175; eco:b2187; ecoc:C3026_12230; P0AD24; P33921; Q2MAQ4	0	0	3.50848e+07	8.58005e+07	1.42149e+08	1.94245e+08	1.69429e+08	4.10555e+07	4.83078e+07	52885277	4.85609e+07	2.25614e+07	High	High	High	High	High	High	High	High	High	High	1
FALSE	High	High	Master Protein	P39176	Probable L,D-transpeptidase ErfK/SrfK OS=Escherichia coli (strain K12) OX=83333 GN=erfK PE=1 SV=2	0	0	52	11	95	10	310	34.4	8.72	1432	163.03	7	11	cell organization and biogenesis;other metabolic processes;other biological processes	other cell component	other molecular function	Pf03734, Pf17969	945273	b1990	erfK	ecj:JW1968; eco:b1990; ecoc:C3026_11230; P39176	0	0	1.6676e+07	1.22649e+07	4.2252e+06			6.42902e+07	6.68556e+07	5.14471e+07	5.63585e+07	4.9775e+07	High	High	High	n/a	High	High	High	High	High	High	1
FALSE	High	High	Master Protein	P0A6I0	Cytidylate kinase OS=Escherichia coli (strain K12) OX=83333 GN=cmk PE=1 SV=1	0	0	62	9	93	9	227	24.7	5.85	984	162.91	8	9	other metabolic processes;other biological processes	cytosol	kinase activity;other molecular function	Pf02224	93776507; 945535	b0910	cmk	ecj:JW0893; eco:b0910; ecoc:C3026_05610; P03823; P0A6I0; P23863; P78263	0	0	4.70293e+07	1.38038e+07	9.67924e+07	8.19907e+07	2.05676e+08	6.98321e+07	6.87597e+07	4.68503e+07	6.10165e+07	6.02246e+07	High	High	High	High	High	High	Peak Found	High	High	High	1
FALSE	High	High	Master Protein	P0A794	Pyridoxine 5'-phosphate synthase OS=Escherichia coli (strain K12) OX=83333 GN=pdxJ PE=1 SV=2	0	0	51	10	89	10	243	26.4	5.95	1562	162.87	10	9	other metabolic processes	cytosol	other molecular function	Pf03740	86860685; 947039	b2564	pdxJ	ecj:JW2548; eco:b2564; ecoc:C3026_14205; P0A794; P24223; Q2MAG6	0	0	2.17135e+07	5.50812e+06			1.11502e+08	8.59559e+07	4.86546e+07	5.02487e+07	5.46868e+07	3.48429e+07	High	High	n/a	n/a	High	High	High	High	High	High	1
FALSE	High	High	Master Protein	P0A9H7	Cyclopropane-fatty-acyl-phospholipid synthase OS=Escherichia coli (strain K12) OX=83333 GN=cfa PE=1 SV=2	0	0	39	13	103	13	382	43.9	6.05	978	160.58	12	13	other metabolic processes	plasma membrane;other membranes;cytosol	other molecular function	Pf02353	93775816; 944811	b1661	cfa	ecj:JW1653; eco:b1661; ecoc:C3026_09530; P0A9H7; P30010	0	0		2.90527e+06	3.40395e+06	1.02295e+07	1.10874e+07	7.91445e+07	9.2687e+07	7.34947e+07	6.98697e+07	7.70295e+07	Peak Found	High	Peak Found	Peak Found	Peak Found	High	High	High	High	High	1
FALSE	High	High	Master Protein	P30178	Hydroxycarboxylate dehydrogenase B OS=Escherichia coli (strain K12) OX=83333 GN=hcxB PE=1 SV=2	0	0	48	9	89	9	361	38.9	6.43	1777	160.44	9	9		cytosol	other molecular function	Pf02615	93776629; 945412	b0801	hcxB	ecj:JW0786; eco:b0801; ecoc:C3026_05055; P30178; P75778	0	0		324669				4.02707e+07	3.93638e+07	3.63504e+07	2.83194e+07	3.48035e+07	Peak Found	Peak Found	n/a	n/a	n/a	High	High	High	High	High	1
FALSE	High	High	Master Protein	P0AD05	Uncharacterized protein YecA OS=Escherichia coli (strain K12) OX=83333 GN=yecA PE=4 SV=1	0	0	42	6	96	5	221	25	4.59	1500	159.68	5	6			other molecular function	Pf02810, Pf03695	75202689; 945061	b1908	yecA	ecj:JW1896; eco:b1908; ecoc:C3026_10830; P06979; P0AD05; P76310	0	0	1.39503e+07	1.91067e+06			5.3828e+06	4.18348e+07	4.26506e+07	2.88282e+07	3.77747e+07	2.76359e+07	Peak Found	Peak Found	Peak Found	n/a	High	High	High	High	High	High	1
FALSE	High	High	Master Protein	P08179	Phosphoribosylglycinamide formyltransferase OS=Escherichia coli (strain K12) OX=83333 GN=purN PE=1 SV=1	0	0	54	7	85	7	212	23.2	5.87	1210	157.19	6	7	other metabolic processes;stress response	cytosol;other cell component	other molecular function	Pf00551	946973	b2500	purN	ecj:JW2485; eco:b2500; ecoc:C3026_13865; P08179	0	0	2.82552e+07	3.1815e+07	1.39382e+08	1.46764e+08	1.41583e+08	1.4195e+07	4.24544e+06	11699291	5.11254e+06	1.23825e+07	High	High	High	High	High	High	Peak Found	High	High	Peak Found	1
FALSE	High	High	Master Protein	P07650	Thymidine phosphorylase OS=Escherichia coli (strain K12) OX=83333 GN=deoA PE=1 SV=3	0	0	43	14	97	14	440	47.2	5.38	714	156.46	10	14	other metabolic processes;stress response	cytosol	other molecular function	Pf00591, Pf02885, Pf07831	948901	b4382	deoA	ecj:JW4345; eco:b4382; ecoc:C3026_23680; P07650; Q2M5T5	0	0	8.54114e+06	2.67708e+07	3.5871e+07	2.89694e+07	4.91886e+07	1.54373e+08	1.48704e+08	2.79946e+08	2.4894e+08	2.00548e+08	Peak Found	Peak Found	Peak Found	Peak Found	Peak Found	High	High	High	High	High	1
FALSE	High	High	Master Protein	P76329	Mannosyl-3-phosphoglycerate phosphatase OS=Escherichia coli (strain K12) OX=83333 GN=yedP PE=1 SV=1	0	0	46	9	90	9	271	30.4	5.08	961	156.35	8	9	other metabolic processes	cytosol	other molecular function	Pf08282	946472	b1955	yedP	ecj:JW1938; eco:b1955; ecoc:C3026_11060; P76329; Q2MB01	0	0					1.02969e+08	6.97556e+07	7.46237e+07	54315163	4.00832e+07	3.61899e+07	n/a	n/a	n/a	n/a	High	High	High	High	High	High	1
FALSE	High	High	Master Protein	P06999	ATP-dependent 6-phosphofructokinase isozyme 2 OS=Escherichia coli (strain K12) OX=83333 GN=pfkB PE=1 SV=2	0	0	58	11	110	11	309	32.4	5.36	1120	155.73	11	9	other metabolic processes;stress response	cytosol	kinase activity;other molecular function	Pf00294	946230	b1723	pfkB	ecj:JW5280; eco:b1723; ecoc:C3026_09855; P06999; P78065; P78260	0	0	7.95558e+07	7.40955e+07	1.9982e+07	2.18233e+07	1.42578e+08	9.32546e+07	9.47064e+07	8.60138e+07	6.48756e+07	6.42332e+07	High	High	Peak Found	Peak Found	High	High	High	High	High	High	1
FALSE	High	High	Master Protein	P0AAB8	Universal stress protein D OS=Escherichia coli (strain K12) OX=83333 GN=uspD PE=2 SV=1	0	0	21	2	85	2	142	16.3	6.87	1076	155.3	2	2	stress response;other biological processes	cytosol	other molecular function	Pf00582	93777975; 948415	b3923	uspD	ecj:JW3894; eco:b3923; ecoc:C3026_21205; P0AAB8; P32163; Q2M8L9	0	0	4.07107e+07	5.41068e+07	1.77568e+06		1.2123e+07	3.03299e+07	1.66594e+07	69003968	4.30876e+07	5.59927e+07	High	High	Peak Found	n/a	Peak Found	High	High	High	High	High	1
FALSE	High	High	Master Protein	P0A8R0	Regulator of ribonuclease activity A OS=Escherichia coli (strain K12) OX=83333 GN=rraA PE=1 SV=1	0	0	40	5	111	5	161	17.4	4.2	1628	154.54	5	5	cell organization and biogenesis;other biological processes	cytosol;other cell component	enzyme regulator activity;other molecular function	Pf03737	93777969; 948419	b3929	rraA	ecj:JW3900; eco:b3929; ecoc:C3026_21235; P0A8R0; P32165; Q2M8M5	0	0	8.21948e+07	9.46049e+07	2.09095e+08	2.0819e+08	1.3961e+08	3.49458e+07	1.73887e+08	191479600	2.24122e+08	2.36752e+08	Peak Found	Peak Found	Peak Found	Peak Found	Peak Found	High	High	High	High	High	1
FALSE	High	High	Master Protein	P0A6U8	Glycogen synthase OS=Escherichia coli (strain K12) OX=83333 GN=glgA PE=1 SV=1	0	0	20	8	84	8	477	52.8	6.62	1440	154.35	5	8	other metabolic processes;stress response	cytosol	other molecular function	Pf00534, Pf08323	75202274; 947932	b3429	glgA	ecj:JW3392; eco:b3429; ecoc:C3026_18590; P08323; P0A6U8; Q2M793	0	0						1.31755e+07	3.50399e+06	5.86959e+07	6.84426e+07	7.50369e+07	n/a	n/a	n/a	n/a	n/a	High	Peak Found	High	High	High	1
FALSE	High	High	Master Protein	P0AFM2	Glycine betaine/proline betaine-binding periplasmic protein OS=Escherichia coli (strain K12) OX=83333 GN=proX PE=1 SV=1	0	0	38	9	90	9	330	36	6.35	1707	154.11	5	9	stress response;transport	plasma membrane;other membranes;other cell component	transporter activity;other molecular function	Pf04069	86860772; 947165	b2679	proX	ecj:JW2654; eco:b2679; ecoc:C3026_14760; P0AFM2; P14177	0	0	5.73005e+07	5.93516e+07	9.08008e+06	1.0362e+06	7.99832e+07	4.46762e+07	4.12549e+07	2.79181e+07	4.90751e+07	3.42519e+07	High	High	High	Peak Found	High	High	High	High	High	High	1
FALSE	High	High	Master Protein	P21888	Cysteine--tRNA ligase OS=Escherichia coli (strain K12) OX=83333 GN=cysS PE=1 SV=2	0	0	22	9	113	9	461	52.2	5.57	1681	153.98	7	9	protein metabolism;RNA metabolism OR transcription;other metabolic processes	cytosol;other cell component	other molecular function	Pf01406, Pf09190, Pf23493	946969	b0526	cysS	ecj:JW0515; eco:b0526; ecoc:C3026_02580; P21888; Q2MBQ3	0	0	4.67735e+07	1.27037e+08	3.49361e+08	3.99461e+08	2.99899e+08	1.21266e+08	1.40478e+08	1.25301e+08	8.80851e+07	1.31546e+08	Peak Found	High	High	Peak Found	Peak Found	High	High	High	High	High	1
FALSE	High	High	Master Protein	P61316	Outer-membrane lipoprotein carrier protein OS=Escherichia coli (strain K12) OX=83333 GN=lolA PE=1 SV=1	0	0	51	9	95	9	203	22.5	6.8	1185	153.59	9	9	transport;other biological processes	other cell component		Pf03548	93776529; 948989	b0891	lolA	ecj:JW0874; eco:b0891; ecoc:C3026_05515; P39178; P61316; Q8X5H8	0	0	5.05312e+07	4.46531e+07	1.26964e+08	1.54891e+08	7.5116e+07	8.14754e+07	8.52826e+07	77136346	7.88464e+07	8.85495e+07	High	High	High	High	High	High	High	High	High	High	1
FALSE	High	High	Master Protein	P21499	Ribonuclease R OS=Escherichia coli (strain K12) OX=83333 GN=rnr PE=1 SV=2	0	0	29	18	93	18	813	92.1	8.62	748	153.5	13	16	RNA metabolism OR transcription;other metabolic processes;stress response	cytosol	nucleic acid binding activity;other molecular function	Pf00575, Pf00773, Pf08206, Pf08461, Pf17876	948692	b4179	rnr	ecj:JW5741; eco:b4179; ecoc:C3026_22580; P21499; P76800; Q2M6C6	0	0	1.58296e+06	3.09505e+06	4.06904e+06	5.17512e+06	4.681e+06	8.50324e+07	1.14959e+08	126166141	1.39937e+08	1.39865e+08	Peak Found	Peak Found	Peak Found	Peak Found	Peak Found	High	High	High	High	High	1
FALSE	High	High	Master Protein	P08956	Type I restriction enzyme EcoKI endonuclease subunit OS=Escherichia coli (strain K12) OX=83333 GN=hsdR PE=1 SV=3	0	0	24	23	117	23	1170	134	5.94	905	152.16	13	22	DNA metabolism;other metabolic processes;stress response	cytosol;other cell component	nucleic acid binding activity;other molecular function	Pf00271, Pf04313, Pf04851, Pf08463	948878	b4350	hsdR	ecj:JW4313; eco:b4350; ecoc:C3026_23500; P08956; Q2M5W6	0	0	1.29291e+08	1.70136e+08	6.57437e+07	8.04248e+07	3.94459e+07	4.14473e+08	1.67662e+08	1.95809e+08	1.72878e+08	2.22588e+08	Peak Found	High	Peak Found	High	Peak Found	High	High	High	High	High	1
FALSE	High	High	Master Protein	P0A8X0	Dual-action ribosomal maturation protein DarP OS=Escherichia coli (strain K12) OX=83333 GN=darP PE=1 SV=1	0	0	34	6	95	6	183	21.3	5.45	975	151.8	5	6	cell organization and biogenesis	cytosol	translation activity;nucleic acid binding activity	Pf04751	93777591; 948751	b4234	darP	ecj:JW4193; eco:b4234; ecoc:C3026_22855; P0A8X0; P26650; Q2M672	0	0	9.71161e+06	1.65618e+06	2.26954e+06	2.73645e+06	1.81437e+06	8.60099e+07	8.4431e+07	7.82005e+07	9.02553e+07	8.69445e+07	Peak Found	Peak Found	Peak Found	Peak Found	Peak Found	High	High	High	High	High	1
FALSE	High	High	Master Protein	P00960	Glycine--tRNA ligase alpha subunit OS=Escherichia coli (strain K12) OX=83333 GN=glyQ PE=1 SV=2	0	0	27	5	94	5	303	34.8	5	1147	151.64	4	5	protein metabolism;RNA metabolism OR transcription;other metabolic processes	cytosol;other cell component	other molecular function	Pf02091	948079	b3560	glyQ	ecj:JW3531; eco:b3560; P00960; Q2M7M2	0	0						5.57377e+07	7.15865e+07	97976003	9.10308e+07	8.29175e+07	Peak Found	Peak Found	Peak Found	n/a	n/a	High	High	High	High	High	1
FALSE	High	High	Master Protein	P0A8A0	Probable transcriptional regulatory protein YebC OS=Escherichia coli (strain K12) OX=83333 GN=yebC PE=1 SV=1	0	0	31	8	81	8	246	26.4	4.88	1496	150.22	4	8	other biological processes	cytosol	nucleic acid binding activity	Pf01709, Pf20772	946379	b1864	yebC	ecj:JW1853; eco:b1864; ecoc:C3026_10615; P0A8A0; P24237	0	0	7.77124e+06	1.57391e+07	9.38949e+06	5.13937e+06	5.97152e+06	2.56069e+08	2.03937e+08	1.84312e+08	1.3595e+08	1.13797e+08	Peak Found	Peak Found	Peak Found	Peak Found	Peak Found	High	High	High	High	High	1
FALSE	High	High	Master Protein	P0A6W9	Glutamate--cysteine ligase OS=Escherichia coli (strain K12) OX=83333 GN=gshA PE=1 SV=1	0	0	28	10	76	10	518	58.2	5.39	639	149.94	7	9	other metabolic processes;stress response;other biological processes	cytosol	other molecular function	Pf04262	944881	b2688	gshA	ecj:JW2663; eco:b2688; ecoc:C3026_14800; P06980; P0A6W9; P78228	0	0		2.22628e+06			2.05199e+07	1.06447e+08	1.03382e+08	7.23891e+07	6.91546e+07	6.2799e+07	n/a	Peak Found	n/a	n/a	High	High	High	High	High	High	1
FALSE	High	High	Master Protein	P42599	Uncharacterized oxidoreductase YgjR OS=Escherichia coli (strain K12) OX=83333 GN=ygjR PE=3 SV=3	0	0	31	8	82	8	328	36.2	6.06	1200	149.93	5	8			other molecular function	Pf01408, Pf22725	947600	b3087	ygjR	ecj:JW3058; eco:b3087; ecoc:C3026_16860; P42599; P42600; P76661; Q2M9B9	0	0	2.00158e+07		5.16374e+06	5.34717e+06		8.3041e+07	7.94473e+07	63559324	5.84066e+07	4.61859e+07	Peak Found	n/a	Peak Found	Peak Found	n/a	High	High	High	High	High	1
FALSE	High	High	Master Protein	P0A9L8	Pyrroline-5-carboxylate reductase OS=Escherichia coli (strain K12) OX=83333 GN=proC PE=1 SV=1	0	0	45	8	98	8	269	28.1	5.9	1355	149.61	8	8	other metabolic processes	cytosol	other molecular function	Pf03807, Pf14748	93777075; 945034	b0386	proC	ecj:JW0377; eco:b0386; ecoc:C3026_01870; P00373; P0A9L8; Q2MC39	0	0	7.10841e+07	5.50301e+07	6.11376e+06	9.30817e+06	4.69925e+06	6.45818e+07	7.05094e+07	6.7733e+07	8.61058e+07	8.61645e+07	High	High	Peak Found	Peak Found	Peak Found	High	High	High	High	High	1
FALSE	High	High	Master Protein	P09424	Mannitol-1-phosphate 5-dehydrogenase OS=Escherichia coli (strain K12) OX=83333 GN=mtlD PE=1 SV=3	0	0	58	15	104	15	382	41.1	5.58	1392	149.51	10	13	other metabolic processes	cytosol	other molecular function	Pf01232, Pf08125	948117	b3600	mtlD	ecj:JW3574; eco:b3600; ecoc:C3026_19520; P09424; Q2M7R3	0	0	3.79275e+06	1.03127e+07	9.32153e+06	1.45754e+06		1.2515e+08	1.6936e+08	1.17477e+08	1.04689e+08	1.16267e+08	High	Peak Found	Peak Found	Peak Found	n/a	High	High	High	High	High	1
FALSE	High	High	Master Protein	P0ABD8	Biotin carboxyl carrier protein of acetyl-CoA carboxylase OS=Escherichia coli (strain K12) OX=83333 GN=accB PE=1 SV=1	0	0	44	5	94	5	156	16.7	4.65	1030	148.57	3	5	other metabolic processes	cytosol;other cell component	other molecular function	Pf00364	93778732; 947758	b3255	accB	ecj:JW3223; eco:b3255; ecoc:C3026_17710; P02905; P0ABD8; Q2M8W0	0	0	1.41844e+08	1.08823e+08	2.00826e+08	1.73934e+08	1.43363e+08	6.25365e+07	4.47737e+07	3.86659e+07	4.50154e+07	4.62769e+07	High	High	High	High	High	High	High	High	High	High	1
FALSE	High	High	Master Protein	P0ACC7	Bifunctional protein GlmU OS=Escherichia coli (strain K12) OX=83333 GN=glmU PE=1 SV=1	0	0	38	16	117	16	456	49.2	6.54	807	148.24	12	16	cell organization and biogenesis;other metabolic processes;other biological processes	other membranes;cytosol	other molecular function	Pf00132, Pf12804	75205448; 948246	b3730	glmU	ecj:JW3708; eco:b3730; ecoc:C3026_20215; P0ACC7; P17114; P76746; Q2M848	1	0	3.72569e+07	3.348e+07	7.55529e+07	5.28871e+07	3.55095e+07	1.7764e+08	1.41459e+08	1.3245e+08	1.46004e+08	1.67695e+08	High	High	High	High	High	High	High	High	High	High	1
FALSE	High	High	Master Protein	P33643	Ribosomal large subunit pseudouridine synthase D OS=Escherichia coli (strain K12) OX=83333 GN=rluD PE=1 SV=4	0	0	17	3	59	3	326	37.1	6.81	1134	147.19	3	3	cell organization and biogenesis;RNA metabolism OR transcription;other metabolic processes	cytosol	nucleic acid binding activity;other molecular function	Pf00849, Pf01479	947087	b2594	rluD	ecj:JW2576; eco:b2594; ecoc:C3026_14375; P33643; P77003	0	0	3.64132e+06					2.13625e+07	3.58189e+07	4.02076e+07	4.45131e+07	3.23965e+07	Peak Found	n/a	n/a	n/a	n/a	High	High	High	High	High	1
FALSE	High	High	Master Protein	P0A7G2	30S ribosome-binding factor OS=Escherichia coli (strain K12) OX=83333 GN=rbfA PE=1 SV=2	0	0	55	7	91	7	133	15.1	6.2	1007	146.58	7	7	RNA metabolism OR transcription;other metabolic processes;stress response;other biological processes	cytosol	translation activity	Pf02033	93778816; 947685	b3167	rbfA	ecj:JW3136; eco:b3167; ecoc:C3026_17250; P09170; P0A7G2; Q2M943	0	0	2.53975e+08	2.51842e+08	1.26688e+08	6.77564e+07	5.86198e+07	4.8204e+07	6.64052e+07	4.81976e+07	5.30667e+07	5.94469e+07	High	High	High	High	High	High	High	High	High	High	1
FALSE	High	High	Master Protein	P0AC81	Lactoylglutathione lyase OS=Escherichia coli (strain K12) OX=83333 GN=gloA PE=1 SV=1	0	0	39	7	91	7	135	14.9	5.02	1308	146.44	5	7	other metabolic processes;other biological processes	cytosol;other cell component	other molecular function	Pf00903	93775805; 946161	b1651	gloA	ecj:JW1643; eco:b1651; ecoc:C3026_09475; P0AC81; P77036; Q2MB62; Q59384	0	0				1.05524e+08	1.5753e+08	1.46851e+08	1.55533e+08	154790707	1.49723e+08	1.35001e+08	n/a	n/a	n/a	High	High	High	High	High	High	High	1
FALSE	High	High	Master Protein	P30850	Exoribonuclease 2 OS=Escherichia coli (strain K12) OX=83333 GN=rnb PE=1 SV=3	0	0	25	15	105	15	644	72.4	5.62	1087	142.48	14	15	RNA metabolism OR transcription;other metabolic processes	cytosol	nucleic acid binding activity;other molecular function	Pf00575, Pf00773, Pf08206	945864	b1286	rnb	ecj:JW1279; eco:b1286; ecoc:C3026_07555; P30850; P78280	0	0	9.38894e+06	9.3736e+06	1.48415e+07	1.39066e+07	8.06729e+06	8.94588e+07	1.06431e+08	8.5468e+07	9.0034e+07	8.45653e+07	High	High	Peak Found	High	Peak Found	High	High	High	High	High	1
FALSE	High	High	Master Protein	P05020	Dihydroorotase OS=Escherichia coli (strain K12) OX=83333 GN=pyrC PE=1 SV=2	0	0	47	13	101	13	348	38.8	6.19	833	142	12	11	other metabolic processes	cytosol;other cell component	other molecular function	Pf01979	75203649; 945787	b1062	pyrC	ecj:JW1049; eco:b1062; ecoc:C3026_06455; P05020	0	0	1.06942e+06	1.14817e+06		5.76591e+06	4.01863e+06	7.59929e+07	1.16927e+08	9.76386e+07	1.18357e+08	1.25923e+08	Peak Found	Peak Found	n/a	Peak Found	Peak Found	High	High	High	High	High	1
FALSE	High	High	Master Protein	P52643	D-lactate dehydrogenase OS=Escherichia coli (strain K12) OX=83333 GN=ldhA PE=1 SV=1	0	0	40	9	73	9	329	36.5	5.44	973	141.35	8	9	cell organization and biogenesis;other metabolic processes;stress response	cytosol	other molecular function	Pf00389, Pf02826	946315	b1380	ldhA	ecj:JW1375; eco:b1380; ecoc:C3026_08065; P52643; P78152	0	0	1.46879e+07	6.84559e+06				1.12416e+08	1.25323e+08	1.05143e+08	1.05989e+08	1.10165e+08	High	Peak Found	n/a	n/a	n/a	High	High	High	High	High	1
FALSE	High	High	Master Protein	P60560	GMP reductase OS=Escherichia coli (strain K12) OX=83333 GN=guaC PE=1 SV=1	0	0	35	9	106	9	347	37.4	6.54	801	141.19	7	9	other metabolic processes	cytosol;other cell component	other molecular function	Pf00478	93777331; 948986	b0104	guaC	ecj:JW0101; eco:b0104; ecoc:C3026_00425; P15344; P60560; P78048	0	0	1.63391e+07	8.68835e+06	2.28124e+07	2.0013e+07	7.25228e+07	2.32317e+08	1.78306e+08	198189754	1.40313e+08	1.37222e+08	Peak Found	Peak Found	Peak Found	Peak Found	Peak Found	High	High	High	High	High	1
FALSE	High	High	Master Protein	P27434	Cytoskeleton protein RodZ OS=Escherichia coli (strain K12) OX=83333 GN=rodZ PE=1 SV=2	0	0	30	7	71	7	337	36.2	5.8	724	141.02	7	7	cell cycle OR cell proliferation;other metabolic processes;other biological processes	plasma membrane;other membranes	nucleic acid binding activity	Pf01381, Pf13464	946992	b2516	rodZ	ecj:JW2500; eco:b2516; ecoc:C3026_13950; P27434; P76987; P77137	0	0	1.41611e+07	7.45969e+07	1.20494e+08	1.0519e+08	6.74635e+07	1.3131e+07	1.48447e+07	3.32744e+07	2.89752e+07	3.35916e+07	High	High	High	High	High	High	Peak Found	High	High	High	1
FALSE	High	High	Master Protein	P46837	Protein YhgF OS=Escherichia coli (strain K12) OX=83333 GN=yhgF PE=1 SV=3	0	0	26	15	98	15	773	85.1	6.3	829	141.01	9	15	protein metabolism;other metabolic processes;other biological processes	cytosol	nucleic acid binding activity;other molecular function	Pf00575, Pf09371, Pf12836, Pf16921, Pf17674, Pf22706	947911	b3407	yhgF	ecj:JW3370; eco:b3407; ecoc:C3026_18485; P46837; P76689; Q2M772	0	0		2.10721e+06	9.26368e+06		1.68331e+06	1.35369e+08	1.16897e+08	1.064e+08	1.05744e+08	9.22854e+07	n/a	Peak Found	Peak Found	n/a	Peak Found	High	High	High	High	High	1
FALSE	High	High	Master Protein	P15640	Phosphoribosylamine--glycine ligase OS=Escherichia coli (strain K12) OX=83333 GN=purD PE=1 SV=2	0	0	25	8	72	8	429	45.9	5.08	1043	140.06	6	8	other metabolic processes;stress response		other molecular function	Pf01071, Pf02843, Pf02844	948504	b4005	purD	ecj:JW3969; eco:b4005; ecoc:C3026_21630; P15640; Q2M8U2	0	0	2.40862e+07	5.00899e+06		6.67017e+06	4.60945e+07	1.41263e+08	1.43702e+08	120342337	9.9365e+07	1.03452e+08	Peak Found	Peak Found	n/a	Peak Found	Peak Found	High	High	High	High	High	1
FALSE	High	High	Master Protein	P0A9T4	Protein tas OS=Escherichia coli (strain K12) OX=83333 GN=tas PE=1 SV=1	0	0	38	10	87	10	346	38.5	6.76	973	139.38	9	9	stress response	cytosol		Pf00248	947306	b2834	tas	ecj:JW2802; eco:b2834; ecoc:C3026_15565; P0A9T4; Q2MA03; Q46933	0	0	8.30804e+07	1.13407e+08			1.05042e+08	6.95213e+07	4.82984e+07	4.43126e+07	4.24348e+07	2.47734e+07	High	High	n/a	n/a	High	High	High	High	High	High	1
FALSE	High	High	Master Protein	P0AF08	Iron-sulfur cluster carrier protein OS=Escherichia coli (strain K12) OX=83333 GN=mrp PE=1 SV=1	0	0	21	6	81	6	369	39.9	6.3	1481	138.76	4	6	cell organization and biogenesis	cytosol	other molecular function	Pf10609	946627	b2113	mrp	ecj:JW2100; eco:b2113; ecoc:C3026_11855; P0AF08; P21590; Q2MAW5	0	0	7.75468e+07	6.40437e+07	2.92242e+07	6.25019e+06		1.01574e+08	8.80443e+07	7.1998e+07	9.05515e+07	7.76209e+07	High	High	Peak Found	Peak Found	High	High	High	High	High	High	1
FALSE	High	High	Master Protein	P0A7C2	LexA repressor OS=Escherichia coli (strain K12) OX=83333 GN=lexA PE=1 SV=1	0	0	68	10	97	10	202	22.3	6.71	1040	134.97	8	9	protein metabolism;DNA metabolism;RNA metabolism OR transcription;other metabolic processes;stress response;other biological processes	cytosol;other cell component	nucleic acid binding activity;other molecular function	Pf00717, Pf01726	93777788; 948544	b4043	lexA	ecj:JW4003; eco:b4043; ecoc:C3026_21850; P03033; P0A7C2; Q2M6R1	0	0	1.93319e+08	2.05198e+08	7.45705e+07	5.67322e+07	5.66615e+07	6.27445e+07	8.78661e+07	5.30027e+07	5.37827e+07	4.03427e+07	High	High	High	High	High	High	High	High	High	High	1
FALSE	High	High	Master Protein	P0AFR4	Uncharacterized protein YciO OS=Escherichia coli (strain K12) OX=83333 GN=yciO PE=1 SV=1	0	0	55	9	102	9	206	23.2	6.35	999	134.85	8	8		cytosol	nucleic acid binding activity	Pf01300	945854	b1267	yciO	ecj:JW5196; eco:b1267; ecoc:C3026_07425; P0AFR4; P45847	0	0	2.40024e+08	1.67272e+08	2.45205e+08	2.07124e+08	1.53285e+08	6.97786e+07	9.41227e+07	1.1415e+08	1.06424e+08	1.24551e+08	High	High	High	High	High	High	High	High	High	High	1
FALSE	High	High	Master Protein	P69451	Long-chain-fatty-acid--CoA ligase OS=Escherichia coli (strain K12) OX=83333 GN=fadD PE=1 SV=1	0	0	26	10	76	10	561	62.3	6.68	740	134.69	9	10	other metabolic processes;transport;other biological processes	plasma membrane;other membranes;cytosol;other cell component	other molecular function	Pf00501, Pf13193	75202631; 946327	b1805	fadD	ecj:JW1794; eco:b1805; P29212; P69451	0	0	2.08129e+07	1.66978e+07	1.95287e+07	3.09732e+07	1.16243e+07	3.25518e+08	2.23113e+08	2.12656e+08	2.08974e+08	1.60712e+08	Peak Found	High	High	High	Peak Found	High	High	High	High	High	1
FALSE	High	High	Master Protein	P11557	Cell division protein DamX OS=Escherichia coli (strain K12) OX=83333 GN=damX PE=1 SV=2	0	0	25	8	124	8	428	46.1	5.81	675	134.53	6	8	cell cycle OR cell proliferation	plasma membrane;other membranes;other cell component	enzyme regulator activity;other molecular function	Pf05036	947930	b3388	damX	ecj:JW3351; eco:b3388; ecoc:C3026_18385; P11557; P76687; Q2M753	0	0	4.40501e+07	9.0506e+07	2.04748e+08	2.07794e+08	1.13034e+08	1.41341e+07	1.9413e+07	3.59074e+07	4.11947e+07	5.19633e+07	High	High	High	High	High	Peak Found	High	High	High	High	1
FALSE	High	High	Master Protein	P06986	Histidinol-phosphate aminotransferase OS=Escherichia coli (strain K12) OX=83333 GN=hisC PE=1 SV=2	0	0	49	12	74	12	356	39.3	5.08	1274	132.32	11	10	other metabolic processes	cytosol	other molecular function	Pf00155	946551	b2021	hisC	ecj:JW2003; eco:b2021; ecoc:C3026_11395; P06986	0	0	4.75104e+06			1.78597e+07	1.88431e+08	6.06815e+07	5.68152e+07	5.38131e+07	4.10106e+07	2.93806e+07	Peak Found	n/a	n/a	High	High	High	High	High	High	High	1
FALSE	High	High	Master Protein	P0ABF6	Cytidine deaminase OS=Escherichia coli (strain K12) OX=83333 GN=cdd PE=1 SV=1	0	0	44	9	79	9	294	31.5	5.73	1325	132.28	8	9	other metabolic processes	cytosol	other molecular function	Pf00383, Pf08211	93775039; 946663	b2143	cdd	ecj:JW2131; eco:b2143; ecoc:C3026_12010; P0ABF6; P13652; Q2MAT6	0	0	349728		1.05462e+06			8.02648e+07	9.0112e+07	9.52982e+07	7.13553e+07	7.13536e+07	Peak Found	n/a	Peak Found	n/a	Peak Found	High	High	High	High	High	1
FALSE	High	High	Master Protein	P38521	Uncharacterized protein YggL OS=Escherichia coli (strain K12) OX=83333 GN=yggL PE=4 SV=2	0	0	44	5	89	5	108	12.9	4.96	1268	132.24	5	5	cell organization and biogenesis	cytosol		Pf04320	947449	b2959	yggL	ecj:JW2926; eco:b2959; ecoc:C3026_16195; P38521; P76650; Q2M9N4	0	0	6.94131e+06	4.29163e+06				5.34647e+07	6.86548e+07	6.835e+07	1.01555e+08	7.59386e+07	Peak Found	High	n/a	n/a	n/a	High	High	High	High	High	1
FALSE	High	High	Master Protein	P0ADP9	Protein YihD OS=Escherichia coli (strain K12) OX=83333 GN=yihD PE=1 SV=1	0	0	81	8	84	8	89	10.3	5.26	686	131.47	7	8		cytosol		Pf06288	948348	b3858	yihD	ecj:JW3830; eco:b3858; ecoc:C3026_20855; P0ADP9; P32126; Q2M8F6	0	0	5.02998e+07	3.57159e+07	859594		5.50482e+07	7.01145e+07	5.94557e+07	4.66007e+07	4.14417e+07	4.43904e+07	High	High	Peak Found	n/a	High	High	High	High	High	High	1
FALSE	High	High	Master Protein	P0A9X9	Cold shock protein CspA OS=Escherichia coli (strain K12) OX=83333 GN=cspA PE=1 SV=2	0	0	61	5	77	5	70	7.4	5.95	743	130.76	5	5	stress response;other biological processes	cytosol	nucleic acid binding activity;other molecular function	Pf00313	93778287; 948070	b3556	cspA	ecj:JW3525; eco:b3556; ecoc:C3026_19275; P0A9X9; P15277; P37410; Q2M7L7; Q54170	0	0	4.94373e+07	3.49502e+07	1.40163e+08	1.22896e+08	6.89905e+07	2.05581e+07	2.0695e+07	21240504	1.92106e+07	1.76197e+07	High	High	High	High	High	High	High	Peak Found	Peak Found	High	1
FALSE	High	High	Master Protein	P0AE48	Gamma-glutamylcyclotransferase family protein YtfP OS=Escherichia coli (strain K12) OX=83333 GN=ytfP PE=1 SV=1	0	0	50	4	75	4	113	12.9	6.95	1183	130.48	4	4		cytosol	other molecular function	Pf06094	948741	b4222	ytfP	ecj:JW4181; eco:b4222; ecoc:C3026_22805; P0AE48; P39323; Q2M683	0	0	8.15105e+07	6.55899e+07	8.98293e+07	1.77476e+08	9.5771e+07	4.07095e+07	3.07044e+07	2.26328e+07	1.43047e+07	1.89301e+07	High	High	High	High	High	High	High	High	High	High	1
FALSE	High	High	Master Protein	P06996	Outer membrane porin C OS=Escherichia coli (strain K12) OX=83333 GN=ompC PE=1 SV=1	0	0	24	8	83	7	367	40.3	4.82	1630	130.26	7	8	cell organization and biogenesis;stress response;transport;other biological processes	other membranes	transporter activity;other molecular function	Pf00267	946716	b2215	ompC	ecj:JW2203; eco:b2215; ecoc:C3026_12375; P06996	0	1	2.27523e+07	2.73366e+07	6.39514e+07	7.88059e+07	3.87975e+07	2.59754e+07	4.09145e+07	129258910	9.51267e+07	1.0283e+08	High	High	High	High	Peak Found	Peak Found	High	High	High	High	1
FALSE	High	High	Master Protein	P0A6N8	Elongation factor P-like protein OS=Escherichia coli (strain K12) OX=83333 GN=yeiP PE=1 SV=1	0	0	25	3	79	3	190	21.5	5.02	829	129.32	3	3	protein metabolism;other metabolic processes	cytosol;other cell component	other molecular function	Pf01132, Pf08207, Pf09285	93775010; 946674	b2171	yeiP	ecj:JW5362; eco:b2171; P0A6N8; P33028; Q8XE90	0	0	8.55869e+07	7.55506e+07	1.52463e+08	1.85688e+08	1.14264e+08	8.51369e+07	8.73584e+07	76727326	5.22673e+07	8.20581e+07	Peak Found	Peak Found	Peak Found	Peak Found	Peak Found	High	High	High	High	High	1
FALSE	High	High	Master Protein	P37760	dTDP-4-dehydrorhamnose reductase OS=Escherichia coli (strain K12) OX=83333 GN=rfbD PE=3 SV=2	0	0	51	9	65	9	299	32.7	5.82	699	129.3	7	9	other metabolic processes	cytosol	other molecular function	Pf04321	947117	b2040	rfbD	ecj:JW2025; eco:b2040; ecoc:C3026_11490; P37760; P76377	0	0	2.76929e+06					3.53349e+07	8.25709e+07	5.577e+07	5.94646e+07	5.07039e+07	Peak Found	Peak Found	Peak Found	Peak Found	Peak Found	High	High	High	High	High	1
FALSE	High	High	Master Protein	P69428	Sec-independent protein translocase protein TatA OS=Escherichia coli (strain K12) OX=83333 GN=tatA PE=1 SV=1	0	0	34	4	128	4	89	9.7	6.09	1418	129.23	4	4	transport	plasma membrane;other membranes;cytosol	transporter activity;other molecular function	Pf02416	93778099; 948321	b3836	tatA	ecj:JW3813; eco:b3836; ecoc:C3026_20755; O65938; P27856; P69428; Q2M8E1	0	0	8.13642e+07	1.03571e+08	2.90827e+08	4.05902e+08	1.12077e+08	1.83817e+07	2.61558e+07	3.12298e+07	3.11095e+07	2.09405e+07	High	High	High	High	High	High	High	High	High	High	1
FALSE	High	High	Master Protein	P09147	UDP-glucose 4-epimerase OS=Escherichia coli (strain K12) OX=83333 GN=galE PE=1 SV=1	0	0	51	11	70	11	338	37.2	6.35	834	128.82	10	11	other metabolic processes	cytosol;other cell component	other molecular function	Pf01370	945354	b0759	galE	ecj:JW0742; eco:b0759; P09147; Q47493	0	0		7.01718e+06	3.10117e+06		4.9562e+07	9.40153e+07	1.02146e+08	61776110	9.20871e+07	7.10466e+07	Peak Found	Peak Found	Peak Found	n/a	High	High	High	High	High	High	1
FALSE	High	High	Master Protein	P0A8J4	UPF0250 protein YbeD OS=Escherichia coli (strain K12) OX=83333 GN=ybeD PE=1 SV=1	0	0	55	3	77	3	87	9.8	5.76	875	128.21	3	3	stress response	cytosol		Pf04359	93776851; 945220	b0631	ybeD	ecj:JW0626; eco:b0631; ecoc:C3026_03155; P0A8J4; P30977	0	0	5.26643e+07	4.4779e+07	4.37809e+07	7.52933e+07	2.02206e+07	2.60496e+07	2.37233e+07	3.19836e+07	2.4707e+07	3.17695e+07	High	High	High	High	High	High	High	High	High	High	1
FALSE	High	High	Master Protein	P75915	Chaperone protein YcdY OS=Escherichia coli (strain K12) OX=83333 GN=ycdY PE=1 SV=1	0	0	42	6	75	6	184	20.7	4.27	1431	128.19	6	6	protein metabolism;other metabolic processes;stress response;other biological processes	cytosol;other cell component		Pf02613	75203623; 945609	b1035	ycdY	ecj:JW1018; eco:b1035; P75915	0	0				7.75199e+06	2.82444e+08	8.56684e+07	8.45992e+07	5.10662e+07	4.34363e+07	4.98837e+07	n/a	n/a	n/a	High	High	High	High	High	High	High	1
FALSE	High	High	Master Protein	P0A8Y3	Alpha-D-glucose 1-phosphate phosphatase YihX OS=Escherichia coli (strain K12) OX=83333 GN=yihX PE=1 SV=1	0	0	48	6	92	6	199	22.7	5.39	530	128.14	5	6			other molecular function	Pf00702	93778053; 948380	b3885	yihX	ecj:JW5566; eco:b3885; ecoc:C3026_21000; P0A8Y3; P32145; Q2M8I2	0	0				3.24795e+06		1.32936e+08	1.12402e+08	100948118	9.28365e+07	9.55461e+07	Peak Found	Peak Found	n/a	Peak Found	n/a	High	High	High	High	High	1
FALSE	High	High	Master Protein	P37759	dTDP-glucose 4,6-dehydratase 1 OS=Escherichia coli (strain K12) OX=83333 GN=rfbB PE=3 SV=2	0	0	47	10	75	10	361	40.5	5.77	1049	128.06	8	10	other metabolic processes	cytosol	other molecular function	Pf01370	945276	b2041	rfbB	ecj:JW2026; eco:b2041; ecoc:C3026_11495; P37759; P78082	0	0	7.91339e+06	7.36773e+06				7.70333e+07	9.34821e+07	7.99532e+07	9.17632e+07	9.49994e+07	Peak Found	Peak Found	n/a	n/a	n/a	High	High	High	High	High	1
FALSE	High	High	Master Protein	P76027	Oligopeptide transport ATP-binding protein OppD OS=Escherichia coli (strain K12) OX=83333 GN=oppD PE=1 SV=2	0	0	35	8	76	8	337	37.2	6.1	708	127.74	6	8	transport	plasma membrane;other membranes	transporter activity;other molecular function	Pf00005, Pf08352	945802	b1246	oppD	ecj:JW1238; eco:b1246; ecoc:C3026_07320; P76027; P77382	0	0	1.11031e+07	5.96189e+06	6.57985e+06	5.82103e+06	2.18553e+07	2.21921e+07	1.53262e+07	5.38557e+07	6.93165e+07	8.12645e+07	High	High	High	High	Peak Found	High	Peak Found	High	High	High	1
FALSE	High	High	Master Protein	P65367	Flavodoxin YqcA OS=Escherichia coli (strain K12) OX=83333 GN=yqcA PE=1 SV=1	0	0	58	5	75	5	149	16.3	4.09	903	126.82	5	5			other molecular function	Pf00258	947151	b2790	yqcA	ecj:JW2761; eco:b2790; ecoc:C3026_15340; P65367; Q2MA44; Q46917	0	0				4.89078e+07	1.00474e+08	6.07128e+07	6.73505e+07	5.11875e+07	4.6303e+07	5.37331e+07	n/a	n/a	n/a	High	High	High	High	High	High	High	1
FALSE	High	High	Master Protein	P0A7I4	Peptide chain release factor RF3 OS=Escherichia coli (strain K12) OX=83333 GN=prfC PE=1 SV=2	0	0	22	11	109	11	529	59.5	5.97	1029	126.4	9	11	cell organization and biogenesis;protein metabolism;other metabolic processes;other biological processes	cytosol	other molecular function	Pf00009, Pf03144, Pf16658	948897	b4375	prfC	ecj:JW5873; eco:b4375; ecoc:C3026_23635; P0A7I4; P33998; Q2M5U3	0	0						1.19778e+08	9.60021e+07	78932114	8.21962e+07	8.76058e+07	Peak Found	Peak Found	Peak Found	n/a	n/a	High	High	High	High	High	1
FALSE	High	High	Master Protein	P0ACJ0	Leucine-responsive regulatory protein OS=Escherichia coli (strain K12) OX=83333 GN=lrp PE=1 SV=2	0	0	55	14	105	14	164	18.9	8.78	710	126.2	10	11	other metabolic processes;other biological processes	cytosol;other cell component	nucleic acid binding activity;other molecular function	Pf01037, Pf13412	949051; 97601058	b0889	lrp	ecj:JW0872; eco:b0889; ecoc:C3026_05505; P0ACJ0; P19494	0	0	1.19074e+08	5.52228e+07	1.10423e+07	2.02191e+07		1.84302e+08	1.93606e+08	1.71918e+08	2.1108e+08	1.59911e+08	High	High	Peak Found	Peak Found	Peak Found	High	High	High	High	High	1
FALSE	High	High	Master Protein	P0ADU2	Probable quinol monooxygenase YgiN OS=Escherichia coli (strain K12) OX=83333 GN=ygiN PE=1 SV=1	0	0	38	4	120	4	104	11.5	6.24	886	125.73	3	4	other biological processes	cytosol	other molecular function	Pf03992	947506	b3029	ygiN	ecj:JW2997; eco:b3029; ecoc:C3026_16545; P0ADU2; P40718; Q2M9H1	0	0	7.73932e+07	4.08748e+07	2.11992e+07	4.3435e+08	3.65118e+08	5.6734e+07	6.18749e+07	50233197	6.06291e+07	6.46538e+07	High	High	Peak Found	High	High	High	High	High	High	High	1
FALSE	High	High	Master Protein	P0AAG0	Dipeptide transport ATP-binding protein DppD OS=Escherichia coli (strain K12) OX=83333 GN=dppD PE=1 SV=1	0	0	41	11	78	11	327	35.8	6.62	1031	124.82	10	10	transport	plasma membrane;other membranes	transporter activity;other molecular function	Pf00005, Pf08352	75201990; 948065	b3541	dppD	ecj:JW3510; eco:b3541; ecoc:C3026_19190; P0AAG0; P37314; Q2M7K3	1	0	2.46525e+07	3.33331e+07			2.61703e+06	7.77261e+07	1.40742e+07	8.66187e+07	8.99e+07	8.88637e+07	High	High	n/a	n/a	Peak Found	Peak Found	High	High	High	High	1
FALSE	High	High	Master Protein	P33221	Formate-dependent phosphoribosylglycinamide formyltransferase OS=Escherichia coli (strain K12) OX=83333 GN=purT PE=1 SV=3	0	0	27	9	79	9	392	42.4	5.71	1283	124.48	6	9	other metabolic processes	cytosol	kinase activity;other molecular function	Pf02222, Pf21244, Pf22660	93776116; 946368	b1849	purT	ecj:JW1838; eco:b1849; ecoc:C3026_10535; P33221	0	0	7.48308e+06	496030	3.98069e+06	1.57948e+07		2.13892e+07	5.29e+07	88313172	9.28046e+07	1.05595e+08	Peak Found	Peak Found	Peak Found	Peak Found	n/a	High	High	High	High	High	1
FALSE	High	High	Master Protein	P77318	Uncharacterized sulfatase YdeN OS=Escherichia coli (strain K12) OX=83333 GN=ydeN PE=3 SV=2	0	0	30	12	80	12	560	62.8	6.05	1476	124.45	11	12		other cell component	other molecular function	Pf00884	945957	b1498	ydeN	ecj:JW5243; eco:b1498; ecoc:C3026_08675; P77318; P78159	0	0	1.36263e+07	7.81297e+06		1.37668e+08	1.07193e+08	5.26412e+07	3.94731e+07	3.63761e+07	5.5396e+07	4.02649e+07	High	Peak Found	n/a	High	High	High	High	Peak Found	High	High	1
FALSE	High	High	Master Protein	P69913	Carbon storage regulator OS=Escherichia coli (strain K12) OX=83333 GN=csrA PE=1 SV=1	0	0	52	3	85	3	61	6.9	8.62	488	123.86	1	3	RNA metabolism OR transcription;other metabolic processes;other biological processes	cytosol	nucleic acid binding activity	Pf02599	947176; 98389839	b2696	csrA	ecj:JW2666; eco:b2696; ecoc:C3026_14840; P31803; P69913	0	0	2.05002e+08	6.07912e+08	2.07748e+08	5.50086e+07	2.73305e+07	1.50145e+07	1.46498e+07	21207015	5.2515e+07	1.36721e+08	High	High	High	High	Peak Found	Peak Found	Peak Found	High	High	High	1
FALSE	High	High	Master Protein	P52647	Probable pyruvate-flavodoxin oxidoreductase OS=Escherichia coli (strain K12) OX=83333 GN=ydbK PE=3 SV=2	0	0	22	17	76	17	1174	128.7	5.78	628	123.17	13	17	other metabolic processes;stress response		other molecular function	Pf00037, Pf01558, Pf01855, Pf10371, Pf17147	946587	b1378	ydbK	ecj:JW1372; eco:b1378; ecoc:C3026_08050; P52647; P77238	0	0	3.53526e+07	4.91426e+07	5.3394e+07	6.06665e+07	3.5096e+07	1.77581e+07	2.39182e+07	4.08054e+07	5.03854e+07	5.54064e+07	High	High	High	High	High	Peak Found	High	High	High	High	1
FALSE	High	High	Master Protein	P0AAI5	3-oxoacyl-[acyl-carrier-protein] synthase 2 OS=Escherichia coli (strain K12) OX=83333 GN=fabF PE=1 SV=2	0	0	41	11	66	11	413	43	6.09	903	122.96	8	11	other metabolic processes;stress response		other molecular function	Pf00109, Pf02801	86945966; 946665	b1095	fabF	ecj:JW1081; eco:b1095; ecoc:C3026_06620; P0AAI5; P39435	0	0	4.0316e+07	1.36321e+07	2.1643e+07	2.04448e+07	1.22132e+07	2.36613e+07	3.31691e+07	1.30551e+08	1.26714e+08	1.31501e+08	Peak Found	Peak Found	Peak Found	Peak Found	Peak Found	High	Peak Found	High	High	High	1
FALSE	High	High	Master Protein	P0A8M6	Pole-localizer protein TmaR OS=Escherichia coli (strain K12) OX=83333 GN=tmaR PE=1 SV=1	0	0	39	4	86	4	109	12.8	9.31	929	122.95	3	4	other biological processes	cytosol;other cell component		Pf04363	946541	b2007	tmaR	ecj:JW1989; eco:b2007; ecoc:C3026_11325; O07992; O07995; P0A8M6; P76367; Q8X8U3	0	0	1.5904e+06	6.42567e+06	1.76566e+07	1.15612e+07	8.53511e+06	9.37207e+07	1.07976e+08	1.59321e+08	1.87403e+08	2.26016e+08	Peak Found	Peak Found	Peak Found	Peak Found	Peak Found	High	High	High	High	High	1
FALSE	High	High	Master Protein	P64519	Uncharacterized protein YodD OS=Escherichia coli (strain K12) OX=83333 GN=yodD PE=4 SV=1	0	0	49	2	56	2	75	8.6	4.7	1359	122.7	2	2	stress response;other biological processes			Pf10733	93775232; 946469	b1953	yodD	ecj:JW5317; eco:b1953; ecoc:C3026_11055; P64519; P76328; Q2MB02	0	0	1.51863e+07	1.61627e+07	4.86261e+06		1.00257e+07	5.16794e+07	4.87395e+07	4.59217e+07	2.22712e+07	2.33991e+07	High	High	Peak Found	n/a	Peak Found	High	High	High	High	High	1
FALSE	High	High	Master Protein	P0A6Z1	Chaperone protein HscA OS=Escherichia coli (strain K12) OX=83333 GN=hscA PE=1 SV=1	0	0	26	9	61	9	616	65.6	5.16	769	122.63	7	9	cell organization and biogenesis;protein metabolism;other metabolic processes;stress response	cytosol;other cell component	other molecular function	Pf00012	93774610; 944885	b2526	hscA	ecj:JW2510; eco:b2526; ecoc:C3026_14000; P0A6Z1; P36541; P76990; P77497	0	0	2.53353e+07	1.18868e+07	1.26978e+07	2.3093e+07	6.0298e+06	5.53248e+07	6.31212e+07	4.20341e+07	4.62884e+07	5.35953e+07	High	High	Peak Found	Peak Found	Peak Found	High	High	High	High	High	1
FALSE	High	High	Master Protein	P0A8G9	Exodeoxyribonuclease 7 small subunit OS=Escherichia coli (strain K12) OX=83333 GN=xseB PE=1 SV=2	0	0	34	3	61	3	80	8.9	4.41	1597	122.6	2	3	DNA metabolism;other metabolic processes;stress response	cytosol;other cell component	other molecular function	Pf02609	75202844; 945069	b0422	xseB	ecj:JW0412; eco:b0422; ecoc:C3026_02060; P0A8G9; P22938; Q2MC04	0	0	8.05898e+06	1.04288e+07				1.93095e+07	2.04731e+07	1.86299e+07	1.88191e+07	2.09373e+07	High	High	n/a	n/a	n/a	High	High	High	High	High	1
FALSE	High	High	Master Protein	P0A8H6	Der GTPase-activating protein YihI OS=Escherichia coli (strain K12) OX=83333 GN=yihI PE=1 SV=1	0	0	51	8	93	8	169	19	6.83	674	121.85	7	8	other biological processes	cytosol	enzyme regulator activity	Pf04220	75204333; 948363	b3866	yihI	ecj:JW3837; eco:b3866; ecoc:C3026_20895; P0A8H6; P32130; Q2M8G3	0	0	1.67022e+08	2.10573e+08	3.06973e+08	3.19932e+08	2.09802e+08	5.25141e+07	5.86189e+07	32524679	4.55053e+07	3.91582e+07	High	High	High	High	High	High	High	Peak Found	Peak Found	High	1
FALSE	High	High	Master Protein	P64503	Uncharacterized protein YebV OS=Escherichia coli (strain K12) OX=83333 GN=yebV PE=1 SV=1	0	0	24	1	51	1	78	8.7	4.67	1187	121.27	1	1				Pf07351	946347	b1836	yebV	ecj:JW5302; eco:b1836; ecoc:C3026_10460; P64503; P76274; Q2MB15	0	0	3.61942e+07	3.52625e+07	1.15677e+08	1.15065e+08	4.32083e+07	4.13837e+07	3.96431e+07	3.05691e+07	2.60006e+07	2.68574e+07	High	High	High	High	Peak Found	High	High	High	High	High	1
FALSE	High	High	Master Protein	P0A9M2	Hypoxanthine phosphoribosyltransferase OS=Escherichia coli (strain K12) OX=83333 GN=hpt PE=1 SV=1	0	0	39	7	74	7	178	20.1	5.2	1624	121	6	7	cell organization and biogenesis;other metabolic processes	cytosol;other cell component	other molecular function	Pf00156	86862633; 946624	b0125	hpt	ecj:JW5009; eco:b0125; ecoc:C3026_00530; P0A9M2; P36766	0	0	1.1682e+07	1.54393e+07	1.3879e+07	2.27206e+07	9.35097e+06	5.19903e+07	6.05756e+07	6.97524e+07	6.93822e+07	6.82116e+07	Peak Found	Peak Found	Peak Found	Peak Found	Peak Found	High	High	High	High	High	1
FALSE	High	High	Master Protein	P0AFU8	Riboflavin synthase OS=Escherichia coli (strain K12) OX=83333 GN=ribC PE=1 SV=1	0	0	41	7	71	7	213	23.4	5.99	1480	120.57	6	7	other metabolic processes	cytosol	other molecular function	Pf00677	93775817; 945848	b1662	ribC	ecj:JW1654; eco:b1662; ecoc:C3026_09535; P0AFU8; P29015	0	0	1.78657e+08	1.51134e+08	2.08916e+07	1.14408e+07		7.31256e+07	6.73165e+07	7.38007e+07	7.4287e+07	7.72168e+07	High	High	Peak Found	Peak Found	n/a	High	High	High	High	High	1
FALSE	High	High	Master Protein	P0A722	Acyl-[acyl-carrier-protein]--UDP-N-acetylglucosamine O-acyltransferase OS=Escherichia coli (strain K12) OX=83333 GN=lpxA PE=1 SV=1	0	0	25	5	64	5	262	28.1	7.12	556	119.82	4	5	other metabolic processes	other membranes;cytosol;other cell component	other molecular function	Pf00132, Pf13720	93777244; 944849	b0181	lpxA	ecj:JW0176; eco:b0181; ecoc:C3026_00830; P0A722; P10440; P78243	0	0	6.24304e+07	4.93652e+07				5.80387e+07	5.36884e+07	5.14094e+07	4.89763e+07	4.49622e+07	High	High	n/a	n/a	n/a	High	High	High	High	High	1
FALSE	High	High	Master Protein	P0A8U6	Met repressor OS=Escherichia coli (strain K12) OX=83333 GN=metJ PE=1 SV=2	0	0	68	7	56	7	105	12.1	5.54	417	119.67	5	6	other metabolic processes;other biological processes	cytosol	nucleic acid binding activity;other molecular function	Pf01340	93777954; 948435	b3938	metJ	ecj:JW3909; eco:b3938; ecoc:C3026_21280; P08338; P0A8U6; Q2M8N4	0	0	9.20075e+06	4.82433e+06			2.2321e+06	7.07596e+07	8.16796e+07	6.88277e+07	6.52485e+07	6.17921e+07	High	Peak Found	n/a	n/a	High	High	High	High	High	High	1
FALSE	High	High	Master Protein	P0ACC3	Iron-sulfur cluster insertion protein ErpA OS=Escherichia coli (strain K12) OX=83333 GN=erpA PE=1 SV=1	0	0	35	4	92	4	114	12.1	4.31	1070	118.42	4	4	cell organization and biogenesis;protein metabolism;other metabolic processes	cytosol	other molecular function	Pf01521	93777270; 944857	b0156	erpA	ecj:JW0152; eco:b0156; ecoc:C3026_00710; P0ACC3; P37026	0	0	6.12589e+07	3.90694e+07			1.68412e+08	7.34938e+07	5.85818e+07	69009221	6.38905e+07	6.68814e+07	High	High	n/a	n/a	High	High	High	High	High	High	1
FALSE	High	High	Master Protein	P05055	Polyribonucleotide nucleotidyltransferase OS=Escherichia coli (strain K12) OX=83333 GN=pnp PE=1 SV=3	0	0	24	14	101	14	711	77.1	5.21	506	117.97	10	13	RNA metabolism OR transcription;other metabolic processes;stress response	other membranes;cytosol;other cytoplasmic organelle	nucleic acid binding activity;other molecular function	Pf00013, Pf00575, Pf01138, Pf03725, Pf03726	947672	b3164	pnp	ecj:JW5851; eco:b3164; ecoc:C3026_17235; P05055; P78109; Q2M946	0	0	3.93162e+08	2.52764e+08	7.19077e+08	6.25585e+08	3.81247e+08	8.05643e+07	1.7721e+08	1.17579e+08	1.83242e+08	1.95336e+08	Peak Found	Peak Found	High	Peak Found	High	High	High	High	High	High	1
FALSE	High	High	Master Protein	P0ADB7	Entericidin B OS=Escherichia coli (strain K12) OX=83333 GN=ecnB PE=3 SV=1	0	0	40	1	52	1	48	4.8	8.21	1521	117.34	1	1	other biological processes	plasma membrane;other membranes		Pf08085	2847737; 93777675	b4411	ecnB	ecj:JW4108; eco:b4411; ecoc:C3026_22420; P0ADB7; P56549; Q2M6F5	0	0						4.18661e+07	4.8458e+07	83673737	1.36386e+08	9.73203e+07	n/a	n/a	n/a	n/a	n/a	High	High	High	High	High	1
FALSE	High	High	Master Protein	P23839	Endoribonuclease YicC OS=Escherichia coli (strain K12) OX=83333 GN=yicC PE=1 SV=2	0	0	27	8	60	8	287	33.2	5.12	1055	116.6	6	8	RNA metabolism OR transcription;other metabolic processes	cytosol	other molecular function	Pf03755, Pf08340	948154	b3644	yicC	ecj:JW3619; eco:b3644; ecoc:C3026_19745; P23839; Q2M7V7	0	0		1.02395e+07	1.87856e+07	1.88029e+07	8.91653e+06	4.71383e+07	4.83801e+07	5.77735e+07	7.51537e+07	6.7185e+07	n/a	Peak Found	High	Peak Found	Peak Found	High	High	High	High	High	1
FALSE	High	High	Master Protein	P64455	Uncharacterized protein YdcY OS=Escherichia coli (strain K12) OX=83333 GN=ydcY PE=1 SV=1	0	0	60	3	104	3	77	8.8	5.97	501	116.45	3	2		cytosol		Pf10735	93775594; 945916	b1446	ydcY	ecj:JW1441; eco:b1446; ecoc:C3026_08415; P64455; P76110; Q2MBB4	0	0	2.11692e+07	5.08055e+07	7.14235e+07	1.40102e+08	1.05556e+08	3.44557e+07	2.43424e+07	2.89194e+07	2.82827e+07	3.06163e+07	High	High	High	High	High	High	High	High	High	High	1
FALSE	High	High	Master Protein	P0AFK0	Metalloprotease PmbA OS=Escherichia coli (strain K12) OX=83333 GN=pmbA PE=1 SV=1	0	0	31	12	94	12	450	48.3	5.6	839	116.14	10	12	protein metabolism;other metabolic processes	cytosol;other cell component	other molecular function	Pf01523, Pf19289, Pf19290	75203543; 948750	b4235	pmbA	ecj:JW4194; eco:b4235; ecoc:C3026_22860; P0AFK0; P24231; Q2M671	0	0	2.25301e+07	1.37573e+07	8.11051e+06	7.06089e+06	3.32355e+06	6.00197e+07	5.67711e+07	1.35688e+08	1.55251e+08	1.49631e+08	Peak Found	Peak Found	Peak Found	High	Peak Found	High	High	High	High	High	1
FALSE	High	High	Master Protein	P21507	ATP-dependent RNA helicase SrmB OS=Escherichia coli (strain K12) OX=83333 GN=srmB PE=1 SV=1	0	0	21	7	55	7	444	49.9	9.25	702	115.3	5	6	cell organization and biogenesis;other biological processes	cytosol	nucleic acid binding activity;other molecular function	Pf00270, Pf00271	947055	b2576	srmB	ecj:JW2560; eco:b2576; ecoc:C3026_14270; P21507; Q2MAF4	0	0	9.87014e+06	7.68514e+06	2.08703e+07	2.3421e+07	1.18947e+07	7.61532e+06	1.08682e+07	1.8818e+07	2.91963e+07	2.92074e+07	High	High	High	Peak Found	Peak Found	High	High	High	High	High	1
FALSE	High	High	Master Protein	P0AD12	Protein YeeZ OS=Escherichia coli (strain K12) OX=83333 GN=yeeZ PE=1 SV=1	0	0	39	8	87	8	274	29.7	5.47	736	115.1	8	7		cytosol;other cell component	other molecular function	Pf01370	946538	b2016	yeeZ	ecj:JW1998; eco:b2016; ecoc:C3026_11370; P0AD12; P76370; Q2MAY8	0	0	2.68452e+07	2.85923e+07	6.63464e+06	2.53838e+07	9.15528e+07	7.15786e+07	5.93736e+07	69728048	6.75268e+07	4.7423e+07	High	High	Peak Found	Peak Found	High	High	High	High	High	High	1
FALSE	High	High	Master Protein	P75823	Low specificity L-threonine aldolase OS=Escherichia coli (strain K12) OX=83333 GN=ltaE PE=1 SV=1	0	0	35	10	67	10	333	36.5	6.19	1049	114.28	5	10	other metabolic processes	cytosol	other molecular function	Pf01212	944955	b0870	ltaE	ecj:JW0854; eco:b0870; ecoc:C3026_05410; P75823	0	0			1.52831e+07	9.92612e+06	6.22795e+06	6.25669e+07	6.26656e+07	68151446	9.52562e+07	6.86438e+07	n/a	n/a	Peak Found	Peak Found	Peak Found	High	High	High	High	High	1
FALSE	High	High	Master Protein	P0A8C4	UPF0149 protein YgfB OS=Escherichia coli (strain K12) OX=83333 GN=ygfB PE=3 SV=1	0	0	33	4	69	4	192	21.2	4.35	807	113.97	4	4		cytosol		Pf03695	93779092; 947400	b2909	ygfB	ecj:JW5473; eco:b2909; P0A8C4; P25533; Q2M9T2; Q8XD28	0	0	3.69928e+07	1.05097e+07	9.06528e+07	8.0403e+07	5.21231e+07	7.23425e+07	8.79463e+07	50523822	8.84504e+07	1.06457e+08	High	Peak Found	High	High	Peak Found	High	High	High	High	High	1
FALSE	High	High	Master Protein	P04951	3-deoxy-manno-octulosonate cytidylyltransferase OS=Escherichia coli (strain K12) OX=83333 GN=kdsB PE=1 SV=2	0	0	24	5	55	5	248	27.6	5.27	1330	113.46	3	5	other metabolic processes	cytosol	other molecular function	Pf02348	945539	b0918	kdsB	ecj:JW0901; eco:b0918; ecoc:C3026_05650; P04951	0	0		2.6284e+06				6.65872e+07	5.53028e+07	4.75679e+07	4.39192e+07	3.80631e+07	n/a	Peak Found	n/a	n/a	n/a	High	High	High	High	High	1
FALSE	High	High	Master Protein	P0ABC7	Modulator of FtsH protease HflK OS=Escherichia coli (strain K12) OX=83333 GN=hflK PE=1 SV=1	0	0	35	11	79	11	419	45.5	6.43	1333	113.45	7	11	stress response	plasma membrane;other membranes;cytosol		Pf01145, Pf12221	93777647; 948698	b4174	hflK	ecj:JW4132; eco:b4174; ecoc:C3026_22555; P0ABC7; P25662; Q2M6D1	0	0	4.20593e+07	4.39815e+07	1.07234e+08	1.00849e+08	5.51036e+07	8.7504e+06	1.74623e+07	5.38171e+07	6.49361e+07	9.20544e+07	High	High	High	High	High	High	High	High	High	High	1
FALSE	High	High	Master Protein	P02942	Methyl-accepting chemotaxis protein I OS=Escherichia coli (strain K12) OX=83333 GN=tsr PE=1 SV=2	0	0	27	12	76	10	551	59.4	4.97	1015	113.35	10	12	cell organization and biogenesis;signal transduction;other biological processes	plasma membrane;other membranes;other cell component	other molecular function	Pf00015, Pf00672, Pf02203	948884	b4355	tsr	ecj:JW4318; eco:b4355; ecoc:C3026_23530; P02942; P76817; Q2M5W1	0	0			7.14435e+06	5.44871e+06	2.35159e+06	2.36995e+07	4.30587e+07	9.3559e+07	9.11864e+07	9.29298e+07	n/a	n/a	Peak Found	Peak Found	Peak Found	Peak Found	High	High	High	High	1
FALSE	High	High	Master Protein	P64490	Uncharacterized protein YoaC OS=Escherichia coli (strain K12) OX=83333 GN=yoaC PE=4 SV=2	0	0	70	4	69	4	99	10.8	4.97	850	113.13	4	4				Pf08986	946308	b1810	yoaC	ecj:JW5296; eco:b1810; ecoc:C3026_10310; P64490; P76259; Q2MB22	0	0	3.66442e+07	3.80157e+07	8.54541e+07	8.61662e+07	5.93025e+07	8.65804e+06	8.76954e+06	5.90363e+06	7.68151e+06	6.06331e+06	High	High	High	High	High	High	High	High	High	High	1
FALSE	High	High	Master Protein	P0ABZ4	3-deoxy-D-manno-octulosonate 8-phosphate phosphatase KdsC OS=Escherichia coli (strain K12) OX=83333 GN=kdsC PE=3 SV=1	0	0	39	5	61	5	188	20	5.11	1060	112.37	5	5	other metabolic processes	cytosol	other molecular function	Pf08282	93778783; 947717	b3198	kdsC	ecj:JW3165; eco:b3198; ecoc:C3026_17405; P0ABZ4; P45396; P45398; Q2M914	0	0	6.12785e+07	5.5076e+07	2.52938e+08	7.08524e+07	6.89624e+07		1.49821e+07	10833626	7.32523e+06	1.18325e+07	High	High	High	Peak Found	Peak Found	n/a	Peak Found	Peak Found	Peak Found	Peak Found	1
FALSE	High	High	Master Protein	P0A8H8	DNA gyrase inhibitor YacG OS=Escherichia coli (strain K12) OX=83333 GN=yacG PE=1 SV=1	0	0	68	3	53	3	65	7.3	4.56	718	111.99	3	3	other biological processes		enzyme regulator activity;other molecular function	Pf03884	93777334; 945630	b0101	yacG	ecj:JW5008; eco:b0101; ecoc:C3026_00410; P0A8H8; P36681; P75644; Q8KJQ7	0	0	4.48566e+07	5.14756e+07	3.4536e+07	1.53079e+07	2.58873e+07	1.15956e+07	1.41273e+07	5332257	6.36245e+06		High	High	High	High	High	High	High	High	High	High	1
FALSE	High	High	Master Protein	P37773	UDP-N-acetylmuramate--L-alanyl-gamma-D-glutamyl-meso-2,6-diaminoheptandioate ligase OS=Escherichia coli (strain K12) OX=83333 GN=mpl PE=1 SV=3	0	0	20	7	64	7	457	49.8	5.88	958	110.56	7	7	cell organization and biogenesis;other metabolic processes;other biological processes	non-structural extracellular;other cell component	other molecular function	Pf01225, Pf02875, Pf08245	948752	b4233	mpl	ecj:JW4192; eco:b4233; ecoc:C3026_22850; P37773; P76804; Q2M673	0	0			3.7903e+06	4.27585e+06		3.56959e+07	4.4257e+07	46322959	3.89854e+07	3.20612e+07	n/a	n/a	Peak Found	Peak Found	n/a	High	High	High	High	High	1
FALSE	High	High	Master Protein	P31677	Trehalose-6-phosphate synthase OS=Escherichia coli (strain K12) OX=83333 GN=otsA PE=1 SV=3	0	0	37	13	86	13	474	53.6	6.86	784	110.41	8	13	other metabolic processes;stress response		other molecular function	Pf00982	93776199; 946405	b1896	otsA	ecj:JW5312; eco:b1896; ecoc:C3026_10770; P31677	0	0	3.42566e+06	353001	7.32688e+06	8.29274e+06	3.38018e+06	2.84398e+07	6.22312e+07	135230671	1.39419e+08	1.43054e+08	Peak Found	Peak Found	Peak Found	Peak Found	Peak Found	High	High	High	High	High	1
FALSE	High	High	Master Protein	P0ADA1	Thioesterase 1/protease 1/lysophospholipase L1 OS=Escherichia coli (strain K12) OX=83333 GN=tesA PE=1 SV=1	0	0	47	8	68	8	208	23.6	7.58	912	110.21	7	7	protein metabolism;other metabolic processes	other cell component	other molecular function	Pf00657	945127	b0494	tesA	ecj:JW0483; eco:b0494; P0ADA1; P29679; P37331; P77125; Q2MBT3	0	0	1.51603e+08	1.65637e+08	3.88676e+08	3.53295e+08	1.09679e+08	2.09136e+07	1.62129e+07	2.55619e+07	2.71079e+07	1.73854e+07	Peak Found	High	High	High	Peak Found	High	High	High	High	High	1
FALSE	High	High	Master Protein	P0AF18	N-acetylglucosamine-6-phosphate deacetylase OS=Escherichia coli (strain K12) OX=83333 GN=nagA PE=1 SV=1	0	0	39	9	73	9	382	40.9	5.97	625	110.02	7	9	cell organization and biogenesis;other metabolic processes	other cell component	other molecular function	Pf01979	75204968; 945289	b0677	nagA	ecj:JW0663; eco:b0677; ecoc:C3026_03365; P0AF18; P15300	1	0	1.35698e+08	9.34893e+07	1.51671e+07	714806	5.45326e+06	7.32812e+07	8.64493e+07	7.73189e+07	7.58149e+07	5.41984e+07	High	Peak Found	Peak Found	Peak Found	Peak Found	High	High	High	High	High	1
FALSE	High	High	Master Protein	P0A729	7-methyl-GTP pyrophosphatase OS=Escherichia coli (strain K12) OX=83333 GN=yceF PE=1 SV=1	0	0	62	10	81	10	194	21.7	6.29	630	109.24	9	10	other metabolic processes	other cell component	other molecular function	Pf02545	75203673; 945631	b1087	yceF	ecj:JW5155; eco:b1087; ecoc:C3026_06580; P0A729; P27244	0	0	1.87616e+07				261469	1.37939e+08	1.59107e+08	1.30684e+08	1.34448e+08	1.10253e+08	Peak Found	Peak Found	Peak Found	Peak Found	Peak Found	High	High	High	High	High	1
FALSE	High	High	Master Protein	P07024	Protein UshA OS=Escherichia coli (strain K12) OX=83333 GN=ushA PE=1 SV=2	0	0	15	6	66	6	550	60.8	5.71	652	108.86	6	6	other metabolic processes	other cell component	other molecular function	Pf00149, Pf02872	947331	b0480	ushA	ecj:JW0469; eco:b0480; ecoc:C3026_02360; P07024; P78274; Q2MBU7	0	0						7.11554e+07	6.8076e+07	51584396	5.14113e+07	5.24046e+07	n/a	n/a	n/a	n/a	n/a	High	High	High	High	High	1
FALSE	High	High	Master Protein	P13024	Protein FdhE OS=Escherichia coli (strain K12) OX=83333 GN=fdhE PE=1 SV=2	0	0	39	9	65	9	309	34.7	5.12	1369	108.84	5	9	protein metabolism;other metabolic processes	cytosol;other cell component	other molecular function	Pf04216, Pf24859, Pf24860	948384	b3891	fdhE	ecj:JW3862; eco:b3891; ecoc:C3026_21035; P13024; Q2M8I8	0	0			1.22684e+07	9.56355e+06	2.35999e+06	2.40974e+07	5.68724e+07	5.90581e+07	5.44303e+07	7.36872e+07	n/a	n/a	Peak Found	Peak Found	Peak Found	High	High	High	High	High	1
FALSE	High	High	Master Protein	P75818	Uncharacterized lipoprotein YbjP OS=Escherichia coli (strain K12) OX=83333 GN=ybjP PE=1 SV=1	0	0	39	5	54	5	171	19	6.54	854	107.6	4	5		plasma membrane;other membranes		Pf12883	945491	b0865	ybjP	ecj:JW0849; eco:b0865; ecoc:C3026_05385; P75818	0	0		1.86061e+06				2.87805e+07	2.81871e+07	91594768	9.19425e+07	9.67624e+07	n/a	Peak Found	n/a	n/a	n/a	Peak Found	High	High	High	High	1
FALSE	High	High	Master Protein	P77804	Protein YdgA OS=Escherichia coli (strain K12) OX=83333 GN=ydgA PE=1 SV=1	0	0	37	12	82	12	502	54.7	5.17	997	107.39	10	12	other biological processes	plasma membrane;other membranes	other molecular function	Pf06097	946172	b1614	ydgA	ecj:JW1606; eco:b1614; ecoc:C3026_09285; P77804; Q47707	0	0	851341	636179			5.60508e+06	1.69869e+07	2.14496e+07	5.89557e+07	6.80061e+07	9.89478e+07	Peak Found	Peak Found	n/a	Peak Found	Peak Found	High	High	High	High	High	1
FALSE	High	High	Master Protein	P33920	Nucleoid-associated protein YejK OS=Escherichia coli (strain K12) OX=83333 GN=yejK PE=1 SV=3	0	0	36	7	53	7	335	37.8	4.97	978	106.32	5	7		other cell component	nucleic acid binding activity;other molecular function	Pf04245	946690	b2186	yejK	ecj:JW2174; eco:b2186; ecoc:C3026_12225; P33920; Q2MAQ5	0	0		9.33182e+06			709933	4.21722e+07	3.67051e+07	31242201	2.82026e+07	1.18471e+07	n/a	High	n/a	n/a	Peak Found	High	High	High	High	High	1
FALSE	High	High	Master Protein	P46853	Uncharacterized oxidoreductase YhhX OS=Escherichia coli (strain K12) OX=83333 GN=yhhX PE=1 SV=1	0	0	30	8	68	8	345	38.7	6.54	503	106.02	6	8	other metabolic processes	cytosol	other molecular function	Pf01408, Pf02894	947944	b3440	yhhX	ecj:JW3403; eco:b3440; ecoc:C3026_18640; P46853; Q2M7A3	0	0				1.8056e+07		9.26168e+07	7.84489e+07	108416968	6.96269e+07	6.63705e+07	High	n/a	n/a	Peak Found	n/a	High	High	High	High	High	1
FALSE	High	High	Master Protein	P24186	Bifunctional protein FolD OS=Escherichia coli (strain K12) OX=83333 GN=folD PE=1 SV=4	0	0	24	5	70	5	288	31	6.09	440	105.21	3	5	other metabolic processes	cytosol	other molecular function	Pf00763, Pf02882	945221	b0529	folD	ecj:JW0518; eco:b0529; ecoc:C3026_02595; P24186; P77132; Q2MBQ0	0	0	7.31275e+07	5.91446e+07	5.07792e+07	9.87193e+06	1.40603e+07	5.65175e+07	6.34791e+07	9.74474e+07	1.00169e+08	1.18325e+08	High	High	Peak Found	Peak Found	Peak Found	High	High	High	High	High	1
FALSE	High	High	Master Protein	P28304	Quinone oxidoreductase 1 OS=Escherichia coli (strain K12) OX=83333 GN=qorA PE=1 SV=1	0	0	48	10	73	10	327	35.2	8.31	298	104.73	6	10		cytosol	nucleic acid binding activity;other molecular function	Pf00107, Pf08240	948556	b4051	qorA	ecj:JW4011; eco:b4051; ecoc:C3026_21890; P28304; Q2M6Q3	0	0	9.94905e+07	2.30277e+08	5.2764e+08	8.26127e+08	3.19623e+08	3.13132e+08	2.31498e+08	2.13518e+08	3.56612e+08	3.16347e+08	High	High	Peak Found	Peak Found	Peak Found	High	High	High	High	High	1
FALSE	High	High	Master Protein	P37440	Oxidoreductase UcpA OS=Escherichia coli (strain K12) OX=83333 GN=ucpA PE=1 SV=3	0	0	45	10	78	10	263	27.8	5.27	883	104.54	9	10			other molecular function	Pf13561	75204304; 946898	b2426	ucpA	ecj:JW5394; eco:b2426; ecoc:C3026_13480; P37440; P76963; P77140; P77442	0	0	1.5618e+08	1.7405e+07	5.51505e+08	5.91251e+08		2.36112e+08	2.04712e+08	113285953	1.18345e+08	9.76175e+07	High	Peak Found	Peak Found	Peak Found	Peak Found	High	High	High	High	High	1
FALSE	High	High	Master Protein	P0A8B5	Nucleoid-associated protein YbaB OS=Escherichia coli (strain K12) OX=83333 GN=ybaB PE=1 SV=1	0	0	58	5	105	5	109	12	5.07	974	104.43	3	5	stress response;other biological processes	cytosol;other cell component	nucleic acid binding activity	Pf02575	945104	b0471	ybaB	ecj:JW0460; eco:b0471; ecoc:C3026_02315; P09994; P0A8B5; P17577; Q2MBV6	0	0	4.27011e+07	6.22064e+07	5.2946e+06	1.94353e+06	6.98415e+06	1.41128e+08	6.37793e+07	9.78264e+07	1.05362e+08	1.11698e+08	High	High	Peak Found	Peak Found	Peak Found	High	High	High	High	High	1
FALSE	High	High	Master Protein	P13445	RNA polymerase sigma factor RpoS OS=Escherichia coli (strain K12) OX=83333 GN=rpoS PE=1 SV=3	0	0	44	10	59	10	330	37.9	4.94	714	103.76	6	10	RNA metabolism OR transcription;other metabolic processes;stress response;other biological processes	cytosol;other cell component	nucleic acid binding activity;other molecular function	Pf00140, Pf04539, Pf04542, Pf04545	947210	b2741	rpoS	ecj:JW5437; eco:b2741; ecoc:C3026_15075; P13445; Q2MA88; Q79EB7	0	0	1.29201e+07	1.39595e+07	2.39164e+07	3.67068e+07	1.14114e+07	5.60068e+07	6.96186e+07	9.65689e+07	8.6572e+07	9.20048e+07	Peak Found	Peak Found	High	High	High	High	High	High	High	High	1
FALSE	High	High	Master Protein	P0ACI0	Right origin-binding protein OS=Escherichia coli (strain K12) OX=83333 GN=rob PE=1 SV=1	0	0	23	6	67	6	289	33.1	7.17	401	103.72	5	6	other biological processes	cytosol	nucleic acid binding activity;other molecular function	Pf06445, Pf12833	948916	b4396	rob	ecj:JW4359; eco:b4396; ecoc:C3026_23755; P0ACI0; P27292; Q2M5S1	0	0						8.55186e+07	8.54347e+07	65025756	6.55758e+07	6.54837e+07	n/a	n/a	n/a	n/a	n/a	High	High	High	High	High	1
FALSE	High	High	Master Protein	P37648	Protein YhjJ OS=Escherichia coli (strain K12) OX=83333 GN=yhjJ PE=1 SV=1	0	0	27	9	55	9	498	55.5	6.02	1018	102.91	5	9	protein metabolism;stress response	other cell component	other molecular function	Pf00675, Pf05193	948040	b3527	yhjJ	ecj:JW3495; eco:b3527; ecoc:C3026_19110; P37648; Q2M7I9	0	0	3.88221e+07	1.44495e+07	8.12602e+07	9.12583e+07	5.35134e+07	3.47528e+07	4.64912e+07	5.62293e+07	5.03142e+07	4.20627e+07	High	Peak Found	High	High	High	High	High	High	High	High	1
FALSE	High	High	Master Protein	P69795	PTS system N,N'-diacetylchitobiose-specific EIIB component OS=Escherichia coli (strain K12) OX=83333 GN=chbB PE=1 SV=1	0	0	38	3	56	3	106	11.4	8.1	1000	102.35	3	3	transport	other membranes;cytosol	transporter activity;kinase activity	Pf02302	93775951; 945339	b1738	chbB	ecj:JW1727; eco:b1738; ecoc:C3026_09930; P17409; P69795	0	0	1.06776e+06	1.04215e+07	2.23406e+07	1.62502e+07	1.93079e+07	2.13525e+07	2.75434e+07	1.75957e+07	1.52001e+07	1.95052e+07	Peak Found	High	High	High	High	High	High	High	High	High	1
FALSE	High	High	Master Protein	P0A6Q3	3-hydroxydecanoyl-[acyl-carrier-protein] dehydratase OS=Escherichia coli (strain K12) OX=83333 GN=fabA PE=1 SV=2	0	0	48	9	120	9	172	19	6.57	765	102.18	6	9	other metabolic processes	cytosol	other molecular function	Pf07977	93776460; 945568	b0954	fabA	ecj:JW0937; eco:b0954; ecoc:C3026_05835; P0A6Q3; P18391; Q59383	0	0	6.36819e+07	7.51979e+07	1.81728e+06	1.56401e+07	2.99895e+08	1.24176e+08	7.13618e+07	7.32849e+07	8.73242e+07	9.12566e+07	High	High	Peak Found	Peak Found	High	High	High	High	High	High	1
FALSE	High	High	Master Protein	P37194	Outer membrane protein Slp OS=Escherichia coli (strain K12) OX=83333 GN=slp PE=1 SV=1	0	0	35	5	47	5	188	21	7.42	542	101.83	3	5		other membranes	other molecular function	Pf03843	948022	b3506	slp	ecj:JW3474; eco:b3506; ecoc:C3026_18995; P37194; P76709; Q2M7G8	0	0					1.82828e+07	1.6108e+07	5.02043e+07	79122538	8.97736e+07	8.26891e+07	n/a	n/a	n/a	n/a	Peak Found	Peak Found	High	High	High	High	1
FALSE	High	High	Master Protein	P41407	FMN-dependent NADH:quinone oxidoreductase OS=Escherichia coli (strain K12) OX=83333 GN=azoR PE=1 SV=3	0	0	29	4	60	4	201	21.6	5.22	211	101.59	4	4	stress response	cytosol	other molecular function	Pf02525	947569	b1412	azoR	ecj:JW1409; eco:b1412; ecoc:C3026_08225; P41407; P77143; Q93V21	0	0	5.20573e+07	5.39994e+07	6.64319e+07	7.74299e+07	8.41692e+07	7.45155e+07	5.63234e+07	53644180	5.44198e+07	5.66153e+07	High	High	Peak Found	Peak Found	High	High	High	High	High	High	1
FALSE	High	High	Master Protein	P0AF12	5'-methylthioadenosine/S-adenosylhomocysteine nucleosidase OS=Escherichia coli (strain K12) OX=83333 GN=mtnN PE=1 SV=1	0	0	60	8	55	8	232	24.3	5.25	530	101.18	8	8	other metabolic processes	cytosol	other molecular function	Pf01048	93777267; 948542	b0159	mtnN	ecj:JW0155; eco:b0159; ecoc:C3026_00725; P0AF12; P24247	0	0	1.19829e+08	3.52969e+07		3.67979e+06	574518	4.38482e+07	8.49196e+07	7.45056e+07	6.56554e+07	8.06471e+07	High	High	n/a	Peak Found	Peak Found	High	High	High	High	High	1
FALSE	High	High	Master Protein	P0A6P7	Probable GTP-binding protein EngB OS=Escherichia coli (strain K12) OX=83333 GN=engB PE=1 SV=1	0	0	43	8	59	8	210	23.5	7.49	1028	99.47	7	6	cell cycle OR cell proliferation;cell organization and biogenesis	cytosol	other molecular function	Pf01926	93778072; 948358	b3865	engB	ecj:JW5930; eco:b3865; ecoc:C3026_20890; P0A6P7; P24253; P76771; Q2M8G2	0	0	8.04503e+07	3.16819e+07	1.74599e+07	1.07438e+07		5.4474e+07	5.76802e+07	54958173	5.6179e+07	4.67087e+07	High	High	Peak Found	Peak Found	n/a	High	High	High	High	High	1
FALSE	High	High	Master Protein	P0AAN9	Anti-adapter protein IraP OS=Escherichia coli (strain K12) OX=83333 GN=iraP PE=1 SV=1	0	0	47	3	59	3	86	9.9	4.92	757	97.57	3	3	stress response;other biological processes	other cell component	other molecular function	Pf10796	93777080; 947709	b0382	iraP	ecj:JW0373; eco:b0382; ecoc:C3026_01850; P0AAN9; P21831; P77383; Q2MC43	0	0	1.41965e+06			7.9827e+06		2.46925e+07	3.14016e+07	3.78974e+07	3.65623e+07	4.30385e+07	High	n/a	n/a	Peak Found	n/a	High	High	High	High	High	1
FALSE	High	High	Master Protein	P63417	Uncharacterized N-acetyltransferase YhbS OS=Escherichia coli (strain K12) OX=83333 GN=yhbS PE=3 SV=1	0	0	35	4	50	4	167	18.5	4.73	1314	97.35	4	4		cytosol	other molecular function	Pf00583	947670	b3156	yhbS	ecj:JW3125; eco:b3156; ecoc:C3026_17190; P45473; P63417; Q2M954	0	0	2.64713e+06					7.27905e+07	7.08333e+07	6.26065e+07	4.60701e+07	5.35696e+07	Peak Found	n/a	n/a	n/a	n/a	High	High	High	High	High	1
FALSE	High	High	Master Protein	P76235	UPF0229 protein YeaH OS=Escherichia coli (strain K12) OX=83333 GN=yeaH PE=2 SV=1	0	0	17	7	62	7	427	49.4	7.23	742	95.86	5	7				Pf04285	946296	b1784	yeaH	ecj:JW1773; eco:b1784; ecoc:C3026_10175; O07964; P76235	0	0	5.44334e+07	4.0002e+07	4.47662e+07	2.24929e+07	1.93556e+07	2.33865e+07	2.29605e+07	26061380	2.3326e+07	2.26642e+07	High	High	High	Peak Found	Peak Found	High	High	High	High	High	1
FALSE	High	High	Master Protein	P0A6K3	Peptide deformylase OS=Escherichia coli (strain K12) OX=83333 GN=def PE=1 SV=2	0	0	22	3	69	3	169	19.3	5.35	1011	95.46	3	3	protein metabolism;other metabolic processes	cytosol	translation activity;other molecular function	Pf01327	89518132; 947780	b3287	def	ecj:JW3248; eco:b3287; ecoc:C3026_17870; P0A6K3; P27251; Q2M6V1	0	0	4.84752e+07	2.6141e+07			1.86819e+07	6.46242e+07	5.41914e+07	49914873	4.16784e+07	4.51784e+07	High	High	n/a	n/a	Peak Found	High	High	High	High	High	1
FALSE	High	High	Master Protein	P0ACR9	Transcriptional repressor MprA OS=Escherichia coli (strain K12) OX=83333 GN=mprA PE=2 SV=1	0	0	22	5	48	5	176	20.6	6.21	887	94.12	3	4	RNA metabolism OR transcription;other metabolic processes;stress response;other biological processes	cytosol	nucleic acid binding activity;other molecular function	Pf01047	93779327; 945282	b2684	mprA	ecj:JW2659; eco:b2684; ecoc:C3026_14780; P0ACR9; P24201; P77027	0	0	2.56899e+07	2.92864e+07	6.87212e+07	6.82857e+07	3.98412e+07	8.3754e+07	6.75389e+07	7.40608e+07	6.7381e+07	8.53033e+07	Peak Found	Peak Found	Peak Found	Peak Found	Peak Found	High	High	High	High	High	1
FALSE	High	High	Master Protein	P0A8K1	Phosphatidylserine decarboxylase proenzyme OS=Escherichia coli (strain K12) OX=83333 GN=psd PE=1 SV=1	0	0	18	3	48	3	322	35.9	5.73	767	94	3	3	protein metabolism;other metabolic processes	plasma membrane;other membranes	other molecular function	Pf02666	948673	b4160	psd	ecj:JW4121; eco:b4160; ecoc:C3026_22485; P0A8K1; P10740; Q2M6E2	0	0	8.5079e+07	1.23956e+08	8.97304e+07								High	High	High	n/a	n/a	n/a	n/a	n/a	n/a	n/a	1
FALSE	High	High	Master Protein	P22333	Adenosine deaminase OS=Escherichia coli (strain K12) OX=83333 GN=add PE=1 SV=2	0	0	26	5	52	5	333	36.4	5.6	731	93.56	4	5	other metabolic processes;stress response	cytosol	other molecular function	Pf00962	75204467; 945851	b1623	add	ecj:JW1615; eco:b1623; ecoc:C3026_09330; P22333; P78163; P78240	0	0	2.03644e+07	1.53945e+07	1.67161e+07	3.02231e+07	4.67075e+06	4.90769e+06	6.04148e+06	3.83812e+07	4.83125e+07	5.28384e+07	Peak Found	Peak Found	High	High	High	Peak Found	Peak Found	High	High	High	1
FALSE	High	High	Master Protein	P04425	Glutathione synthetase OS=Escherichia coli (strain K12) OX=83333 GN=gshB PE=1 SV=1	0	0	37	9	60	9	316	35.5	5.22	951	93.56	8	7	cell organization and biogenesis;other metabolic processes	cytosol;other cell component	other molecular function	Pf02951, Pf02955	93779050; 947445	b2947	gshB	ecj:JW2914; eco:b2947; ecoc:C3026_16130; P04425; Q2M9P6	0	0		1.23616e+07			9.89433e+06	9.23074e+07	6.22602e+07	5.66284e+07	5.40135e+07	3.72365e+07	n/a	Peak Found	n/a	n/a	High	High	High	High	High	High	1
FALSE	High	High	Master Protein	P64596	Outer membrane lipoprotein DolP OS=Escherichia coli (strain K12) OX=83333 GN=dolP PE=1 SV=1	0	0	49	8	71	8	191	20	8.98	1000	93.43	7	8		other membranes;other cell component		Pf04972	86861296; 947659	b3150	dolP	ecj:JW3119; eco:b3150; ecoc:C3026_17160; P45467; P64596; Q2M960	0	0	5.62333e+07	4.16152e+07	7.40818e+07	9.42374e+07	4.6515e+07	4.33727e+07	8.66251e+07	5.55808e+07	6.56056e+07	6.81912e+07	High	High	High	High	High	High	High	High	High	High	1
FALSE	High	High	Master Protein	P37689	2,3-bisphosphoglycerate-independent phosphoglycerate mutase OS=Escherichia coli (strain K12) OX=83333 GN=gpmI PE=1 SV=1	0	0	24	8	75	8	514	56.2	5.29	473	93.36	7	8	other metabolic processes;stress response	cytosol	other molecular function	Pf01676, Pf06415	948130	b3612	gpmI	ecj:JW3587; eco:b3612; ecoc:C3026_19585; P37689; Q2M7S6	0	0	1.45927e+07				6.01165e+06	1.08717e+08	7.54205e+07	9.17609e+07	1.28542e+08	8.22862e+07	Peak Found	Peak Found	Peak Found	Peak Found	Peak Found	High	High	High	High	High	1
FALSE	High	High	Master Protein	P0AEM6	RNA polymerase sigma factor FliA OS=Escherichia coli (strain K12) OX=83333 GN=fliA PE=1 SV=1	0	0	34	6	54	6	239	27.5	5.31	857	93.33	6	6	cell organization and biogenesis;RNA metabolism OR transcription;other metabolic processes;other biological processes	cytosol	nucleic acid binding activity;other molecular function	Pf04539, Pf04542, Pf04545	93776231; 948824	b1922	fliA	ecj:JW1907; eco:b1922; ecoc:C3026_10905; P0AEM6; P31804	0	0					2.85275e+06	6.32468e+07	4.74882e+07	4.59382e+07	5.0412e+07	3.46301e+07	n/a	n/a	n/a	n/a	Peak Found	High	High	High	High	High	1
FALSE	High	High	Master Protein	P0A8I5	tRNA (guanine-N(7)-)-methyltransferase OS=Escherichia coli (strain K12) OX=83333 GN=trmB PE=1 SV=1	0	0	24	4	71	4	239	27.3	6.92	498	92.89	3	4	RNA metabolism OR transcription;other metabolic processes	other cell component	other molecular function	Pf02390	93779031; 947448	b2960	trmB	ecj:JW2927; eco:b2960; ecoc:C3026_16200; P0A8I5; P32049; P58089; Q2M9N3	0	0	7.51103e+07	6.50747e+07	9.67019e+07	1.07749e+08	6.87179e+07	4.22764e+07	4.16832e+07	42023868	3.42456e+07	3.57522e+07	High	High	High	High	High	High	High	High	High	High	1
FALSE	High	High	Master Protein	P68919	Large ribosomal subunit protein bL25 OS=Escherichia coli (strain K12) OX=83333 GN=rplY PE=1 SV=1	0	0	77	9	96	9	94	10.7	9.6	456	92.72	7	9	cell organization and biogenesis;protein metabolism;other metabolic processes;other biological processes	cytosol;translational apparatus;other cell component	nucleic acid binding activity;other molecular function	Pf01386	93774996; 945618	b2185	rplY	ecj:JW2173; eco:b2185; ecoc:C3026_12220; P02426; P68919; Q2MAQ6	0	0	1.77721e+08	2.70834e+08	3.20934e+08	3.68172e+08	1.69107e+08	2.09182e+07	2.39453e+07	32189479	2.72493e+07	2.45633e+07	High	High	High	High	High	High	High	High	High	High	1
FALSE	High	High	Master Protein	P65556	Uncharacterized Nudix hydrolase YfcD OS=Escherichia coli (strain K12) OX=83333 GN=yfcD PE=1 SV=1	0	0	48	5	46	5	180	20.4	4.72	946	92.52	4	5		cytosol;other cell component	other molecular function	Pf00293	93774875; 946783	b2299	yfcD	ecj:JW2296; eco:b2299; ecoc:C3026_12825; P65556; P76494; Q2MAM0	0	0			711597	2.71692e+07	1.14165e+08	1.53164e+07	1.5072e+07	13598560	1.41427e+07	1.68818e+07	n/a	n/a	Peak Found	High	High	High	High	High	High	High	1
FALSE	High	High	Master Protein	P64483	Multifunctional Ser/Thr-tRNA deacylase ProXp-y OS=Escherichia coli (strain K12) OX=83333 GN=proXp-y PE=1 SV=1	0	0	49	6	70	6	167	17.8	7.02	1000	92.52	5	6	RNA metabolism OR transcription;other biological processes	other cell component	nucleic acid binding activity;other molecular function	Pf04073	946303	b1787	proXp-y	ecj:JW1776; eco:b1787; ecoc:C3026_10190; P64483; P76238; Q2MB30	0	0	7.62643e+07	9.00359e+07	1.50068e+08	1.67989e+08	8.23957e+07	2.2053e+07	2.20359e+07	29222414	2.79259e+07	3.33605e+07	High	High	High	High	High	High	High	High	High	High	1
FALSE	High	High	Master Protein	P0ABU0	1,4-dihydroxy-2-naphthoyl-CoA synthase OS=Escherichia coli (strain K12) OX=83333 GN=menB PE=1 SV=1	0	0	40	8	72	8	285	31.6	6.42	652	92.26	6	8	other metabolic processes	cytosol	other molecular function	Pf00378	75205687; 946747	b2262	menB	ecj:JW2257; eco:b2262; ecoc:C3026_12635; P0ABU0; P27290	0	0		540194	6.09609e+06		2.60835e+06	1.51258e+08	1.26778e+08	1.07526e+08	9.97955e+07	8.50946e+07	n/a	Peak Found	Peak Found	n/a	Peak Found	High	High	High	High	High	1
FALSE	High	High	Master Protein	P31057	3-methyl-2-oxobutanoate hydroxymethyltransferase OS=Escherichia coli (strain K12) OX=83333 GN=panB PE=1 SV=1	0	0	28	5	52	5	264	28.2	5.3	505	91.94	5	5	other metabolic processes	cytosol;other cell component	other molecular function	Pf02548	944839	b0134	panB	ecj:JW0130; eco:b0134; ecoc:C3026_00575; P31057	0	0	9.2292e+07	4.61006e+07				8.09419e+07	8.34031e+07	5.96604e+07	8.01828e+07	4.28578e+07	High	High	n/a	n/a	n/a	High	High	High	High	High	1
FALSE	High	High	Master Protein	P33362	Glycine betaine-binding protein YehZ OS=Escherichia coli (strain K12) OX=83333 GN=yehZ PE=1 SV=1	0	0	36	8	70	8	305	32.6	6.1	853	91.94	7	8	stress response;transport	plasma membrane;other membranes;other cell component	transporter activity	Pf04069	946681	b2131	yehZ	ecj:JW2119; eco:b2131; ecoc:C3026_11950; P33362; Q2MAU8	0	0	3.43413e+07	1.89518e+07	8.42953e+06	8.00699e+06	4.21864e+07	8.1181e+07	8.57319e+07	5.80663e+07	9.12815e+07	7.07625e+07	High	High	Peak Found	Peak Found	High	High	High	High	High	High	1
FALSE	High	High	Master Protein	P30855	Sensor protein EvgS OS=Escherichia coli (strain K12) OX=83333 GN=evgS PE=1 SV=2	0	0	2	2	108	2	1197	134.7	6.21	0	91.22	1	2	protein metabolism;other metabolic processes;signal transduction;other biological processes	plasma membrane;other membranes;cytosol;other cell component	kinase activity;other molecular function	Pf00072, Pf00497, Pf00512, Pf01627, Pf02518	946844	b2370	evgS	ecj:JW2367; eco:b2370; P30855; P77644; Q9RF36; Q9RF37	0	0	4.82125e+07	6.44856e+07	2.1929e+08	3.25525e+08	9.82699e+07	3.04205e+07	7.11617e+07	8.96809e+07	4.5574e+07	4.6343e+07	High	High	High	High	High	High	High	High	High	High	1
FALSE	High	High	Master Protein	P37747	UDP-galactopyranose mutase OS=Escherichia coli (strain K12) OX=83333 GN=glf PE=1 SV=1	0	0	21	8	86	8	367	42.9	7.11	1256	90.75	6	7	other metabolic processes	cytosol	other molecular function	Pf03275, Pf13450	945235	b2036	glf	ecj:JW2021; eco:b2036; ecoc:C3026_11470; P37747	0	0						8.16348e+07	7.44459e+07	5.48794e+07	6.0305e+07	5.63973e+07	n/a	n/a	n/a	n/a	n/a	High	High	High	High	High	1
FALSE	High	High	Master Protein	P0AFY8	Negative modulator of initiation of replication OS=Escherichia coli (strain K12) OX=83333 GN=seqA PE=1 SV=1	0	0	54	7	66	7	181	20.3	8.7	521	90.21	7	7	cell cycle OR cell proliferation;cell organization and biogenesis;other biological processes	cytosol;other cell component	nucleic acid binding activity;other molecular function	Pf03925, Pf17206	93776797; 945272	b0687	seqA	ecj:JW0674; eco:b0687; ecoc:C3026_03425; P0AFY8; P36658	0	0	4.91552e+07	7.09199e+07	7.84439e+06	1.21545e+07		3.32609e+07	3.31453e+07	6.07105e+07	5.25719e+07	6.66356e+07	High	High	Peak Found	Peak Found	n/a	High	High	High	High	High	1
FALSE	High	High	Master Protein	P0A6E4	Argininosuccinate synthase OS=Escherichia coli (strain K12) OX=83333 GN=argG PE=1 SV=2	0	0	38	14	68	14	447	49.9	5.39	618	89.73	9	13	other metabolic processes	cytosol;other cell component	other molecular function	Pf00764, Pf20979	947590	b3172	argG	ecj:JW3140; eco:b3172; ecoc:C3026_17275; P0A6E4; P22767; Q2M939	0	0	5.10163e+07	2.52596e+07	3.78936e+07	5.22014e+07	3.23107e+07	3.17143e+07	5.08217e+07	1.16186e+08	8.59816e+07	7.53038e+07	Peak Found	Peak Found	High	High	Peak Found	High	High	High	High	High	1
FALSE	High	High	Master Protein	P0AE12	AMP nucleosidase OS=Escherichia coli (strain K12) OX=83333 GN=amn PE=1 SV=1	0	0	27	8	57	8	484	54	6.34	497	89.6	8	6	other metabolic processes	cytosol	other molecular function	Pf01048, Pf10423	75202785; 946508	b1982	amn	ecj:JW1963; eco:b1982; ecoc:C3026_11190; P0AE12; P15272; P78074	0	0	4.49635e+08	3.7573e+08	4.08016e+07	4.56754e+07	6.32521e+07	2.00918e+08	1.73787e+08	2.40615e+08	2.59414e+08	3.06386e+08	High	Peak Found	Peak Found	High	Peak Found	Peak Found	High	High	High	High	1
FALSE	High	High	Master Protein	P37051	Formyltetrahydrofolate deformylase OS=Escherichia coli (strain K12) OX=83333 GN=purU PE=1 SV=1	0	0	32	6	51	6	280	31.9	7.01	930	89.5	3	6	cell organization and biogenesis;other metabolic processes	cytosol	other molecular function	Pf00551, Pf01842	945827	b1232	purU	ecj:JW1220; eco:b1232; ecoc:C3026_07250; P37051	0	0						6.61392e+07	5.38182e+07	56085624	4.9355e+07	5.55835e+07	n/a	n/a	n/a	n/a	n/a	High	High	High	High	High	1
FALSE	High	High	Master Protein	P0A784	Oligoribonuclease OS=Escherichia coli (strain K12) OX=83333 GN=orn PE=1 SV=2	0	0	35	6	71	6	181	20.8	5.08	468	88.97	6	6	DNA metabolism;RNA metabolism OR transcription;other metabolic processes	cytosol	nucleic acid binding activity;other molecular function	Pf00929	93777660; 948675	b4162	orn	ecj:JW5740; eco:b4162; ecoc:C3026_22495; P0A784; P39287; P76799; Q2M6E0	0	0	1.94621e+06					1.09131e+08	9.6411e+07	6.64569e+07	6.869e+07	7.28042e+07	Peak Found	n/a	n/a	n/a	n/a	High	High	High	High	High	1
FALSE	High	High	Master Protein	P76535	N-acetylmuramic acid 6-phosphate etherase OS=Escherichia coli (strain K12) OX=83333 GN=murQ PE=1 SV=1	0	0	28	6	50	6	298	31.2	5.95	722	88.6	4	6	other metabolic processes		other molecular function	Pf20741, Pf22645	946893	b2428	murQ	ecj:JW2421; eco:b2428; ecoc:C3026_13490; P76535; P76965; P76966; P76967	0	0	3.37733e+07	2.93092e+07	8.01022e+06	1.10841e+07	9.77642e+06	2.67858e+07	2.62786e+07	1.656e+07	2.64094e+07	1.65683e+07	High	High	Peak Found	Peak Found	Peak Found	High	High	High	High	High	1
FALSE	High	High	Master Protein	P09831	Glutamate synthase [NADPH] large chain OS=Escherichia coli (strain K12) OX=83333 GN=gltB PE=1 SV=3	0	0	14	14	66	14	1486	163.2	6.6	922	87.73	7	13	other metabolic processes	cytosol;other cell component	other molecular function	Pf00310, Pf01493, Pf01645, Pf04898	947724	b3212	gltB	ecj:JW3179; eco:b3212; ecoc:C3026_17475; P09831; Q2M900	0	0	4.36921e+06			1.26605e+07	1.68007e+07	1.98736e+08	1.96572e+08	1.40735e+08	1.83255e+08	1.52043e+08	Peak Found	n/a	n/a	Peak Found	Peak Found	High	High	High	High	High	1
FALSE	High	High	Master Protein	P42632	PFL-like enzyme TdcE OS=Escherichia coli (strain K12) OX=83333 GN=tdcE PE=1 SV=2	0	0	8	5	72	2	764	85.9	5.77	769	87.67	3	4	other metabolic processes	other membranes;cytosol;other cell component	other molecular function	Pf01228, Pf02901	75205077; 947623	b3114	tdcE	ecj:JW5522; eco:b3114; ecoc:C3026_16985; P42632; Q2M994; Q6BF44	0	0						4.94766e+07				493241	n/a	n/a	n/a	n/a	n/a	High	n/a	n/a	n/a	High	1
FALSE	High	High	Master Protein	P31131	Protein YdeJ OS=Escherichia coli (strain K12) OX=83333 GN=ydeJ PE=3 SV=1	0	0	41	6	54	6	172	18.3	4.88	875	87.62	5	6				Pf02464	946067	b1537	ydeJ	ecj:JW1530; eco:b1537; ecoc:C3026_08880; P31131	0	0	6.58721e+07	5.97904e+07	1.39401e+08	9.59985e+07	9.83026e+07	9.10702e+06	9.88427e+06	1.06825e+07	5.64329e+06	5.13442e+06	High	High	High	High	High	Peak Found	High	Peak Found	High	Peak Found	1
FALSE	High	High	Master Protein	P10121	Signal recognition particle receptor FtsY OS=Escherichia coli (strain K12) OX=83333 GN=ftsY PE=1 SV=1	0	0	27	9	60	9	497	54.5	4.5	826	87.6	7	9	stress response;other biological processes	plasma membrane;other membranes;cytosol	other molecular function	Pf00448, Pf02881	947978	b3464	ftsY	ecj:JW3429; eco:b3464; ecoc:C3026_18765; P10121; Q2M7C7	0	0		1.95261e+06	4.32838e+06		2.16086e+06	6.74314e+07	7.5472e+07	70905007	7.64065e+07	8.03784e+07	n/a	Peak Found	Peak Found	n/a	Peak Found	High	High	High	High	High	1
FALSE	High	High	Master Protein	P0AFD1	NADH-quinone oxidoreductase subunit E OS=Escherichia coli (strain K12) OX=83333 GN=nuoE PE=1 SV=1	0	0	69	7	62	7	166	18.6	5.68	608	87.6	6	6	other metabolic processes;transport	plasma membrane;other membranes	other molecular function	Pf01257	93774889; 946746	b2285	nuoE	ecj:JW2280; eco:b2285; ecoc:C3026_12750; P0AFD1; P33601	0	0	8.10278e+07	1.18953e+08		8.75125e+06	4.82232e+06	5.75047e+07	5.07585e+07	65135604	4.6861e+07	3.72816e+07	High	High	n/a	Peak Found	Peak Found	High	High	High	High	High	1
FALSE	High	High	Master Protein	P0A9S1	Lactaldehyde reductase OS=Escherichia coli (strain K12) OX=83333 GN=fucO PE=1 SV=2	0	0	23	7	43	7	382	40.5	5.27	413	87.6	3	7	other metabolic processes	cytosol	other molecular function	Pf00465, Pf25137	93779199; 947273	b2799	fucO	ecj:JW2770; eco:b2799; ecoc:C3026_15390; P0A9S1; P11549; Q2MA35	0	0	332892					4.38483e+07	5.82619e+07	53493396	4.75751e+07	4.87477e+07	Peak Found	n/a	Peak Found	Peak Found	Peak Found	High	High	High	High	High	1
FALSE	High	High	Master Protein	P0AB65	Acylphosphatase OS=Escherichia coli (strain K12) OX=83333 GN=yccX PE=1 SV=1	0	0	27	2	64	2	92	10.3	8.5	461	87.16	2	1	stress response		other molecular function	Pf00708	93776446; 945304	b0968	yccX	ecj:JW5131; eco:b0968; ecoc:C3026_05915; P0AB65; P75877; Q9R7Q1	0	0	6.01244e+07	5.00101e+07	6.12004e+07	3.63043e+07	4.17658e+07	4.85631e+07	4.73767e+07	32999461	4.0879e+07	4.92996e+07	High	High	High	High	High	High	High	High	High	High	1
FALSE	High	High	Master Protein	P0ADQ7	Uncharacterized protein YgaM OS=Escherichia coli (strain K12) OX=83333 GN=ygaM PE=1 SV=2	0	0	34	2	39	2	109	11.8	8.54	1008	86.66	2	2		plasma membrane;other membranes;cytosol	translation activity	Pf05957, Pf19029	947157	b2672	ygaM	ecj:JW2647; eco:b2672; P0ADQ7; P77800; Q47413	0	0	886782					9.48482e+06	2.06776e+07	2.64679e+07	3.46832e+07	7.79529e+07	Peak Found	n/a	n/a	n/a	n/a	Peak Found	High	High	High	High	1
FALSE	High	High	Master Protein	P0ADG4	Nus factor SuhB OS=Escherichia coli (strain K12) OX=83333 GN=suhB PE=1 SV=1	0	0	28	7	48	7	267	29.2	6.96	650	86.61	7	7	other metabolic processes;signal transduction;other biological processes	cytosol;other cell component	nucleic acid binding activity;other molecular function	Pf00459	75206226; 947285	b2533	suhB	ecj:JW2517; eco:b2533; ecoc:C3026_14035; P0ADG4; P22783; P77511; Q8X2E6	0	0	2.28607e+07	2.01738e+07	1.46169e+07	1.29412e+07	6.6551e+06	4.64273e+06	4.33339e+07	54766295	6.16098e+07	5.75916e+07	High	High	Peak Found	Peak Found	Peak Found	Peak Found	High	High	High	High	1
FALSE	High	High	Master Protein	P0ADA3	Murein hydrolase activator NlpD OS=Escherichia coli (strain K12) OX=83333 GN=nlpD PE=1 SV=1	0	0	27	10	82	10	379	40.1	9.51	571	86.24	5	10	other biological processes	plasma membrane;other membranes;other cell component	other molecular function	Pf01476, Pf01551	947011	b2742	nlpD	ecj:JW2712; eco:b2742; ecoc:C3026_15080; P0ADA3; P33648; Q2MA87	0	0	4.26853e+07	6.86192e+07	8.86791e+07	1.04668e+08	5.3245e+07	1.26827e+08	9.34131e+07	9.63061e+07	1.02026e+08	8.77944e+07	High	High	High	High	High	High	High	High	High	High	1
FALSE	High	High	Master Protein	P33363	Periplasmic beta-glucosidase OS=Escherichia coli (strain K12) OX=83333 GN=bglX PE=3 SV=2	0	0	24	14	61	14	765	83.4	6.21	705	85.69	10	14	other metabolic processes	other cell component	other molecular function	Pf00933, Pf01915, Pf14310	946682	b2132	bglX	ecj:JW2120; eco:b2132; ecoc:C3026_11955; P33363; Q2MAU7	0	0	7.09215e+06	4.3711e+06	5.74278e+06	6.54891e+06	8.52405e+06	6.75593e+07	6.11269e+07	48539426	5.20983e+07	5.3509e+07	High	Peak Found	Peak Found	Peak Found	Peak Found	High	High	High	High	High	1
FALSE	High	High	Master Protein	P0A6D7	Shikimate kinase 1 OS=Escherichia coli (strain K12) OX=83333 GN=aroK PE=1 SV=2	0	0	40	6	55	6	173	19.5	5.34	512	85.02	5	6	other metabolic processes;other biological processes	cytosol	kinase activity;other molecular function	Pf01202	2847759; 93778608	b3390	aroK	ecj:JW5947; eco:b3390; ecoc:C3026_18395; P0A6D7; P24167; P78113; Q2M755; Q8X4S0	0	0	2.48949e+07	8.70316e+06		1.03901e+07	1.982e+07	8.34264e+07	7.05225e+07	5.07738e+07	5.96691e+07	4.89341e+07	High	Peak Found	n/a	Peak Found	Peak Found	High	High	High	High	High	1
FALSE	High	High	Master Protein	P0C037	Pyrimidine/purine nucleoside phosphorylase OS=Escherichia coli (strain K12) OX=83333 GN=ppnP PE=1 SV=1	0	0	23	2	68	2	94	10.2	4.5	604	84.07	2	2		cytosol	other molecular function	Pf06865	93777070; 945048	b0391	ppnP	ecj:JW0382; eco:b0391; ecoc:C3026_01900; P0C037; P36768; P77343; Q2MC34	0	0	1.44369e+08	1.51788e+08	1.83532e+08	1.62741e+08	2.55753e+08	3.37627e+07	4.14894e+07	26114040	4.04755e+07	3.53193e+07	High	High	High	High	High	High	Peak Found	Peak Found	High	High	1
FALSE	High	High	Master Protein	P00805	L-asparaginase 2 OS=Escherichia coli (strain K12) OX=83333 GN=ansB PE=1 SV=2	0	0	34	9	56	9	348	36.8	6.38	1043	83.83	8	8	cell organization and biogenesis;other metabolic processes	other cell component	other molecular function	Pf00710, Pf17763	947454	b2957	ansB	ecj:JW2924; eco:b2957; ecoc:C3026_16180; P00805; Q2M9N6	0	0	1.78917e+07	1.40042e+07	6.09324e+07	1.13321e+08	1.14277e+08	9.59477e+06	5.55241e+06	7.2673e+06	8.76189e+06	1.34545e+07	High	Peak Found	Peak Found	High	High	High	Peak Found	High	Peak Found	High	1
FALSE	High	High	Master Protein	P03817	Protein MioC OS=Escherichia coli (strain K12) OX=83333 GN=mioC PE=1 SV=4	0	0	24	2	44	2	147	15.8	4.41	889	83.56	2	2	other biological processes	cytosol	other molecular function	Pf00258	948249	b3742	mioC	ecj:JW3720; eco:b3742; ecoc:C3026_20275; P03817; Q2M860	0	0						4.05141e+07	4.20359e+07	31840335	2.39353e+07	2.88873e+07	n/a	n/a	n/a	n/a	n/a	High	High	High	High	High	1
FALSE	High	High	Master Protein	P22188	UDP-N-acetylmuramoyl-L-alanyl-D-glutamate--2,6-diaminopimelate ligase OS=Escherichia coli (strain K12) OX=83333 GN=murE PE=1 SV=2	0	0	21	7	53	7	495	53.3	5.73	748	83.28	5	7	cell organization and biogenesis;other metabolic processes;other biological processes	cytosol	other molecular function	Pf01225, Pf02875, Pf08245	944791	b0085	murE	ecj:JW0083; eco:b0085; ecoc:C3026_00330; O07101; P22188	0	0		3.33551e+06	1.21629e+07	1.35444e+07	5.93919e+06	2.91531e+07	3.6343e+07	3.8587e+07	3.79738e+07	3.06384e+07	n/a	Peak Found	Peak Found	Peak Found	Peak Found	High	High	High	High	High	1
FALSE	High	High	Master Protein	P0ACB2	Delta-aminolevulinic acid dehydratase OS=Escherichia coli (strain K12) OX=83333 GN=hemB PE=1 SV=2	0	0	38	8	76	8	324	35.6	5.39	871	83.27	7	8	other metabolic processes	cytosol	other molecular function	Pf00490	93777089; 945017	b0369	hemB	ecj:JW0361; eco:b0369; P0ACB2; P15002; P78247; Q2MC56	0	0	1.19646e+06					1.37362e+08	1.08241e+08	9.55879e+07	8.9041e+07	9.47871e+07	Peak Found	n/a	n/a	n/a	n/a	High	High	High	High	High	1
FALSE	High	High	Master Protein	P60716	Lipoyl synthase OS=Escherichia coli (strain K12) OX=83333 GN=lipA PE=1 SV=1	0	0	25	6	49	6	321	36	7.94	560	83.16	5	6	other metabolic processes	cytosol;other cell component	other molecular function	Pf04055, Pf16881	93776854; 945227	b0628	lipA	ecj:JW0623; eco:b0628; ecoc:C3026_03135; P25845; P60716; P77595	0	0	3.31445e+07	3.5129e+07	1.29236e+07	1.33729e+07	7.40255e+06	3.66016e+07	3.82203e+07	5.27337e+07	6.51392e+07	6.67252e+07	High	Peak Found	Peak Found	Peak Found	Peak Found	High	High	High	High	High	1
FALSE	High	High	Master Protein	P0AE88	Transcriptional regulatory protein CpxR OS=Escherichia coli (strain K12) OX=83333 GN=cpxR PE=1 SV=1	0	0	26	6	49	6	232	26.3	5.66	560	83.16	6	6	cell adhesion;signal transduction;other biological processes	cytosol;other cell component	nucleic acid binding activity;other molecular function	Pf00072, Pf00486	93778026; 948404	b3912	cpxR	ecj:JW3883; eco:b3912; ecoc:C3026_21155; P0AE88; P16244; P76777; Q2M8K9	0	0	1.18919e+07	8.89976e+06	3.91647e+06	4.4036e+06	5.77252e+07	7.45325e+07	8.5839e+07	5.67286e+07	4.79331e+07	5.17172e+07	Peak Found	Peak Found	Peak Found	Peak Found	Peak Found	High	High	High	High	High	1
FALSE	High	High	Master Protein	P0AGD7	Signal recognition particle protein OS=Escherichia coli (strain K12) OX=83333 GN=ffh PE=1 SV=1	0	0	20	7	55	7	453	49.8	9.51	394	83.02	5	7	other biological processes	cytosol;other cell component	nucleic acid binding activity;other molecular function	Pf00448, Pf02881, Pf02978	93774460; 947102	b2610	ffh	ecj:JW5414; eco:b2610; ecoc:C3026_14450; P07019; P0AGD7; P77007; P77008	0	0	3.70795e+07	3.33105e+07	4.1033e+07	6.17488e+07	1.03664e+08	1.01813e+07	1.7095e+07	2.3562e+07	2.52767e+07	3.3444e+07	High	High	Peak Found	Peak Found	Peak Found	High	High	High	High	High	1
FALSE	High	High	Master Protein	P0A6P5	GTPase Der OS=Escherichia coli (strain K12) OX=83333 GN=der PE=1 SV=1	0	0	26	11	54	11	490	55	5.85	437	82.49	9	10	cell organization and biogenesis	cytosol	translation activity;other molecular function	Pf01926, Pf14714	75206204; 946983	b2511	der	ecj:JW5403; eco:b2511; ecoc:C3026_13925; P0A6P5; P77254; Q8X4Y1	0	0	1.85879e+06		1.08394e+06	1.10149e+06	732944	4.2283e+07	4.57169e+07	6.82145e+07	7.28678e+07	6.27469e+07	High	Peak Found	Peak Found	Peak Found	Peak Found	High	High	High	High	High	1
FALSE	High	High	Master Protein	P0ADY3	Large ribosomal subunit protein uL14 OS=Escherichia coli (strain K12) OX=83333 GN=rplN PE=1 SV=1	0	0	54	6	96	6	123	13.5	10.42	682	81.85	6	5	protein metabolism;other metabolic processes	cytosol;translational apparatus;other cell component	nucleic acid binding activity;other molecular function	Pf00238	93778677; 947809	b3310	rplN	ecj:JW3272; eco:b3310; ecoc:C3026_17990; P02411; P0ADY3; Q2M6X5	0	0	2.37713e+08	3.17772e+08	6.63499e+08	8.17433e+08	3.84098e+08	1.16633e+08	1.10342e+08	142634603	1.88284e+08	1.78255e+08	High	High	High	High	High	High	High	High	High	High	1
FALSE	High	High	Master Protein	P37313	Dipeptide transport ATP-binding protein DppF OS=Escherichia coli (strain K12) OX=83333 GN=dppF PE=1 SV=1	0	0	26	6	47	6	334	37.5	8.85	636	81.79	6	6	transport;other biological processes	plasma membrane;other membranes	transporter activity;other molecular function	Pf00005, Pf08352	948056	b3540	dppF	ecj:JW3509; eco:b3540; ecoc:C3026_19185; P37313; Q2M7K2	1	0	2.90154e+07	2.27202e+07	2.66745e+07		5.03088e+06	7.35036e+06	1.6935e+07	49467280	5.32952e+07	5.79181e+07	High	Peak Found	High	n/a	Peak Found	Peak Found	Peak Found	High	High	High	1
FALSE	High	High	Master Protein	P76346	Mlc titration factor A OS=Escherichia coli (strain K12) OX=83333 GN=mtfA PE=1 SV=2	0	0	34	6	48	6	265	30.3	4.73	427	80.83	6	6	protein metabolism	cytosol	other molecular function	Pf06167	75205786; 946489	b1976	mtfA	ecj:JW1958; eco:b1976; ecoc:C3026_11165; P76346; Q2MAZ4	0	0	741180			3.61192e+06		3.64146e+07	4.15182e+07	3.80847e+07	3.73685e+07	2.73994e+07	Peak Found	n/a	n/a	Peak Found	n/a	High	High	High	High	High	1
FALSE	High	High	Master Protein	P0ABU5	Glyoxalase ElbB OS=Escherichia coli (strain K12) OX=83333 GN=elbB PE=1 SV=1	0	0	35	3	33	3	217	23	4.77	636	80.48	3	3	other metabolic processes;other biological processes	cytosol	other molecular function		947903	b3209	elbB	ecj:JW3176; eco:b3209; ecoc:C3026_17460; P0ABU5; P26428; P76673; Q2M903	0	0	8.80404e+07	6.30791e+07	2.14816e+07	1.54222e+07		8.51476e+06	1.24317e+07		5.74505e+06	3.20665e+06	High	High	Peak Found	Peak Found	n/a	High	Peak Found	n/a	Peak Found	Peak Found	1
FALSE	High	High	Master Protein	P28248	dCTP deaminase OS=Escherichia coli (strain K12) OX=83333 GN=dcd PE=1 SV=1	0	0	22	4	47	4	193	21.2	5.91	339	80.46	2	4	cell organization and biogenesis;other metabolic processes;other biological processes	cytosol;other cell component	other molecular function	Pf22769	946593	b2065	dcd	ecj:JW2050; eco:b2065; ecoc:C3026_11615; P28248	0	0	3.68963e+06	7.76127e+06	9.78586e+06	1.26898e+07	1.7386e+07	7.86234e+07	6.09108e+07	70204831	6.62553e+07	5.92692e+07	Peak Found	Peak Found	Peak Found	Peak Found	Peak Found	High	High	High	High	High	1
FALSE	High	High	Master Protein	P0AB80	Branched-chain-amino-acid aminotransferase OS=Escherichia coli (strain K12) OX=83333 GN=ilvE PE=1 SV=2	0	0	13	3	52	3	309	34.1	5.82	788	79.99	3	3	other metabolic processes	cytosol	other molecular function	Pf01063	75204761; 948278	b3770	ilvE	ecj:JW5606; eco:b3770; ecoc:C3026_20420; P00510; P0AB80; Q2M879; Q47299	0	0	2.1077e+07	3.59465e+07	8.72012e+07	8.85791e+07	5.75225e+07	2.20599e+07	2.64084e+07	3.99571e+07	4.03191e+07	5.70529e+07	Peak Found	Peak Found	Peak Found	Peak Found	Peak Found	High	High	High	High	High	1
FALSE	High	High	Master Protein	P0DMC7	Transcriptional regulatory protein RcsB OS=Escherichia coli (strain K12) OX=83333 GN=rcsB PE=1 SV=1	0	0	35	9	70	9	216	23.7	7.47	779	79.73	8	9	RNA metabolism OR transcription;other metabolic processes;stress response;signal transduction;other biological processes	cytosol;other cell component	nucleic acid binding activity;other molecular function	Pf00072, Pf00196	93774960; 947441	b2217	rcsB	ecj:JW2205; eco:b2217; ecoc:C3026_12395; P0DMC7; P14374; P69407	0	0	8.15247e+07	5.94351e+07	5.1721e+07	4.13781e+07	4.4152e+07	5.5876e+07	5.79065e+07	55210831	7.16427e+07	5.96017e+07	High	High	High	Peak Found	Peak Found	High	High	High	High	High	1
FALSE	High	High	Master Protein	P0ABQ4	Dihydrofolate reductase OS=Escherichia coli (strain K12) OX=83333 GN=folA PE=1 SV=1	0	0	46	6	56	6	159	18	5	504	79.55	6	6	other metabolic processes;other biological processes	cytosol	other molecular function	Pf00186	93777387; 944790	b0048	folA	ecj:JW0047; eco:b0048; ecoc:C3026_00250; P00379; P0ABQ4	0	0			4.85451e+06	9.71774e+07	1.89571e+08	2.78756e+07	2.29288e+07	20843597	2.08062e+07	2.39913e+07	n/a	n/a	Peak Found	High	High	High	High	Peak Found	Peak Found	High	1
FALSE	High	High	Master Protein	P0ADX1	Protein YhfA OS=Escherichia coli (strain K12) OX=83333 GN=yhfA PE=1 SV=1	0	0	31	4	51	4	134	14.5	5.81	639	79.53	3	4				Pf02566	947860	b3356	yhfA	ecj:JW3319; eco:b3356; ecoc:C3026_18225; P0ADX1; P24246; Q2M722	0	0	1.02779e+08	1.26272e+08	5.09715e+07	9.16844e+06	1.38736e+07	5.76796e+07	5.65378e+07	3.60886e+07	4.66219e+07	3.12863e+07	High	High	High	Peak Found	High	High	High	High	High	High	1
FALSE	High	High	Master Protein	P39199	Ribosomal protein uL3 glutamine methyltransferase OS=Escherichia coli (strain K12) OX=83333 GN=prmB PE=1 SV=3	0	0	29	5	61	5	310	35	4.77	570	78.98	5	5	protein metabolism;other metabolic processes	cytosol	nucleic acid binding activity;other molecular function	Pf05175	946805	b2330	prmB	ecj:JW5841; eco:b2330; ecoc:C3026_12980; P39199; P76939; P78252	0	0						4.12182e+07	6.25105e+07	48483044	5.96803e+07	5.47586e+07	n/a	n/a	n/a	n/a	n/a	High	High	High	High	High	1
FALSE	High	High	Master Protein	P27431	Ribosomal protein uL16 3-hydroxylase OS=Escherichia coli (strain K12) OX=83333 GN=roxA PE=1 SV=2	0	0	15	4	48	4	373	42.6	4.83	511	78.46	3	4	protein metabolism;other metabolic processes		other molecular function	Pf08007, Pf20514	75203714; 945391	b1128	roxA	ecj:JW1114; eco:b1128; ecoc:C3026_06790; P27431; P75963	0	0		2.61058e+06	7.27805e+06	6.89456e+06	2.57369e+06	4.69847e+07	5.42269e+07	39596558	3.0244e+07	2.51864e+07	n/a	Peak Found	Peak Found	Peak Found	Peak Found	High	High	High	High	High	1
FALSE	High	High	Master Protein	P0AEM0	FKBP-type 16 kDa peptidyl-prolyl cis-trans isomerase OS=Escherichia coli (strain K12) OX=83333 GN=fkpB PE=1 SV=2	0	0	19	2	41	2	149	16.1	4.44	923	78.43	2	2	protein metabolism;other metabolic processes	cytosol	other molecular function	Pf00254	93777408; 944807	b0028	fkpB	ecj:JW0026; eco:b0028; ecoc:C3026_00135; P0AEM0; P22563	0	0	1.51953e+07	9.52226e+06				3.97007e+07	3.20956e+07	33537018	2.28127e+07	6.43809e+06	High	Peak Found	n/a	n/a	n/a	High	High	High	High	High	1
FALSE	High	High	Master Protein	P0AB28	Large ribosomal RNA subunit accumulation protein YceD OS=Escherichia coli (strain K12) OX=83333 GN=yceD PE=2 SV=1	0	0	20	4	50	4	173	19.3	4.55	428	78.22	3	4	other biological processes	cytosol		Pf02620	86863582; 945650	b1088	yceD	ecj:JW1074; eco:b1088; ecoc:C3026_06585; P0AB28; P14189	0	0	3.99221e+07	1.58035e+07			5.48072e+07	3.28254e+07	3.26686e+07	27566788	1.91049e+07	2.12445e+07	High	High	Peak Found	n/a	High	High	High	High	High	High	1
FALSE	High	High	Master Protein	P0A749	UDP-N-acetylglucosamine 1-carboxyvinyltransferase OS=Escherichia coli (strain K12) OX=83333 GN=murA PE=1 SV=1	0	0	26	9	68	9	419	44.8	6.16	434	78.17	8	7	cell organization and biogenesis;other metabolic processes;other biological processes	cytosol	other molecular function	Pf00275	93778792; 947703	b3189	murA	ecj:JW3156; eco:b3189; P0A749; P28909; Q2M923	1	0	5.93835e+06	3.77974e+06	2.48214e+07	9.50186e+06		2.32792e+07	3.82119e+07	5.88785e+07	6.67289e+07	7.24686e+07	High	Peak Found	Peak Found	Peak Found	Peak Found	High	High	High	High	High	1
FALSE	High	High	Master Protein	P0ADS9	Uncharacterized protein YggN OS=Escherichia coli (strain K12) OX=83333 GN=yggN PE=4 SV=1	0	0	59	13	70	13	239	26.4	8.88	387	77.48	7	12	other biological processes			Pf11101	947453	b2958	yggN	ecj:JW2925; eco:b2958; ecoc:C3026_16185; P0ADS9; P46143; Q2M9N5	0	0	3.20823e+07	5.57496e+07	1.5525e+08	1.61688e+08	4.9304e+07	9.82656e+07	2.37927e+07	8.1543e+07	8.23746e+07	7.908e+07	High	High	High	High	High	High	High	High	High	High	1
FALSE	High	High	Master Protein	P75937	Flagellar hook protein FlgE OS=Escherichia coli (strain K12) OX=83333 GN=flgE PE=3 SV=3	0	0	22	5	36	5	402	42	4.68	646	77.4	4	5	other biological processes	cytosol;other cell component		Pf00460, Pf06429, Pf07559, Pf22692	945636	b1076	flgE	ecj:JW1063; eco:b1076; ecoc:C3026_06525; P75937; Q9R7P1	0	0	8.54833e+07	6.58375e+07	5.93561e+07	5.13746e+07		7.44462e+06		1.85362e+07	2.94946e+07	2.15474e+07	High	High	High	Peak Found	n/a	High	n/a	Peak Found	Peak Found	Peak Found	1
FALSE	High	High	Master Protein	P0AAN5	Uncharacterized protein YaiA OS=Escherichia coli (strain K12) OX=83333 GN=yaiA PE=1 SV=1	0	0	98	6	63	6	63	7.3	6.54	624	77.33	6	5				Pf16362	93777072; 945043	b0389	yaiA	ecj:JW0380; eco:b0389; ecoc:C3026_01885; P08366; P0AAN5; Q2MC36	0	0	5.14714e+07	8.1297e+07	1.58694e+08	1.64004e+08	8.17129e+07	2.69157e+07	4.46512e+07	3.05332e+07	2.78739e+07	3.16587e+07	High	High	High	High	High	High	High	Peak Found	High	High	1
FALSE	High	High	Master Protein	P25894	Metalloprotease LoiP OS=Escherichia coli (strain K12) OX=83333 GN=loiP PE=1 SV=2	0	0	25	4	44	4	252	26.8	6.13	476	77.06	4	4	protein metabolism;other metabolic processes;stress response;other biological processes	other membranes	other molecular function	Pf01435	945173	b2936	loiP	ecj:JW2903; eco:b2936; ecoc:C3026_16075; P25894; P76646; Q2M9Q7	0	0	4.80412e+07	5.21108e+07	6.74773e+07	7.58851e+07	7.45144e+07	1.60131e+06	1.11376e+07	9369381	1.75242e+07	6.13761e+06	High	High	High	High	High	High	High	Peak Found	High	Peak Found	1
FALSE	High	High	Master Protein	P0AEN1	NAD(P)H-flavin reductase OS=Escherichia coli (strain K12) OX=83333 GN=fre PE=1 SV=2	0	0	43	7	42	7	233	26.2	5.49	436	77.04	6	6	protein metabolism;other metabolic processes;stress response;transport	cytosol	enzyme regulator activity;other molecular function	Pf00175, Pf00970	93778093; 948325	b3844	fre	ecj:JW3820; eco:b3844; ecoc:C3026_20785; P0AEN1; P23486; P76768; Q2M8E7	0	0	5.26327e+07	2.59858e+07	1.36934e+07	2.10187e+07	8.03118e+06	1.33044e+07	5.00304e+07	5.86722e+07	6.64617e+07	4.39236e+07	Peak Found	Peak Found	Peak Found	Peak Found	High	Peak Found	High	High	High	High	1
FALSE	High	High	Master Protein	P29217	UPF0502 protein YceH OS=Escherichia coli (strain K12) OX=83333 GN=yceH PE=1 SV=3	0	0	41	8	68	8	215	24.2	5.06	916	76.58	6	8		cytosol		Pf04337	945633	b1067	yceH	ecj:JW1054; eco:b1067; ecoc:C3026_06480; P29217; P75930	0	0		4.63038e+06		7.42457e+06	4.04007e+06	1.09785e+08	1.17125e+08	80135771	9.63217e+07	6.99239e+07	n/a	Peak Found	n/a	Peak Found	Peak Found	High	High	High	High	High	1
FALSE	High	High	Master Protein	P52096	Uncharacterized protein YaeR OS=Escherichia coli (strain K12) OX=83333 GN=yaeR PE=4 SV=1	0	0	31	2	30	2	129	14.7	5.27	346	76.35	2	2			other molecular function	Pf00903	944875	b0187	yaeR	ecj:JW0182; eco:b0187; ecoc:C3026_00860; P52096; P75669	0	0					2.87162e+07	1.19123e+07	1.09301e+07	7.37471e+06	1.95943e+07	9.48937e+06	n/a	n/a	n/a	n/a	High	High	High	High	High	High	1
FALSE	High	High	Master Protein	P33644	Purine nucleoside phosphorylase YfiH OS=Escherichia coli (strain K12) OX=83333 GN=yfiH PE=1 SV=1	0	0	54	10	47	10	243	26.3	6.67	264	75.77	9	10	other metabolic processes	cytosol;other cell component	other molecular function	Pf02578	947089	b2593	yfiH	ecj:JW2575; eco:b2593; ecoc:C3026_14370; P33644; Q46989	0	0	1.07471e+08	2.37369e+07	9.55365e+07	1.86745e+08	1.8242e+08	1.39788e+07	9.1743e+06	1.03364e+07	3.25664e+07	3.54094e+07	Peak Found	Peak Found	Peak Found	High	High	High	Peak Found	High	High	High	1
FALSE	High	High	Master Protein	P76403	tRNA hydroxylation protein P OS=Escherichia coli (strain K12) OX=83333 GN=trhP PE=1 SV=1	0	0	26	7	45	7	453	51.2	6.19	628	75.67	4	7	protein metabolism;RNA metabolism OR transcription;other metabolic processes	cytosol	other molecular function	Pf01136, Pf16325	946609	b2081	trhP	ecj:JW2066; eco:b2081; ecoc:C3026_11700; O08007; O08010; P76403	0	0		2.07503e+06				7.16892e+07	6.71707e+07	6.60298e+07	6.09744e+07	6.24971e+07	Peak Found	Peak Found	Peak Found	Peak Found	High	High	High	High	High	High	1
FALSE	High	High	Master Protein	P0A8A2	Probable transcriptional regulatory protein YeeN OS=Escherichia coli (strain K12) OX=83333 GN=yeeN PE=1 SV=1	0	0	34	7	57	7	238	25.9	4.82	334	74.7	4	7	other biological processes	cytosol	nucleic acid binding activity	Pf01709, Pf20772	946493	b1983	yeeN	ecj:JW1964; eco:b1983; ecoc:C3026_11195; P0A8A2; P76351; P94751	0	0	2.6406e+07	3.06358e+07	4.10276e+06	1.36027e+07	2.25703e+06	9.06842e+07	4.32449e+07	58056602	5.3939e+07	5.74784e+07	High	Peak Found	Peak Found	Peak Found	Peak Found	High	High	High	High	High	1
FALSE	High	High	Master Protein	P33018	S-formylglutathione hydrolase YeiG OS=Escherichia coli (strain K12) OX=83333 GN=yeiG PE=1 SV=1	0	0	51	8	48	8	278	31.2	5.43	376	74.34	6	8	cell organization and biogenesis;other metabolic processes	cytosol;other cell component	other molecular function	Pf00756	949045	b2154	yeiG	ecj:JW2141; eco:b2154; ecoc:C3026_12075; P33018; Q2MAS5	0	0				2.23292e+06	7.74818e+07	4.9416e+07	4.22692e+07	2.27822e+07	1.08501e+07	2.04073e+07	n/a	n/a	n/a	Peak Found	High	High	High	High	High	High	1
FALSE	High	High	Master Protein	P77173	Cell division protein ZipA OS=Escherichia coli (strain K12) OX=83333 GN=zipA PE=1 SV=3	0	0	10	1	69	1	328	36.5	5.99	58	74.03	1	1	cell cycle OR cell proliferation;cell organization and biogenesis;other biological processes	plasma membrane;other membranes;other cell component	other molecular function	Pf04354	946869	b2412	zipA	ecj:JW2404; eco:b2412; ecoc:C3026_13410; P77173	0	0		1.14661e+07	1.64067e+07	3.44345e+07	3.25546e+07	7.5765e+06	3.17719e+06	1.30333e+07	3.5515e+06	1.17584e+07	n/a	High	High	High	High	Peak Found	Peak Found	High	High	High	1
FALSE	High	High	Master Protein	P0A8K5	UPF0253 protein YaeP OS=Escherichia coli (strain K12) OX=83333 GN=yaeP PE=3 SV=1	0	0	68	5	38	5	66	7.2	4.56	1001	73.8	3	5				Pf06786	1450233	b4406	yaeP	ecj:JW0185; eco:b4406; ecoc:C3026_00875; P0A8K5; P52099	0	0	6.55209e+06	7.37281e+06	3.0359e+06			4.03928e+07	4.20554e+07	31507793	3.98755e+07	4.59158e+07	Peak Found	Peak Found	Peak Found	n/a	n/a	High	High	High	High	High	1
[truncated: 1,673 more rows]
