# Supplementary material for: Proteome-wide analysis of protein stability in Escherichia coli under acid stress
Source: J Ind Microbiol Biotechnol. 2026 Jul 1;53:kuag016. doi: 10.1093/jimb/kuag016 (PMC13339084; doi:10.1093/jimb/kuag016)
Supplement: kuag016_Supplemental_Files [file kuag016_supplemental_files.zip › Supplementary Table S4 - estimation of pH50.xlsx]

## Sheet: Notes
This supplementary table contains estimates of protein pH₅₀ values derived from experimental measurements. For each protein, the table reports protein concentration ratios across pH conditions, fitted model parameters, and the resulting pH₅₀ and confidence interval estimates
Rows correspond to individual proteins, identified by gene name and accession number. Columns are organized into four sections: (i) protein identifiers and annotations, (ii) raw or normalized measurements across pH conditions, (iii) fitted model parameters, and (iv) derived summary metrics, including pH₅₀ values.
pH₅₀ is defined as the pH at which the fitted stability curve reaches 50% of its maximum value, estimated using a sigmoidal model as described in the Methods.

## Sheet: pH50 and confidence intervals
Gene Symbol	Uniprot ID	Ensemble ID	Description	# PSMs	calc. pI	MW [kDa]	# unique peptides	pH 2.5	pH 2.8	pH 3.5	pH 3.8	pH 4.3	pH 5.2	pH 5.4	pH 5.8	pH 6.0	pH 6.8	model	best_window_index	k	sse	upper_ci	lower_ci	pH50	st. dev
fliC	P04949	b1923	Flagellin OS=Escherichia coli (strain K12) OX=83333 GN=fliC PE=1 SV=2	21392	4.73	51.3	49	0.505566	0.648492	0.915324	1.16787	0.77583	0.719811	0.774822	0.889103	0.880376	1	stable
osmY	P0AFH8	b4376	Osmotically-inducible protein Y OS=Escherichia coli (strain K12) OX=83333 GN=osmY PE=1 SV=1	16712	6.81	21.1	24	0.983149	1.08925	2.12909	2.7464	3.32446	0.938915	0.884209	0.969441	0.984222	1	stable
aceA	P0A9G6	b4015	Isocitrate lyase OS=Escherichia coli (strain K12) OX=83333 GN=aceA PE=1 SV=1	12230	5.31	47.5	32	0.0305322	0.0212504	0.0043391	0.00559479	0.00811656	0.887687	0.893045	0.942198	0.950523	1	estimated	4	5.58291	0.0112625	4.77298	5.04979	4.87638	0.17341
mdh	P61889	b3236	Malate dehydrogenase OS=Escherichia coli (strain K12) OX=83333 GN=mdh PE=1 SV=1	8324	5.77	32.3	30	0.423747	0.483607	0.0185026	0.0101323	2.16143	0.794962	0.826013	0.888493	0.934892	1	estimated	3	2.90955	0.00812869	4.68701	4.94478	4.81809	0.131083
tnaA	P0A853	b3708	Tryptophanase OS=Escherichia coli (strain K12) OX=83333 GN=tnaA PE=1 SV=1	8868	6.23	52.7	35	0.00194822	0.0010413	0.00099544	0.00193347	0.00302603	0.718179	0.831304	0.867072	0.89903	1	estimated	4	3.76884	0.019364	4.89396	5.099	4.99296	0.106038
rplL	P0A7K2	b3986	Large ribosomal subunit protein bL12 OS=Escherichia coli (strain K12) OX=83333 GN=rplL PE=1 SV=2	5856	4.65	12.3	19	0.346689	0.360848	0.0918781	0.204717	0.714368	0.952658	0.673736	0.876101	0.923105	1	estimated	3	2.05025	0.122211	3.88089	4.66006	4.23518	0.424883
tufA	P0CE47	b3339	Elongation factor Tu 1 OS=Escherichia coli (strain K12) OX=83333 GN=tufA PE=1 SV=1	7793	5.45	43.3	30	0.0378722	0.0309411	0.00897997	0.0121503	0.0153573	0.118466	0.266251	0.867024	0.937513	1	estimated	4	6.63317	0.00447653	5.51349	5.56402	5.54673	0.0332466
glpK	P0A6F3	b3926	Glycerol kinase OS=Escherichia coli (strain K12) OX=83333 GN=glpK PE=1 SV=2	6961	5.5	56.2	37	0.00420269	0.00658425	0.0124379	0.0154684	0.0161042	0.0939308	0.1591	0.699786	0.822568	1	estimated	4	5.39196	0.00423802	5.64603	5.69656	5.66332	0.0332466
dnaK	P0A6Y8	b0014	Chaperone protein DnaK OS=Escherichia coli (strain K12) OX=83333 GN=dnaK PE=1 SV=2	5408	4.97	69.1	66	0.193887	0.14351	0.0283397	0.0362369	0.114763	0.900079	0.871232	0.878647	1.00233	1	estimated	3	3.86432	0.0179113	4.63018	4.91212	4.7598	0.152319
groEL	P0A6F5	b4143	Chaperonin GroEL OS=Escherichia coli (strain K12) OX=83333 GN=groEL PE=1 SV=2	5649	4.94	57.3	54	0.13088	0.156592	0.00319467	0.00457314	0.00663082	0.825845	0.787987	0.834163	0.976142	1	estimated	3	3.86432	0.0357143	4.76507	5.09197	4.93467	0.169602
eno	P0A6P9	b2779	Enolase OS=Escherichia coli (strain K12) OX=83333 GN=eno PE=1 SV=2	3800	5.48	45.6	38	0.433471	0.304153	0.0689432	0.0835979	0.104018	0.600266	0.681256	0.873096	0.954334	1	estimated	3	2.52764	0.00728691	4.96909	5.13518	5.05126	0.0839221
acnB	P36683	b0118	Aconitate hydratase B OS=Escherichia coli (strain K12) OX=83333 GN=acnB PE=1 SV=3	3478	5.4	93.4	59	0.0597918	0.0471821	0.0408138	0.0571424	0.0549994	0.880094	0.917794	1.01635	1.02647	1	estimated	4	5.01005	0.0126022	4.70795	5.01567	4.81809	0.197576
rplX	P60624	b3309	Large ribosomal subunit protein uL24 OS=Escherichia coli (strain K12) OX=83333 GN=rplX PE=1 SV=2	3227	10.21	11.3	18	0.716829	0.864461	1.2171	1.33473	0.949938	0.426949	0.59812	0.761335	0.781127	1	estimated	1	1.95477	0.00365747	4.88693	5.37991	5.22613	0.339204
aldA	P25553	b1415	Lactaldehyde dehydrogenase OS=Escherichia coli (strain K12) OX=83333 GN=aldA PE=1 SV=2	2954	5.15	52.2	35	0.00209858	0.00224385	0.00362268	0.00541848	0.0156668	0.844956	0.857635	0.923055	0.964041	1	estimated	4	4.72362	0.0112117	4.81355	5.01508	4.90553	0.109553
acs	P27550	b4069	Acetyl-coenzyme A synthetase OS=Escherichia coli (strain K12) OX=83333 GN=acs PE=1 SV=2	2724	5.8	72	43	0.0104839	0.00953831	0.0154601	0.0147979	0.0240117	0.526314	0.691346	0.832858	0.853885	1	estimated	4	2.81407	0.00854829	5.11028	5.23594	5.16784	0.0681043
icd	P08200	b1136	Isocitrate dehydrogenase [NADP] OS=Escherichia coli (strain K12) OX=83333 GN=icd PE=1 SV=1	2784	5.26	45.7	31	0.0142076	0.00560651	0.00056447	0.00172556	0.00135408	0.840913	0.80723	0.902627	0.921946	1	estimated	4	4.43719	0.0261935	4.7948	5.05697	4.93467	0.13987
aceB	P08997	b4014	Malate synthase A OS=Escherichia coli (strain K12) OX=83333 GN=aceB PE=1 SV=1	3096	5.59	60.2	33	0.00141967	0.00150965	0.00165545	0.00337661	0.0119192	0.673536	0.739553	0.78579	0.850053	1	estimated	4	2.81407	0.0333607	4.93043	5.19259	5.0804	0.149976
tpx	P0A862	b1324	Thiol peroxidase OS=Escherichia coli (strain K12) OX=83333 GN=tpx PE=1 SV=2	2532	4.92	17.8	14	0.252113	0.189324	0.00136658	0.00546572	1.76789	0.785941	0.809016	0.843264	0.891069	1	estimated	3	20	0.711222	3.7189	4.24484	3.97286	0.271978
ridA	P0AF93	b4243	2-iminobutanoate/2-iminopropanoate deaminase OS=Escherichia coli (strain K12) OX=83333 GN=ridA PE=1 SV=2	2363	5.5	13.6	14	0.306752	0.412289	0.0488638	0.3531	2.83757	0.910634	0.88503	0.89447	1.00373	1	estimated	3	2.14573	0.0275372	3.81264	4.49734	4.26432	0.451686
mglB	P0AEE5	b2150	D-galactose/methyl-galactoside binding periplasmic protein MglB OS=Escherichia coli (strain K12) OX=83333 GN=mglB PE=1 SV=1	2402	6.02	35.7	42	1.16844	1.315	0.0495743	0.115961	1.53774	0.606121	0.605258	0.852422	0.679443	1	estimated	3	18.8543	0.727987	3.62956	4.2611	3.91457	0.346527
rplE	P62399	b3308	Large ribosomal subunit protein uL5 OS=Escherichia coli (strain K12) OX=83333 GN=rplE PE=1 SV=2	2172	9.48	20.3	21	1.181	1.2536	1.68841	1.6173	2.00846	0.76392	0.769115	1.09925	1.0355	1	stable
rplF	P0AG55	b3305	Large ribosomal subunit protein uL6 OS=Escherichia coli (strain K12) OX=83333 GN=rplF PE=1 SV=2	2719	9.7	18.9	20	1.2023	1.18975	1.59528	1.80564	1.5729	0.804467	0.823277	0.857412	0.997743	1	stable
ahpC	P0AE08	b0605	Alkyl hydroperoxide reductase C OS=Escherichia coli (strain K12) OX=83333 GN=ahpC PE=1 SV=2	2510	5.17	20.7	19	0.227243	0.140253	0.00272828	0.00328229	0.942629	0.78121	0.946466	0.926181	0.940241	1	estimated	3	18.3769	0.0597653	3.87679	4.24177	4.14774	0.270953
hupA	P0ACF0	b4000	DNA-binding protein HU-alpha OS=Escherichia coli (strain K12) OX=83333 GN=hupA PE=1 SV=1	2770	9.58	9.5	9	0.936118	0.85524	0.468739	0.0299145	0.0976581	0.92669	0.94125	0.873402	1.0626	1	estimated	2	4.91457	0.0198211	4.37549	5.11101	4.73065	0.380359
pgk	P0A799	b2926	Phosphoglycerate kinase OS=Escherichia coli (strain K12) OX=83333 GN=pgk PE=1 SV=2	2321	5.22	41.1	34	0.807526	0.527215	0.310626	0.434092	0.361835	0.941981	0.873621	0.957712	0.904521	1	estimated	3	1.57286	0.058491	3.8595	4.46849	4.17688	0.317381
cspC	P0A9Y6	b1823	Cold shock-like protein CspC OS=Escherichia coli (strain K12) OX=83333 GN=cspC PE=1 SV=2	2457	7.24	7.4	7	0.759059	0.662069	1.47415	1.85452	1.43876	0.812941	0.964253	0.92211	0.953245	1	stable
talB	P0A870	b0008	Transaldolase B OS=Escherichia coli (strain K12) OX=83333 GN=talB PE=1 SV=2	2404	5.21	35.2	40	0.0707307	0.0324233	0.0120059	2.47071	9.74822	2.158	1.71596	1.36105	1.30623	1	estimated	4	10.6432	0.742782	3.37076	5.33275	3.91457	1.41818
rplI	P0A7R1	b4203	Large ribosomal subunit protein bL9 OS=Escherichia coli (strain K12) OX=83333 GN=rplI PE=1 SV=1	2496	6.58	15.8	19	0.810478	0.696363	0.235904	0.167363	0.218098	0.65756	0.697294	0.834328	0.886234	1	estimated	3	1.57286	0.0260612	4.63252	5.00571	4.81809	0.187616
rpsA	P0AG67	b0911	Small ribosomal subunit protein bS1 OS=Escherichia coli (strain K12) OX=83333 GN=rpsA PE=1 SV=1	2240	4.98	61.1	44	0.142655	0.128539	0.236884	0.315264	0.3745	0.712155	0.778383	0.949683	0.918083	1	estimated	4	1.38191	0.0239234	4.26374	4.59313	4.4392	0.17546
fbaA	P0AB71	b2925	Fructose-bisphosphate aldolase class 2 OS=Escherichia coli (strain K12) OX=83333 GN=fbaA PE=1 SV=2	2179	5.86	39.1	29	0.052644	0.0448605	0.00207136	0.0775239	0.763576	0.706588	0.740004	0.81225	0.876302	1	estimated	4	1.57286	0.189148	3.87854	4.94156	4.49749	0.618944
lpdA	P0A9P0	b0116	Dihydrolipoyl dehydrogenase OS=Escherichia coli (strain K12) OX=83333 GN=lpdA PE=1 SV=2	2079	6.15	50.7	28	0.113157	0.103461	0.0383285	0.0574874	0.0751055	0.830097	0.866689	0.975267	0.950106	1	estimated	3	3.9598	0.00708559	4.7639	4.94434	4.84724	0.0971036
glpD	P13035	b3426	Aerobic glycerol-3-phosphate dehydrogenase OS=Escherichia coli (strain K12) OX=83333 GN=glpD PE=1 SV=3	2142	7.44	56.7	40	0.00099384	0.00141618	8.68e-05	0.00075134	5.87e-05	0.416171	0.553429	0.840234	0.864904	1	estimated	4	3.19598	0.00324349	5.29101	5.35384	5.31357	0.0402768
groES	P0A6F9	b4142	Co-chaperonin GroES OS=Escherichia coli (strain K12) OX=83333 GN=groES PE=1 SV=1	2686	5.24	10.4	12	0.739687	0.73008	0.407347	0.444719	2.21887	0.79784	0.852907	0.932986	0.865009	1	estimated	3	1.09548	0.00679356	3.75903	4.06133	3.91457	0.155542
sucD	P0AGE9	b0729	Succinate--CoA ligase [ADP-forming] subunit alpha OS=Escherichia coli (strain K12) OX=83333 GN=sucD PE=1 SV=2	2312	6.79	29.8	25	0.442562	0.381528	0.0384163	0.0468863	0.0354504	0.666256	0.712992	0.884787	0.965877	1	estimated	3	3.19598	0.00929907	4.96338	5.13049	5.05126	0.0878766
rplV	P61175	b3315	Large ribosomal subunit protein uL22 OS=Escherichia coli (strain K12) OX=83333 GN=rplV PE=1 SV=1	1834	10.23	12.2	14	1.55755	1.39691	2.53747	3.34866	3.2739	1.06616	0.947681	0.968728	0.883238	1	stable
ptsH	P0AA04	b2415	Phosphocarrier protein HPr OS=Escherichia coli (strain K12) OX=83333 GN=ptsH PE=1 SV=1	1560	5.83	9.1	6	1.32383	1.11473	2.72323	3.58827	2.92724	0.892634	1.22518	1.1756	1.03932	1	stable
fusA	P0A6M8	b3340	Elongation factor G OS=Escherichia coli (strain K12) OX=83333 GN=fusA PE=1 SV=2	1967	5.38	77.5	41	0.00936551	0.00768825	0.0127519	0.0160181	0.0194468	0.592911	0.676231	0.757942	0.975097	1	estimated	4	2.81407	0.0219456	5.035	5.24004	5.13869	0.103694
rpsG	P02359	b3341	Small ribosomal subunit protein uS7 OS=Escherichia coli (strain K12) OX=83333 GN=rpsG PE=1 SV=3	1706	10.36	20	19	0.342153	0.390415	0.352783	0.512552	0.61404	0.589572	0.717446	0.901552	0.98965	1	estimated	4	1	0.105395	3.39434	4.25993	3.82714	0.432792
tsf	P0A6P1	b0170	Elongation factor Ts OS=Escherichia coli (strain K12) OX=83333 GN=tsf PE=1 SV=2	1841	5.29	30.4	39	0.394173	0.2987	0.0157517	0.0365968	1.14924	0.717402	0.665678	0.811337	0.993727	1	estimated	3	20	0.250252	3.81439	4.24792	3.97286	0.275054
glpQ	P09394	b2239	Glycerophosphodiester phosphodiesterase, periplasmic OS=Escherichia coli (strain K12) OX=83333 GN=glpQ PE=1 SV=2	1945	5.6	40.8	36	0.0287775	0.0162061	0.00574899	0.00382274	1.5854	0.880722	0.866185	0.820175	1.11696	1	estimated	4	20	0.424362	3.81117	4.21321	3.97286	0.240342
rplJ	P0A7J3	b3985	Large ribosomal subunit protein uL10 OS=Escherichia coli (strain K12) OX=83333 GN=rplJ PE=1 SV=2	1854	8.98	17.7	21	0.568074	0.492462	0.308975	0.485457	1.1249	0.840995	0.829653	0.858219	0.97193	1	estimated	3	5.10553	0.121922	3.50316	3.92263	3.7397	0.236534
sucC	P0A836	b0728	Succinate--CoA ligase [ADP-forming] subunit beta OS=Escherichia coli (strain K12) OX=83333 GN=sucC PE=1 SV=1	2068	5.52	41.4	33	0.037588	0.0364279	0.00360225	0.00317198	0.0143951	0.528901	0.696733	0.867887	0.920058	1	estimated	3	3.29146	0.00271066	5.13474	5.20914	5.16784	0.041302
rplB	P60422	b3317	Large ribosomal subunit protein uL2 OS=Escherichia coli (strain K12) OX=83333 GN=rplB PE=1 SV=2	1930	10.93	29.8	30	0.888263	1.04506	0.140781	0.110769	0.10812	0.407745	0.612954	0.930589	0.974419	1	estimated	3	4.34171	0.0416538	5.05067	5.38577	5.28442	0.233752
dppA	P23847	b3544	Dipeptide-binding protein OS=Escherichia coli (strain K12) OX=83333 GN=dppA PE=1 SV=1	1736	6.65	60.3	47	1.46664	1.75055	27.5136	12.3481	3.34983	0.671633	0.689905	0.875369	0.725706	1	stable
aceE	P0AFG8	b0114	Pyruvate dehydrogenase E1 component OS=Escherichia coli (strain K12) OX=83333 GN=aceE PE=1 SV=2	1706	5.68	99.6	57	0.00570627	0.00861227	0.011409	0.0198959	0.0296804	0.797672	0.855461	0.935194	0.985284	1	estimated	4	4.43719	0.00517126	4.86745	4.99838	4.93467	0.0672256
pflB	P09373	b0903	Formate acetyltransferase 1 OS=Escherichia coli (strain K12) OX=83333 GN=pflB PE=1 SV=2	1719	6.01	85.3	48	0.034811	0.0379561	0.0601558	0.0789011	0.0820371	0.697512	0.776787	0.931877	0.946665	1	estimated	4	3.00503	0.00971333	4.87082	5.03895	4.96382	0.0930027
sodA	P00448	b3908	Superoxide dismutase [Mn] OS=Escherichia coli (strain K12) OX=83333 GN=sodA PE=1 SV=2	1427	6.96	23.1	21	0.108935	0.0938859	0.00246769	0.0387429	0.312368	1.17874	0.700538	0.57882	0.438632	1	estimated	4	1.38191	0.561374	4.04785	5.68411	4.81809	0.866024
gltA	P0ABH7	b0720	Citrate synthase OS=Escherichia coli (strain K12) OX=83333 GN=gltA PE=1 SV=1	1791	6.68	48	26	0.00183556	0.00370843	0.00603156	0.00913213	0.00882617	0.179391	0.688063	0.904728	0.963769	1	estimated	4	11.1206	0.0106686	5.30815	5.35516	5.34271	0.0345648
hns	P0ACF8	b1237	DNA-binding protein H-NS OS=Escherichia coli (strain K12) OX=83333 GN=hns PE=1 SV=2	1970	5.47	15.5	18	0.652134	0.638484	0.997482	1.25093	1.16256	0.823725	0.81021	0.939752	0.755925	1	stable
gcvP	P33195	b2903	Glycine dehydrogenase (decarboxylating) OS=Escherichia coli (strain K12) OX=83333 GN=gcvP PE=1 SV=3	1296	6	104.3	36	0.00507437	0.00481736	0.0142227	0.0260968	0.0158313	0.864863	1.02495	1.00742	0.9999	1	estimated	4	20	0.00205004	5.01933	5.11233	5.10955	0.0902199
rplA	P0A7L0	b3984	Large ribosomal subunit protein uL1 OS=Escherichia coli (strain K12) OX=83333 GN=rplA PE=1 SV=2	1788	9.64	24.7	30	0.473278	0.501986	0.0603303	0.0609879	0.0668388	0.750697	0.784949	0.912564	1.02399	1	estimated	3	3.38693	0.0131845	4.82278	5.04891	4.93467	0.11424
sodC	P0AGD1	b1646	Superoxide dismutase [Cu-Zn] OS=Escherichia coli (strain K12) OX=83333 GN=sodC PE=1 SV=1	1236	6.42	17.7	14	0.529085	0.896791	1.77416	2.67001	2.29925	0.943052	0.823914	0.871837	0.896809	1	stable
acnA	P25516	b1276	Aconitate hydratase A OS=Escherichia coli (strain K12) OX=83333 GN=acnA PE=1 SV=3	1446	5.88	97.6	47	0.00184268	0.00092262	0.00481546	0.00257116	0.0333742	0.758559	0.83798	0.947897	0.978817	1	estimated	4	4.24623	0.00264875	4.92076	5.00688	4.96382	0.0430595
yahO	P75694	b0329	Uncharacterized protein YahO OS=Escherichia coli (strain K12) OX=83333 GN=yahO PE=3 SV=1	1404	6.07	9.9	13	0.471267	0.70612	1.66035	2.24431	1.47214	1.15003	0.906382	1.05967	0.946694	1	estimated	4	5.29648	0.713836	1	2.93314	2.54472	1.54472
rplS	P0A7K6	b2606	Large ribosomal subunit protein bL19 OS=Escherichia coli (strain K12) OX=83333 GN=rplS PE=1 SV=2	1565	10.62	13.1	15	1.06283	1.03359	1.01365	0.615374	0.295041	0.73554	0.85499	0.761035	0.900255	1	estimated	2	1.8593	0.0219842	4.4285	4.9294	4.73065	0.302149
rplC	P60438	b3320	Large ribosomal subunit protein uL3 OS=Escherichia coli (strain K12) OX=83333 GN=rplC PE=1 SV=1	1658	9.91	22.2	29	0.721438	0.717655	0.422631	0.467717	0.491312	0.484816	0.648943	0.81082	0.989638	1	estimated	2	1.19095	0.0724049	3.92746	5.17121	4.64322	0.715755
infB	P0A705	b3168	Translation initiation factor IF-2 OS=Escherichia coli (strain K12) OX=83333 GN=infB PE=1 SV=1	1619	6.07	97.3	53	0.385967	0.527931	0.924717	1.37238	1.461	0.425233	0.590754	0.870841	0.940551	1	estimated	1	3.9598	5.38744e-05	5.29965	5.31694	5.31357	0.0139138
rpsC	P0A7V3	b3314	Small ribosomal subunit protein uS3 OS=Escherichia coli (strain K12) OX=83333 GN=rpsC PE=1 SV=2	1307	10.27	26	22	0.539616	0.51581	0.150028	0.13518	0.135846	0.380005	0.49255	0.855753	0.897258	1	estimated	2	3.19598	0.0152214	5.22335	5.44743	5.34271	0.119366
trxA	P0AA25	b3781	Thioredoxin 1 OS=Escherichia coli (strain K12) OX=83333 GN=trxA PE=1 SV=2	1446	4.88	11.8	14	0.360331	0.441732	0.729126	1.00334	1.15065	0.739879	0.851044	0.902364	0.953537	1	estimated	4	2.33668	0.154263	2.36531	3.15268	2.83618	0.470872
adhE	P0A9Q7	b1241	Bifunctional aldehyde-alcohol dehydrogenase AdhE OS=Escherichia coli (strain K12) OX=83333 GN=adhE PE=1 SV=2	1412	6.79	96.1	49	0.0192172	0.0159714	0.0161735	0.0179611	0.0229201	0.21889	0.586717	0.897793	0.908364	1	estimated	4	5.96482	0.0113122	5.33759	5.4155	5.37186	0.0436454
gnd	P00350	b2029	6-phosphogluconate dehydrogenase, decarboxylating OS=Escherichia coli (strain K12) OX=83333 GN=gnd PE=1 SV=2	1388	5.15	51.4	34	0.0067531	0.00352125	0.00637879	0.00815232	0.017886	0.862321	0.914769	0.916034	0.891054	1	estimated	4	5.20101	0.0189055	4.74911	5.11614	4.87638	0.239757
rpsE	P0A7W1	b3303	Small ribosomal subunit protein uS5 OS=Escherichia coli (strain K12) OX=83333 GN=rpsE PE=1 SV=2	1346	10.11	17.6	17	1.07739	0.932838	0.858383	0.71635	0.699436	0.63417	0.748559	0.990582	1.0715	1	stable
gadA	P69908	b3517	Glutamate decarboxylase alpha OS=Escherichia coli (strain K12) OX=83333 GN=gadA PE=1 SV=1	1236	5.41	52.7	2	0.00090913	0.00103356	0.00304426	0.0033136	0.0531261	0.7897	0.902387	0.915051	0.894704	1	estimated	4	4.24623	0.01379	4.80081	5.02753	4.90553	0.122002
gadB	P69910	b1493	Glutamate decarboxylase beta OS=Escherichia coli (strain K12) OX=83333 GN=gadB PE=1 SV=1	1234	5.49	52.6	1					0.0348745	0.543895	0.640591	0.635507	0.744752	1	estimated	2	1.8593	0.0378609	5.01537	5.48595	5.25528	0.239903
ompA	P0A910	b0957	Outer membrane protein A OS=Escherichia coli (strain K12) OX=83333 GN=ompA PE=1 SV=1	1206	6.42	37.2	19	0.0359515	0.0397589	0.0663449	0.081715	0.0786636	0.273308	0.402091	0.785599	0.663187	1	estimated	4	2.43216	0.0404321	5.38211	5.6516	5.51759	0.135476
tig	P0A850	b0436	Trigger factor OS=Escherichia coli (strain K12) OX=83333 GN=tig PE=1 SV=1	1425	4.88	48.2	32	0.038376	0.061113	0.111381	0.15971	0.166307	0.778835	0.847196	0.892895	0.969192	1	estimated	4	2.43216	0.0229352	4.61392	4.88458	4.7598	0.145875
ygiW	P0ADU5	b3024	Protein YgiW OS=Escherichia coli (strain K12) OX=83333 GN=ygiW PE=1 SV=1	1320	5.26	14	10	1.14943	1.08088	1.59586	2.12863	3.2891	0.765484	0.888538	0.935177	0.84433	1	stable
gapA	P0A9B2	b1779	Glyceraldehyde-3-phosphate dehydrogenase A OS=Escherichia coli (strain K12) OX=83333 GN=gapA PE=1 SV=2	1381	7.11	35.5	36	0.52653	0.344493	0.0280904	0.0298155	0.0671027	1.65229	1.36753	0.905841	0.717994	1	estimated	3	18.9497	0.650633	4.12914	5.14148	4.4392	0.70228
uspA	P0AED0	b3495	Universal stress protein A OS=Escherichia coli (strain K12) OX=83333 GN=uspA PE=1 SV=2	845	5.29	16.1	9	0.178162	0.107966	0.0181078	0.00538806	0.0792696	0.679408	1.15213	1.15512	0.903764	1	estimated	3	20	0.0666744	4.87389	5.20138	5.16784	0.293947
rpsN	P0AG59	b3307	Small ribosomal subunit protein uS14 OS=Escherichia coli (strain K12) OX=83333 GN=rpsN PE=1 SV=2	1309	11.17	11.6	10	1.56456	1.84282	2.00624	2.29651	2.92873	0.937269	0.915184	0.952581	0.84921	1	stable
cysK	P0ABK5	b2414	Cysteine synthase A OS=Escherichia coli (strain K12) OX=83333 GN=cysK PE=1 SV=2	1071	6.06	34.5	26	5.37742	3.50096	0.0160347	0.0146038	1.0097	1.33606	0.920382	0.720181	0.877134	1	estimated	3	20	0.213081	3.82538	4.26857	4.00201	0.266559
oppA	P23843	b1243	Periplasmic oligopeptide-binding protein OppA OS=Escherichia coli (strain K12) OX=83333 GN=oppA PE=1 SV=2	1135	6.49	60.9	36	0.133724	0.0850528	0.00114104	0.00429297	1.50706	0.725494	0.713652	0.78676	1.00779	1	estimated	3	20	0.462139	3.78378	4.23942	3.97286	0.266559
sodB	P0AGD3	b1656	Superoxide dismutase [Fe] OS=Escherichia coli (strain K12) OX=83333 GN=sodB PE=1 SV=2	1216	5.95	21.3	12	0.22185	0.254656	0.00433875	0.0042083	0.659009	0.894742	0.643398	0.398597	0.328048	1	estimated	3	1	0.577114	3.93801	6.2228	5.0804	1.1424
atpA	P0ABB0	b3734	ATP synthase subunit alpha OS=Escherichia coli (strain K12) OX=83333 GN=atpA PE=1 SV=1	1177	6.13	55.2	29	0.046879	0.0245251	0.00305052	0.00295799	0.00471253	0.520694	0.653294	0.880495	0.909711	1	estimated	3	3.38693	0.00304445	5.16096	5.23653	5.19698	0.0395445
rpoC	P0A8T7	b3988	DNA-directed RNA polymerase subunit beta' OS=Escherichia coli (strain K12) OX=83333 GN=rpoC PE=1 SV=1	1301	7.08	155.1	72	0.021591	0.0180886	0.0207826	0.0354311	0.0341696	0.31279	0.544618	0.882393	0.905463	1	estimated	4	4.34171	0.00468139	5.33861	5.39793	5.37186	0.0332466
sucA	P0AFG3	b0726	2-oxoglutarate dehydrogenase E1 component OS=Escherichia coli (strain K12) OX=83333 GN=sucA PE=1 SV=1	1186	6.49	105	45	0.00865426	0.0102148	0.0122028	0.0122631	0.0185412	0.544931	0.791166	0.978632	1.05374	1	estimated	4	5.96482	0.00440324	5.13357	5.19977	5.16784	0.0342719
ppiB	P23869	b0525	Peptidyl-prolyl cis-trans isomerase B OS=Escherichia coli (strain K12) OX=83333 GN=ppiB PE=1 SV=2	1406	5.8	18.1	14	0.460991	0.639554	1.18803	1.83938	2.29982	0.862934	0.85905	0.734293	0.833709	1	estimated	1	1	0.0229018	2.87221	5.20211	4.14774	1.27553
malM	P03841	b4037	Maltose operon periplasmic protein OS=Escherichia coli (strain K12) OX=83333 GN=malM PE=3 SV=1	1054	8.02	31.9	15	0.969692	1.05626	1.96015	2.39085	2.73028	0.85218	0.877404	0.888519	0.80785	1	stable
rpoB	P0A8V2	b3987	DNA-directed RNA polymerase subunit beta OS=Escherichia coli (strain K12) OX=83333 GN=rpoB PE=1 SV=1	1250	5.26	150.5	67	0.00539371	0.00826218	0.00665929	0.0064328	0.0089595	0.232205	0.42447	0.850809	0.92649	1	estimated	4	4.8191	0.000509279	5.45505	5.46179	5.4593	0.00424737
tpiA	P0A858	b3919	Triosephosphate isomerase OS=Escherichia coli (strain K12) OX=83333 GN=tpiA PE=1 SV=1	1209	5.96	27	23	0.131269	0.0691898	0.0156733	0.0712811	1.32245	1.04498	0.931165	0.941967	1.00909	1	estimated	4	20	0.137157	3.83856	4.17937	3.91457	0.264801
dps	P0ABT2	b0812	DNA protection during starvation protein OS=Escherichia coli (strain K12) OX=83333 GN=dps PE=1 SV=2	1119	6.11	18.7	25	10.5057	6.34012	2.52247	0.141882	0.115472	0.248874	0.199623	0.445808	0.951743	1	estimated	2	4.05528	0.0872632	5.46369	5.88989	5.69246	0.228772
purA	P0A7D4	b4177	Adenylosuccinate synthetase OS=Escherichia coli (strain K12) OX=83333 GN=purA PE=1 SV=2	1105	5.49	47.3	27	0.0038552	0.00314441	0.00477159	0.00102629	0.00324714	0.177522	0.603707	0.917173	0.859437	1	estimated	4	7.58794	0.0234259	5.32236	5.43293	5.37186	0.0610742
rplM	P0AA10	b3231	Large ribosomal subunit protein uL13 OS=Escherichia coli (strain K12) OX=83333 GN=rplM PE=1 SV=1	1084	9.91	16	15	0.688914	0.748736	0.60827	0.683504	0.498736	0.589586	0.729973	0.762502	0.749845	1	estimated	2	1	0.022054	4.205	4.87287	4.52663	0.346234
glnH	P0AEQ3	b0811	Glutamine-binding periplasmic protein OS=Escherichia coli (strain K12) OX=83333 GN=glnH PE=1 SV=1	1111	8.51	27.2	26	0.340555	0.404807	0.53771	0.582532	0.387236	0.534274	0.657065	0.729464	0.922014	1	estimated	2	1.38191	0.028226	4.42147	5.13738	4.87638	0.454908
yajQ	P0A8E7	b0426	Nucleotide-binding protein YajQ OS=Escherichia coli (strain K12) OX=83333 GN=yajQ PE=1 SV=2	1123	6.24	18.3	21	0.627082	0.561207	0.679651	0.729732	1.48699	0.71603	0.756032	0.718256	0.955884	1	stable
katG	P13029	b3942	Catalase-peroxidase OS=Escherichia coli (strain K12) OX=83333 GN=katG PE=1 SV=2	1080	5.31	80	38	0.00750867	0.0113092	0.0174346	0.0341208	0.555588	0.922585	0.957708	0.884334	1.06063	1	estimated	4	6.44221	0.0248816	4.19431	4.3604	4.26432	0.0960784
hupB	P0ACF4	b0440	DNA-binding protein HU-beta OS=Escherichia coli (strain K12) OX=83333 GN=hupB PE=1 SV=1	1107	9.7	9.2	9	0.822567	1.32542	0.743621	0.0917239	0.153895	1.22365	0.99978	1.1849	1.01452	1	estimated	2	15.5126	0.0844197	4.31397	5.08904	4.41005	0.678993
gabT	P22256	b2662	4-aminobutyrate aminotransferase GabT OS=Escherichia coli (strain K12) OX=83333 GN=gabT PE=1 SV=1	1050	6.16	45.7	32	0.208513	0.124695	0.00353363	0.00432059	0.0202423	0.998192	0.997586	1.00868	1.0382	1	estimated	3	11.3116	0.00156969	4.45091	5.01625	4.64322	0.373036
wrbA	P0A8G6	b1004	NAD(P)H dehydrogenase (quinone) OS=Escherichia coli (strain K12) OX=83333 GN=wrbA PE=1 SV=2	1007	5.86	20.8	11	0.169937	0.163796	0.00583343	0.00867309	0.223493	0.726818	0.798883	0.77947	0.814998	1	estimated	3	2.14573	0.0346539	4.70912	5.07279	4.90553	0.196404
aceF	P06959	b0115	Dihydrolipoyllysine-residue acetyltransferase component of pyruvate dehydrogenase complex OS=Escherichia coli (strain K12) OX=83333 GN=aceF PE=1 SV=3	1102	5.17	66.1	32	0.0593066	0.0317631	0.0141946	0.0348159	0.0235975	0.82494	0.887034	0.973891	1.0748	1	estimated	4	5.29648	0.0139277	4.80066	5.07308	4.93467	0.138406
ndk	P0A763	b2518	Nucleoside diphosphate kinase OS=Escherichia coli (strain K12) OX=83333 GN=ndk PE=1 SV=2	956	5.81	15.5	10	0.161137	0.115028	0.00308495			0.90383	0.837974	0.907314	0.917685	1	estimated	3	2.24121	0.0517254	4.10527	5.11233	4.52663	0.585697
fkpA	P45523	b3347	FKBP-type peptidyl-prolyl cis-trans isomerase FkpA OS=Escherichia coli (strain K12) OX=83333 GN=fkpA PE=1 SV=1	851	8.47	28.9	21	0.392945	0.493699	0.333946	0.323246	0.990347	0.788487	0.826059	0.874027	0.921582	1	estimated	3	3.76884	0.1462	3.1915	4.27121	3.82714	0.635641
rpsM	P0A7S9	b3298	Small ribosomal subunit protein uS13 OS=Escherichia coli (strain K12) OX=83333 GN=rpsM PE=1 SV=2	1085	10.78	13.1	14	0.287323	0.222072	0.0166411	0.00221589	0.00274913	0.55964	0.734181	0.915843	1.02445	1	estimated	3	4.53266	0.00424044	5.10457	5.1983	5.16784	0.0632711
atpD	P0ABB4	b3732	ATP synthase subunit beta OS=Escherichia coli (strain K12) OX=83333 GN=atpD PE=1 SV=2	956	5.01	50.3	28	0.0763446	0.0629232	0.0763195	0.0831146	0.0754466	0.16788	0.335287	0.811673	0.994551	1	estimated	4	5.58291	0.0322342	5.44157	5.58657	5.51759	0.0760132
pckA	P22259	b3403	Phosphoenolpyruvate carboxykinase (ATP) OS=Escherichia coli (strain K12) OX=83333 GN=pckA PE=1 SV=2	960	5.71	59.6	33	0.0218702	0.015581	0.0136563	0.0389621	0.353036	0.968534	0.817337	1.01359	0.834939	1	estimated	4	3.19598	0.0504692	4.30987	4.73168	4.52663	0.216762
talA	P0A867	b2464	Transaldolase A OS=Escherichia coli (strain K12) OX=83333 GN=talA PE=3 SV=1	986	6.27	35.6	31	0.0963	0.0381922	0.117697	0.456801	10.503	2.52463	1.64592	1.28353	1.38	1	estimated	4	6.15578	0.652627	3.38014	5.26509	3.82714	1.43795
crr	P69783	b2417	PTS system glucose-specific EIIA component OS=Escherichia coli (strain K12) OX=83333 GN=crr PE=1 SV=2	870	4.84	18.2	15	0.56025	0.523143	0.0255797	0.0330528	0.0699066	1.07694	1.03419	1.03697	1.29252	1	estimated	3	18.5678	0.0957673	4.34312	5.11819	4.4392	0.678993
pepD	P15288	b0237	Cytosol non-specific dipeptidase OS=Escherichia coli (strain K12) OX=83333 GN=pepD PE=1 SV=3	909	5.39	52.9	26	0.119052	0.0742384	0.113004	0.14507	0.107379	0.906302	0.993357	0.986023	1.01206	1	estimated	4	4.53266	0.0504324	4.37153	5.11892	4.70151	0.417414
sucB	P0AFG6	b0727	Dihydrolipoyllysine-residue succinyltransferase component of 2-oxoglutarate dehydrogenase complex OS=Escherichia coli (strain K12) OX=83333 GN=sucB PE=1 SV=2	948	5.81	44	23	0.0651377	0.0322848	0.00243181	0.00491408	0.0203373	0.543737	0.713728	0.869921	0.816238	1	estimated	4	2.90955	0.0218432	5.04437	5.24825	5.13869	0.109553
gpmA	P62707	b0755	2,3-bisphosphoglycerate-dependent phosphoglycerate mutase OS=Escherichia coli (strain K12) OX=83333 GN=gpmA PE=1 SV=2	1201	6.18	28.5	21	0.0107393	0.00360034	8.62e-05	0.00045539	0.00629343	0.940585	0.823709	0.902684	0.81621	1	estimated	3	5.29648	0.0646255	4.38047	5.13913	4.84724	0.466771
aspA	P0AC38	b4139	Aspartate ammonia-lyase OS=Escherichia coli (strain K12) OX=83333 GN=aspA PE=1 SV=1	1071	5.29	52.3	23	0.0122994	0.0118585	0.00900625	0.0113989	0.0225991	0.883593	0.927426	0.950274	0.928184	1	estimated	4	5.77387	0.00854425	4.76785	5.05462	4.87638	0.178243
ydgH	P76177	b1604	Protein YdgH OS=Escherichia coli (strain K12) OX=83333 GN=ydgH PE=1 SV=1	969	9.28	33.9	27	1.02255	0.98944	1.55981	1.76387	1.63092	0.731424	0.758156	0.857456	0.903328	1	stable
grcA	P68066	b2579	Autonomous glycyl radical cofactor OS=Escherichia coli (strain K12) OX=83333 GN=grcA PE=1 SV=1	982	5.17	14.3	14	0.554959	0.816139	0.421976	0.510377	2.09768	1.0495	1.04377	1.15325	1.20971	1	estimated	3	2.81407	0.082951	3.37047	3.97623	3.71055	0.340082
astC	P77581	b1748	Succinylornithine transaminase OS=Escherichia coli (strain K12) OX=83333 GN=astC PE=1 SV=1	922	6.35	43.6	24	0.00483604	0.00444558	0.00870553	0.0104919	0.0204606	0.696949	0.724782	0.863221	0.898185	1	estimated	4	3.19598	0.0172052	4.94185	5.13049	5.05126	0.109406
acpP	P0A6A8	b1094	Acyl carrier protein OS=Escherichia coli (strain K12) OX=83333 GN=acpP PE=1 SV=2	1222	4.06	8.6	4	0.0398074	0.0610509	0.108021	0.462377	0.721698	0.977888	0.933897	0.976841	1.01844	1	estimated	4	3.1005	0.0205926	3.85936	4.0562	3.94372	0.112482
rplD	P60723	b3319	Large ribosomal subunit protein uL4 OS=Escherichia coli (strain K12) OX=83333 GN=rplD PE=1 SV=1	824	9.73	22.1	17	0.332891	0.379297	0.560562	0.711746	0.55263	0.404083	0.58465	0.941647	0.99874	1	estimated	1	6.25126	0.000254446	5.33144	5.35428	5.34271	0.0115704
rpsD	P0A7V8	b3296	Small ribosomal subunit protein uS4 OS=Escherichia coli (strain K12) OX=83333 GN=rpsD PE=1 SV=2	1096	10.05	23.5	19	0.114042	0.0576172	0.0032861	0.00637385	0.0139807	0.431802	0.632624	0.848214	0.94071	1	estimated	3	3.57789	0.00149689	5.24327	5.29336	5.25528	0.0380798
osmC	P0C0L2	b1482	Peroxiredoxin OsmC OS=Escherichia coli (strain K12) OX=83333 GN=osmC PE=1 SV=2	990	5.86	15.1	15	0.36743	0.366871	0.0117696	0.0114253	0.158457	0.899731	0.839706	0.792193	0.814119	1	estimated	3	3.00503	0.0703916	4.37988	5.01962	4.78894	0.409065
pepN	P04825	b0932	Aminopeptidase N OS=Escherichia coli (strain K12) OX=83333 GN=pepN PE=1 SV=2	861	5.31	98.9	40	0.0103303	0.00147209	0.00709167	0.0111115	0.00901367	0.697492	0.86906	0.921276	0.934099	1	estimated	4	4.62814	0.0069054	4.9461	5.09373	5.02211	0.0760132
infC	P0A707	b1718	Translation initiation factor IF-3 OS=Escherichia coli (strain K12) OX=83333 GN=infC PE=1 SV=1	759	9.52	20.6	12	0.935542	0.782486	0.612204	0.673979	0.652249	1.00008	1.20407	1.4239	1.28312	1	stable
maeB	P76558	b2463	NADP-dependent malic enzyme OS=Escherichia coli (strain K12) OX=83333 GN=maeB PE=1 SV=1	868	5.5	82.4	31	0.0143557	0.0175509	0.00228344	0.00484206	0.00205954	0.793977	0.729992	0.796158	0.960628	1	estimated	3	3.29146	0.0483689	4.79085	5.15261	4.99296	0.202116
ybgS	P0AAV6	b0753	Uncharacterized protein YbgS OS=Escherichia coli (strain K12) OX=83333 GN=ybgS PE=3 SV=1	914	4.88	12.9	10	0.633825	1.15974	2.05486	3.51738	3.44335	0.796184	0.884315	0.85619	0.957273	1	stable
dapD	P0A9D8	b0166	2,3,4,5-tetrahydropyridine-2,6-dicarboxylate N-succinyltransferase OS=Escherichia coli (strain K12) OX=83333 GN=dapD PE=1 SV=1	886	5.74	29.9	21	0.0179724	0.0151406	0.00307055	0.00587567	2.42403	0.861788	0.825962	0.872336	0.889943	1	estimated	3	2.90955	0.0246511	4.54069	4.98359	4.7598	0.223792
yjbJ	P68206	b4045	UPF0337 protein YjbJ OS=Escherichia coli (strain K12) OX=83333 GN=yjbJ PE=1 SV=1	994	5.55	8.3	21	0.348513	0.421736	0.202052	0.642525	1.14151	0.92346	0.961297	0.963235	0.911996	1	estimated	3	7.39698	0.0412831	3.6196	3.78774	3.71055	0.0909522
rne	P21513	b1084	Ribonuclease E OS=Escherichia coli (strain K12) OX=83333 GN=rne PE=1 SV=6	761	5.62	118.1	33	0.283079	0.300173	0.46377	0.688109	1.01063	0.308913	0.375026	0.774339	0.740919	1	estimated	1	3.19598	0.0119412	5.32309	5.66581	5.54673	0.223646
fumA	P0AC33	b1612	Fumarate hydratase class I, aerobic OS=Escherichia coli (strain K12) OX=83333 GN=fumA PE=1 SV=2	842	6.55	60.3	17	0.0064966	0.00067373	0.00177719	0.0013523	0.00446684	0.59549	0.859356	0.947872	0.956269	1	estimated	4	6.44221	0.00335519	5.08509	5.16769	5.13869	0.0536047
clpB	P63284	b2592	Chaperone protein ClpB OS=Escherichia coli (strain K12) OX=83333 GN=clpB PE=1 SV=1	790	5.52	95.5	42	0.00421543	0.00497423	0.00673467	0.00783817	0.00754817	0.326849	0.556057	0.781487	0.80787	1	estimated	4	3.00503	0.00766922	5.3414	5.44172	5.40101	0.0596096
rplR	P0C018	b3304	Large ribosomal subunit protein uL18 OS=Escherichia coli (strain K12) OX=83333 GN=rplR PE=1 SV=1	636	10.42	12.8	10	1.03617	1.21724	1.56905	1.82421	1.74885	0.819306	0.72392	0.730413	1.07183	1	stable
htpG	P0A6Z3	b0473	Chaperone protein HtpG OS=Escherichia coli (strain K12) OX=83333 GN=htpG PE=1 SV=1	907	5.21	71.4	38	0.00424673	0.00356696	0.00592539	0.00423842	0.00225037	0.801526	0.825787	0.938118	0.953995	1	estimated	4	4.62814	0.0109738	4.86672	5.04203	4.96382	0.0971036
grxB	P0AC59	b1064	Glutaredoxin 2 OS=Escherichia coli (strain K12) OX=83333 GN=grxB PE=1 SV=1	794	7.96	24.3	21	0.036425	0.00336824	0.00290472	0.0113895	1.57466	0.826058	0.86	0.951657	0.887953	1	estimated	4	20	0.398353	3.81117	4.21101	3.97286	0.238146
rpsK	P0A7R9	b3297	Small ribosomal subunit protein uS11 OS=Escherichia coli (strain K12) OX=83333 GN=rpsK PE=1 SV=2	744	11.33	13.8	11	1.17663	1.32327	1.62078	1.74793	1.73586	0.564371	0.722926	0.932945	0.905799	1	stable
rplO	P02413	b3301	Large ribosomal subunit protein uL15 OS=Escherichia coli (strain K12) OX=83333 GN=rplO PE=1 SV=1	902	11.18	15	15	0.81922	1.02166	1.21256	1.64379	1.66335	0.711139	0.768675	0.988575	1.069	1	stable
rpsT	P0A7U7	b0023	Small ribosomal subunit protein bS20 OS=Escherichia coli (strain K12) OX=83333 GN=rpsT PE=1 SV=2	901	11.18	9.7	9	1.6818	2.17371	3.3678	3.75048	3.95346	0.920067	0.883618	1.04488	1.12572	1	stable
rpoZ	P0A800	b3649	DNA-directed RNA polymerase subunit omega OS=Escherichia coli (strain K12) OX=83333 GN=rpoZ PE=1 SV=1	645	4.92	10.2	11	1.3355	1.42435	1.33785	1.1942	1.69424	1.01167	0.896012	1.04378	0.969801	1	stable
rpsO	P0ADZ4	b3165	Small ribosomal subunit protein uS15 OS=Escherichia coli (strain K12) OX=83333 GN=rpsO PE=1 SV=2	450	10.4	10.3	7	0.322859	0.458199	0.0308719	0.0203236	0.00659738	0.599998	0.609166	0.821612	1.05015	1	estimated	3	3.29146	0.0306915	5.01713	5.28779	5.16784	0.150708
pyrI	P0A7F3	b4244	Aspartate carbamoyltransferase regulatory chain OS=Escherichia coli (strain K12) OX=83333 GN=pyrI PE=1 SV=2	732	7.37	17.1	22	0.537067	0.460055	0.0154452	0.0136223	0.0422185	0.792553	0.976682	0.904442	0.877008	1	estimated	3	4.91457	0.0249113	4.7226	5.15847	4.90553	0.252938
rpmC	P0A7M6	b3312	Large ribosomal subunit protein uL29 OS=Escherichia coli (strain K12) OX=83333 GN=rpmC PE=1 SV=1	798	9.99	7.3	5	0.424318	1.01732	0.280581	0.0911268	0.0666289	0.463225	0.650536	0.880573	1.04775	1	estimated	2	4.05528	0.0112863	5.13518	5.31152	5.22613	0.0909522
cspE	P0A972	b0623	Cold shock-like protein CspE OS=Escherichia coli (strain K12) OX=83333 GN=cspE PE=1 SV=2	688	8.54	7.5	7	0.246204	0.455362	0.678481	0.470103	0.867325	0.755384	0.821667	0.847776	0.827601	1	estimated	4	1	0.105017	2.87411	3.7353	3.30251	0.432792
tolB	P0A855	b0740	Tol-Pal system protein TolB OS=Escherichia coli (strain K12) OX=83333 GN=tolB PE=1 SV=1	753	7.59	45.9	20	0.308483	0.428977	1.05791	0.830937	0.59546	0.845284	0.715299	1.03999	1.07885	1	estimated	2	1.57286	0.0564687	2.9491	4.58859	4.11859	1.16949
hchA	P31658	b1967	Protein/nucleic acid deglycase 1 OS=Escherichia coli (strain K12) OX=83333 GN=hchA PE=1 SV=3	657	6.02	31.2	12	0.0491774	0.0213433	0.00145137	0.00537571	0.0113482	0.632896	0.838721	0.800274	0.835325	1	estimated	3	3.1005	0.0404173	4.87199	5.19757	5.05126	0.179268
ynhG	P76193	b1678	Probable L,D-transpeptidase YnhG OS=Escherichia coli (strain K12) OX=83333 GN=ynhG PE=1 SV=1	731	9.41	36.1	18	0.443186	0.375707	0.867604	1.24276	1.32709	0.492905	0.577269	0.621823	0.897916	1	estimated	1	2.14573	0.0235203	4.38706	5.59887	5.31357	0.926512
rplK	P0A7J7	b3983	Large ribosomal subunit protein uL11 OS=Escherichia coli (strain K12) OX=83333 GN=rplK PE=1 SV=2	939	9.63	14.9	10	0.771694	1.03115	1.25297	1.11603	1.86497	1.02269	1.01661	1.19765	1.38653	1	stable
eda	P0A955	b1850	KHG/KDPG aldolase OS=Escherichia coli (strain K12) OX=83333 GN=eda PE=1 SV=1	852	5.67	22.3	13	0.499947	0.401944	0.345558	0.815838	1.34305	0.976217	1.00425	1.07472	1.09598	1	estimated	3	7.87437	0.136592	3.38365	3.73589	3.59397	0.210318
pykA	P21599	b1854	Pyruvate kinase II OS=Escherichia coli (strain K12) OX=83333 GN=pykA PE=1 SV=3	716	6.68	51.3	24	0.0392511	0.0215725		0.00054481		0.75129	0.839087	0.943765	0.920704	1	estimated	4	3.19598	0.00583642	4.74823	5.00014	4.87638	0.128153
rpsH	P0A7W7	b3306	Small ribosomal subunit protein uS8 OS=Escherichia coli (strain K12) OX=83333 GN=rpsH PE=1 SV=2	691	9.42	14.1	13	0.983491	0.762165	0.34069	0.30745	0.216429	0.488458	0.730415	0.715489	0.928431	1	estimated	2	1.95477	0.0263526	4.81384	5.27197	5.0804	0.266559
tktB	P33570	b2465	Transketolase 2 OS=Escherichia coli (strain K12) OX=83333 GN=tktB PE=1 SV=1	724	6.29	73	22	0.00037085		0.00990403	0.0167536	0.0113806	0.545091	0.638898	0.718721	0.715936	1	estimated	4	2.14573	0.037365	5.09622	5.41082	5.25528	0.159057
fabI	P0AEK4	b1288	Enoyl-[acyl-carrier-protein] reductase [NADH] FabI OS=Escherichia coli (strain K12) OX=83333 GN=fabI PE=1 SV=2	704	5.87	27.8	17	0.186718	0.178688	0.0916911	0.126553	0.159082	0.700886	0.719127	0.919847	0.986631	1	estimated	3	2.33668	0.0146237	4.75702	5.00746	4.87638	0.131083
bcp	P0AE52	b2480	Peroxiredoxin Bcp OS=Escherichia coli (strain K12) OX=83333 GN=bcp PE=1 SV=1	746	5.24	17.6	19	0.25173	0.241	0.687819	1.22649	2.32003	0.849332	0.794339	0.773836	0.87262	1	estimated	4	3.48241	0.256622	2.68328	3.5181	3.0402	0.477902
adk	P69441	b0474	Adenylate kinase OS=Escherichia coli (strain K12) OX=83333 GN=adk PE=1 SV=1	832	5.76	23.6	18	0.205337	0.144156	0.00278407	0.00695371	1.02363	0.920187	0.866458	0.971889	0.948834	1	estimated	3	20	0.0284126	3.89187	4.19314	4.00201	0.191132
ptsI	P08839	b2416	Phosphoenolpyruvate-protein phosphotransferase OS=Escherichia coli (strain K12) OX=83333 GN=ptsI PE=1 SV=1	703	4.87	63.5	30	0.0385642	0.0148829	0.0953411	0.144022	0.14951	0.792394	0.804495	0.946598	0.948327	1	estimated	4	2.62312	0.0186478	4.66372	4.90538	4.78894	0.125224
pspE	P23857	b1308	Thiosulfate sulfurtransferase PspE OS=Escherichia coli (strain K12) OX=83333 GN=pspE PE=1 SV=1	620	8.15	11.5	9	2.01452	2.78469	5.27919	7.62019	6.62736	1.3245	1.0887	1.46081	0.913055	1	stable
yncE	P76116	b1452	Uncharacterized protein YncE OS=Escherichia coli (strain K12) OX=83333 GN=yncE PE=1 SV=1	728	9.23	38.6	23	0.697697	0.752273	0.130765	0.15099	0.157135	0.80964	0.765404	0.888229	0.825607	1	estimated	3	2.14573	0.0398163	4.58214	4.99077	4.78894	0.206803
gabD	P25526	b2661	Succinate-semialdehyde dehydrogenase [NADP(+)] GabD OS=Escherichia coli (strain K12) OX=83333 GN=gabD PE=1 SV=1	650	5.6	51.7	21	0.166238	0.140989	0.297586	0.370148	0.426526	0.704618	0.829147	0.896364	0.899873	1	estimated	4	1.19095	0.0173019	4.14598	4.43758	4.29347	0.147486
malE	P0AEX9	b4034	Maltose/maltodextrin-binding periplasmic protein OS=Escherichia coli (strain K12) OX=83333 GN=malE PE=1 SV=1	647	5.71	43.4	35	12.3768	11.2104	5.30497	4.39802	1.21953	0.7914	1.02701	1.33434	1.65455	1	stable
grxC	P0AC62	b3610	Glutaredoxin 3 OS=Escherichia coli (strain K12) OX=83333 GN=grxC PE=1 SV=2	826	7.24	9.1	9	0.635196	1.01814	1.52492	1.34062	2.52774	0.913839	0.812524	0.939161	0.802975	1	stable
glnA	P0A9C5	b3870	Glutamine synthetase OS=Escherichia coli (strain K12) OX=83333 GN=glnA PE=1 SV=2	715	5.47	51.9	21	0.00404713	0.00275546	0.00420818	0.00177621	0.0214054	0.745127	0.761269	0.753671	0.931297	1	estimated	4	3.00503	0.0455032	4.84094	5.14851	4.99296	0.155542
rpoA	P0A7Z4	b3295	DNA-directed RNA polymerase subunit alpha OS=Escherichia coli (strain K12) OX=83333 GN=rpoA PE=1 SV=1	846	5.06	36.5	23	0.0322163	0.0323689	0.0428565	0.0527449	0.0655202	0.53215	0.751912	0.928565	0.894969	1	estimated	4	3.19598	0.0109587	5.02914	5.19347	5.10955	0.0839221
tktA	P27302	b2935	Transketolase 1 OS=Escherichia coli (strain K12) OX=83333 GN=tktA PE=1 SV=5	728	5.67	72.2	24	0.00173622	0.00045965		0.00060361	0.00196249	0.707099	0.83086	0.8822	0.898407	1	estimated	4	4.05528	0.0164664	4.90274	5.10969	5.02211	0.119366
gcvT	P27248	b2905	Aminomethyltransferase OS=Escherichia coli (strain K12) OX=83333 GN=gcvT PE=1 SV=3	710	5.57	40.1	13	0.148386	0.0955205		0.00059193	0.00311315	0.722544	0.712203	0.877629	0.92299	1	estimated	3	3.29146	0.0305755	4.88122	5.16799	5.02211	0.145875
sra	P68191	b1480	Stationary-phase-induced ribosome-associated protein OS=Escherichia coli (strain K12) OX=83333 GN=sra PE=1 SV=1	773	11.05	5.1	7	1.06837	1.69673	2.79753	4.22638	4.56121	1.5516	1.05868	1.12042	1.02545	1	stable
glyA	P0A825	b2551	Serine hydroxymethyltransferase OS=Escherichia coli (strain K12) OX=83333 GN=glyA PE=1 SV=1	687	6.48	45.3	29	0.109966	0.0529235	0.00375529	0.00348958	0.00198681	0.109992	0.298276	0.830209	0.882771	1	estimated	3	5.67839	0.00284404	5.52901	5.57647	5.54673	0.0297316
kbp	P0ADE6	b2665	Potassium binding protein Kbp OS=Escherichia coli (strain K12) OX=83333 GN=kbp PE=1 SV=2	687	6	16.1	17	0.114615	0.181133	0.248317	0.302426	0.380679	0.302265	0.404773	0.773517	0.763729	1	estimated	1	3.19598	0.00772005	5.33451	5.61484	5.51759	0.183076
msrB	P0A746	b1778	Peptide methionine sulfoxide reductase MsrB OS=Escherichia coli (strain K12) OX=83333 GN=msrB PE=1 SV=1	595	5.94	15.4	11	0.528461	0.665465	0.0341641	0.375724	1.37047	0.82048	0.741788	0.944133	0.861828	1	estimated	3	18.7588	0.259491	3.6672	4.12782	3.82714	0.300684
glyS	P00961	b3559	Glycine--tRNA ligase beta subunit OS=Escherichia coli (strain K12) OX=83333 GN=glyS PE=1 SV=4	653	5.44	76.8	32	0.00848899	0.00665941		0.0028511		0.417942	0.776098	1.02548	0.999969	1	estimated	4	8.25628	0.0024386	5.22159	5.25982	5.25528	0.033686
flu	P39180	b2000	Antigen 43 OS=Escherichia coli (strain K12) OX=83333 GN=flu PE=1 SV=3	602	6.2	106.8	22	1.06402	1.01531	1.24479	1.36484	2.09567	0.708815	0.716947	0.822204	0.810985	1	stable
rpsP	P0A7T3	b2609	Small ribosomal subunit protein bS16 OS=Escherichia coli (strain K12) OX=83333 GN=rpsP PE=1 SV=1	632	10.55	9.2	9	0.939344	0.903273	0.127694	0.136328	0.137073	0.621801	0.648059	0.829048	0.879412	1	estimated	3	1.95477	0.0156082	4.87213	5.1343	5.02211	0.149976
rbsB	P02925	b3751	Ribose import binding protein RbsB OS=Escherichia coli (strain K12) OX=83333 GN=rbsB PE=1 SV=1	619	7.47	30.9	23	2.16556	2.39779	1.19495	1.26702	0.617621	0.552961	0.767234	0.888582	1.06306	1	stable
pyrB	P0A786	b4245	Aspartate carbamoyltransferase catalytic subunit OS=Escherichia coli (strain K12) OX=83333 GN=pyrB PE=1 SV=2	687	6.61	34.4	16	0.0743275	0.0411818		0.00159188	0.0294556	0.822022	0.860252	0.830229	0.957246	1	estimated	3	4.15075	0.0292883	4.74208	5.09432	4.90553	0.188788
deoB	P0A6K6	b4383	Phosphopentomutase OS=Escherichia coli (strain K12) OX=83333 GN=deoB PE=1 SV=1	629	5.29	44.3	22	0.0449876	0.0362041	0.0477003	0.058406	0.0591054	0.639053	0.76027	0.839617	0.982918	1	estimated	4	2.90955	0.0139851	4.93482	5.12229	5.02211	0.100179
lysU	P0A8N5	b4129	Lysine--tRNA ligase, heat inducible OS=Escherichia coli (strain K12) OX=83333 GN=lysU PE=1 SV=2	764	5.24	57.8	23	0.0278733	0.00270019	0.00385571	0.00722578	0.0107061	0.558834	0.715122	0.781164	0.908513	1	estimated	4	2.90955	0.0157663	5.06253	5.23477	5.16784	0.105305
glcB	P37330	b2976	Malate synthase G OS=Escherichia coli (strain K12) OX=83333 GN=glcB PE=1 SV=3	664	6.18	80.4	27	0.00741282	0.0038854	0.00789274	0.00695216	0.00861577	0.782122	0.952458	0.861421	0.977849	1	estimated	4	5.58291	0.0186058	4.81941	5.1488	4.96382	0.18498
aldB	P37685	b3588	Aldehyde dehydrogenase B OS=Escherichia coli (strain K12) OX=83333 GN=aldB PE=1 SV=2	628	5.64	56.3	24	0.0162966	0.0127813	0.0285857	0.0375531	0.0430083	0.698536	0.833687	0.847805	0.843699	1	estimated	4	3.1005	0.0284158	4.84445	5.0993	4.99296	0.148511
skp	P0AEU7	b0178	Chaperone protein Skp OS=Escherichia coli (strain K12) OX=83333 GN=skp PE=1 SV=1	626	9.7	17.7	14	0.592139	0.703147	0.542862	0.755878	0.772774	1.00053	0.852524	0.816804	1.02664	1	stable
prlC	P27298	b3498	Oligopeptidase A OS=Escherichia coli (strain K12) OX=83333 GN=prlC PE=3 SV=3	619	5.26	77.1	35	0.00191916	0.00298055	0.00739938	0.0482331	0.0842462	1.04123	1.00869	1.08265	1.05121	1	estimated	4	14.1759	0.0136191	4.38281	4.75599	4.46834	0.287649
nusA	P0AFF6	b3169	Transcription termination/antitermination protein NusA OS=Escherichia coli (strain K12) OX=83333 GN=nusA PE=1 SV=1	557	4.64	54.8	26	0.00109812	0.00449502	0.0142281	0.0166847	0.0100422	0.52411	0.772939	0.981079	0.971096	1	estimated	4	5.29648	0.00132341	5.15934	5.20065	5.16784	0.0328073
yccJ	P0AB14	b1003	Uncharacterized protein YccJ OS=Escherichia coli (strain K12) OX=83333 GN=yccJ PE=1 SV=1	585	4.74	8.5	8	0.273582	0.38248	0.261452	0.631395	2.21867	1.09074	1.15931	1.085	0.938191	1	estimated	4	1.66834	0.165979	3.02043	3.9156	3.50653	0.486104
yeaG	P0ACY3	b1783	Serine/threonine kinase YeaG OS=Escherichia coli (strain K12) OX=83333 GN=yeaG PE=1 SV=1	639	5.85	74.4	32	0.00299227	0.00185225	0.00360502		0.00173053	0.445699	0.665204	0.857276	0.898649	1	estimated	4	3.48241	0.00406815	5.20753	5.28545	5.25528	0.0477463
yccU	P75874	b0965	Uncharacterized protein YccU OS=Escherichia coli (strain K12) OX=83333 GN=yccU PE=1 SV=2	548	7.34	14.7	11	0.89133	0.805663	1.59824	2.49092	3.19397	0.955103	1.01639	0.931143	1.07575	1	stable
yhhA	P0ADX7	b3448	Uncharacterized protein YhhA OS=Escherichia coli (strain K12) OX=83333 GN=yhhA PE=1 SV=1	656	10.89	16.6	9	0.621475	1.54927	2.84329	3.65036	3.04319	0.876991	0.771594	1.14	1.13121	1	stable
guaA	P04079	b2507	GMP synthase [glutamine-hydrolyzing] OS=Escherichia coli (strain K12) OX=83333 GN=guaA PE=1 SV=1	594	5.39	58.6	28	0.00326615	0.00509391	0.00552897	0.0102589	0.00957584	0.695614	0.831455	0.914448	0.882988	1	estimated	4	3.9598	0.0140187	4.91988	5.10237	5.02211	0.10223
rpsR	P0A7T7	b4202	Small ribosomal subunit protein bS18 OS=Escherichia coli (strain K12) OX=83333 GN=rpsR PE=1 SV=2	655	10.59	9	7	0.703348	0.844823	0.175749	0.219304	0.221219	1.01004	1.04232	1.35059	1.28405	1	estimated	3	4.53266	0.275955	4.01373	5.16198	4.49749	0.664493
rpsB	P0A7V0	b0169	Small ribosomal subunit protein uS2 OS=Escherichia coli (strain K12) OX=83333 GN=rpsB PE=1 SV=2	756	7.14	26.7	20	0.0901266	0.0351115	0.0072692	0.0129424	0.00619524	0.412888	0.618468	0.910081	0.949128	1	estimated	4	4.34171	0.00972549	5.23492	5.32631	5.28442	0.0495038
rpsS	P0A7U3	b3316	Small ribosomal subunit protein uS19 OS=Escherichia coli (strain K12) OX=83333 GN=rpsS PE=1 SV=2	638	10.52	10.4	10	1.17902	1.51717	1.85547	1.97713	2.25102	1.08818	0.536169	0.801682	0.882716	1	stable
eco	P23827	b2209	Ecotin OS=Escherichia coli (strain K12) OX=83333 GN=eco PE=1 SV=1	604	7.12	18.2	14	1.0091	1.17292	2.32847	3.04077	3.4684	1.11222	0.778825	1.02833	0.859713	1	stable
yciN	P0AB61	b1273	Protein YciN OS=Escherichia coli (strain K12) OX=83333 GN=yciN PE=1 SV=1	519	5.73	9.4	10	0.480334	0.811325	1.71246	2.43758	1.5734	0.729519	0.9228	1.06833	0.782043	1	estimated	4	6.25126	0.972689	1	2.94295	2.51558	1.51558
rpsJ	P0A7R5	b3321	Small ribosomal subunit protein uS10 OS=Escherichia coli (strain K12) OX=83333 GN=rpsJ PE=1 SV=1	693	9.69	11.7	11	0.364711	0.309392	0.311293	0.427057	0.49863	0.331714	0.443793	0.674565	0.817112	1	estimated	1	2.71859	0.00168232	5.4221	5.55567	5.48844	0.0672256
sseA	P31142	b2521	3-mercaptopyruvate sulfurtransferase OS=Escherichia coli (strain K12) OX=83333 GN=sseA PE=1 SV=3	557	4.69	30.8	15	0.0553031	0.0366215	0.0515689	0.149005	2.89301	0.788986	0.777505	0.900753	0.819519	1	estimated	4	1.8593	0.0192789	4.52795	4.84782	4.67236	0.17546
rpmE	P0A7M9	b3936	Large ribosomal subunit protein bL31 OS=Escherichia coli (strain K12) OX=83333 GN=rpmE PE=1 SV=1	577	9.32	7.9	8	1.64961	1.96964	2.92726	3.08918	2.65785	1.32719	0.960706	1.16013	1.01359	1	stable
pepB	P37095	b2523	Peptidase B OS=Escherichia coli (strain K12) OX=83333 GN=pepB PE=1 SV=2	531	5.92	46.2	23	0.00207759	0.0016027			0.00604251	0.479727	0.750236	0.832066	0.783426	1	estimated	4	2.81407	0.0326944	5.03178	5.32016	5.19698	0.165208
hdhA	P0AET8	b1619	7alpha-hydroxysteroid dehydrogenase OS=Escherichia coli (strain K12) OX=83333 GN=hdhA PE=1 SV=1	626	5.4	26.8	15	0.364486	0.298114	0.00274354	0.00336728	0.88042	0.834429	0.797514	0.958425	0.963863	1	estimated	3	16.1809	0.0714577	3.87825	4.26491	4.17688	0.298634
dkgA	Q46857	b3012	Methylglyoxal reductase DkgA OS=Escherichia coli (strain K12) OX=83333 GN=dkgA PE=1 SV=3	562	6.46	31.1	20	0.0142471	0.00141187	0.0012711	0.00249691	0.840085	0.792657	0.759572	0.807757	0.776533	1	estimated	4	17.6131	0.187901	3.85526	4.29112	4.20603	0.350774
hslU	P0A6H5	b3931	ATP-dependent protease ATPase subunit HslU OS=Escherichia coli (strain K12) OX=83333 GN=hslU PE=1 SV=1	670	5.35	49.6	26	0.272995	0.2644	0.345061	0.38692	0.377391	0.578031	0.583458	0.821052	0.967773	1	estimated	2	1.47739	0.0372941	4.36816	5.15964	4.84724	0.479074
ahpF	P35340	b0606	Alkyl hydroperoxide reductase subunit F OS=Escherichia coli (strain K12) OX=83333 GN=ahpF PE=1 SV=2	551	5.68	56.1	28	0.139626	0.0946574	0.0238769	0.0348412		0.895784	0.901583	0.876767	0.927027	1	estimated	3	3.1005	0.0244685	4.39145	5.07337	4.64322	0.430156
greA	P0A6W5	b3181	Transcription elongation factor GreA OS=Escherichia coli (strain K12) OX=83333 GN=greA PE=1 SV=1	546	4.79	17.6	16	0.409335	0.41992	0.302083	0.426307	0.719333	0.774697	0.806766	0.804349	0.811006	1	estimated	3	1	0.038379	3.67584	4.29566	4.00201	0.326169
degP	P0C0V0	b0161	Periplasmic serine endoprotease DegP OS=Escherichia coli (strain K12) OX=83333 GN=degP PE=1 SV=1	510	8.56	49.3	20	0.504217	0.405517	0.0476482	0.0545381	0.0889148	0.586461	0.623123	0.85809	0.90464	1	estimated	3	2.52764	0.00584843	5.04759	5.1882	5.10955	0.0786495
frr	P0A805	b0172	Ribosome-recycling factor OS=Escherichia coli (strain K12) OX=83333 GN=frr PE=1 SV=1	536	6.89	20.6	14	0.16765	0.153511	0.0325564	0.12015	0.924879	1.12213	1.01775	0.905871	0.99775	1	estimated	3	8.82915	0.024783	3.86858	4.1867	4.03116	0.162572
ettA	P0A9W3	b4391	Energy-dependent translational throttle protein EttA OS=Escherichia coli (strain K12) OX=83333 GN=ettA PE=1 SV=2	576	5.6	62.4	30	0.00423296	0.00600933	0.00560787	0.00624817	0.00775197	0.552709	0.739673	0.864501	0.92577	1	estimated	4	3.48241	0.00537654	5.09388	5.18585	5.13869	0.0471604
modA	P37329	b0763	Molybdate-binding protein ModA OS=Escherichia coli (strain K12) OX=83333 GN=modA PE=1 SV=1	515	8.19	27.3	24	181.158	219.94	166.932	65.0079	21.1544	8.16484	4.02335	2.93873	16.4598	1	acid enriched	1
arcA	P0A9Q1	b4401	Aerobic respiration control protein ArcA OS=Escherichia coli (strain K12) OX=83333 GN=arcA PE=1 SV=1	469	5.33	27.3	14	0.147224	0.0619827	0.0164895	0.136027	0.0169992	1.07299	1.06084	1.26283	1.15608	1	estimated	3	17.8995	0.121244	4.34722	5.13049	4.52663	0.603858
purL	P15254	b2557	Phosphoribosylformylglycinamidine synthase OS=Escherichia coli (strain K12) OX=83333 GN=purL PE=1 SV=3	514	5.41	141.3	41	0.0169677	0.014557	0.0129945	0.0320646	0.0776635	0.698814	0.854736	0.926541	0.866503	1	estimated	4	3.38693	0.013954	4.84826	5.04716	4.96382	0.115558
aphA	P0AE22	b4055	Class B acid phosphatase OS=Escherichia coli (strain K12) OX=83333 GN=aphA PE=1 SV=1	481	7.43	26.1	11	1.16953	1.24492	2.087	2.53725	3.34628	0.911123	1.01032	1.01624	0.85465	1	stable
agp	P19926	b1002	Glucose-1-phosphatase OS=Escherichia coli (strain K12) OX=83333 GN=agp PE=1 SV=1	520	5.73	45.7	21	0.128234	0.0833867	0.287237	0.433143	0.155702	0.653246	0.765506	0.784968	0.884834	1	estimated	2	2.14573	0.0104707	4.82688	5.09051	4.96382	0.136941
raiA	P0AD49	b2597	Ribosome-associated inhibitor A OS=Escherichia coli (strain K12) OX=83333 GN=raiA PE=1 SV=2	491	6.68	12.8	11	0.26702	0.250086	0.16269	0.123793	0.193129	0.928196	1.16682	1.06046	0.996608	1	estimated	3	5.01005	0.0736298	4.3232	5.11321	4.55578	0.55743
yahK	P75691	b0325	Aldehyde reductase YahK OS=Escherichia coli (strain K12) OX=83333 GN=yahK PE=1 SV=1	537	6.23	38	21	0.117309	0.0902419	0.00531529	0.00282598	0.041085	0.315384	0.566445	0.929004	0.941705	1	estimated	3	5.20101	0.00238504	5.32997	5.36893	5.34271	0.0262165
asd	P0A9Q9	b3433	Aspartate-semialdehyde dehydrogenase OS=Escherichia coli (strain K12) OX=83333 GN=asd PE=1 SV=1	466	5.58	40	15	0.0951882	0.0588323	0.0181163		0.0556814	0.847262	0.986337	1.08809	0.938853	1	estimated	4	5.77387	0.026897	4.64585	5.14675	4.87638	0.270367
lysS	P0A8N3	b2890	Lysine--tRNA ligase OS=Escherichia coli (strain K12) OX=83333 GN=lysS PE=1 SV=2	595	5.24	57.6	20	0.0414706	0.00193166	0.0157106	0.0210357	0.0204948	0.730573	0.83341	0.881451	0.892678	1	estimated	4	3.76884	0.0189922	4.86701	5.08318	4.99296	0.125956
ppc	P00864	b3956	Phosphoenolpyruvate carboxylase OS=Escherichia coli (strain K12) OX=83333 GN=ppc PE=1 SV=1	557	5.68	99	38	0.0418335	0.0436647	0.101244	0.13862	0.152982	0.856907	0.860693	1.01037	1.00013	1	estimated	4	3.19598	0.0253796	4.57833	4.86349	4.73065	0.152319
ppsA	P23538	b1702	Phosphoenolpyruvate synthase OS=Escherichia coli (strain K12) OX=83333 GN=ppsA PE=1 SV=5	561	5.06	87.4	33	0.0037515	0.00051919		0.00200185	0.0133967	0.315101	0.387396	0.787169	0.892067	1	estimated	4	3.67337	0.00507517	5.42913	5.50236	5.4593	0.0430595
lsrB	P76142	b1516	Autoinducer 2-binding protein LsrB OS=Escherichia coli (strain K12) OX=83333 GN=lsrB PE=1 SV=1	483	7.87	36.7	17	0.201999	0.0902206			0.555326	0.851082	0.861134	0.889478	0.850857	1	estimated	4	1.28643	0.0208543	3.82977	4.3254	4.08945	0.259675
glmS	P17169	b3729	Glutamine--fructose-6-phosphate aminotransferase [isomerizing] OS=Escherichia coli (strain K12) OX=83333 GN=glmS PE=1 SV=4	419	5.87	66.9	21	0.00279186	0.00190627	0.0145406	0.0118998	0.0198292	0.0649537	0.435589	0.796803	0.825324	1	estimated	4	4.8191	0.0261523	5.45783	5.60649	5.51759	0.0889018
fabB	P0A953	b2323	3-oxoacyl-[acyl-carrier-protein] synthase 1 OS=Escherichia coli (strain K12) OX=83333 GN=fabB PE=1 SV=1	483	5.54	42.6	18	0.0579587	0.0476128	0.00310491	0.00512627	0.040733	0.807313	0.913231	1.07172	1.11443	1	estimated	4	5.96482	0.0261973	4.75262	5.14587	4.96382	0.211197
rpsQ	P0AG63	b3311	Small ribosomal subunit protein uS17 OS=Escherichia coli (strain K12) OX=83333 GN=rpsQ PE=1 SV=2	481	9.6	9.7	7	1.30216	1.00492	0.228244	0.160271	0.156087	0.604321	1.03686	0.582223	0.692036	1	estimated	3	1.38191	0.228207	4.23679	5.41785	4.87638	0.639595
luxS	P45578	b2687	S-ribosylhomocysteine lyase OS=Escherichia coli (strain K12) OX=83333 GN=luxS PE=1 SV=3	513	5.36	19.4	15	0.759705	0.517241	0.13026	0.0926952	0.306094	0.776017	0.788249	0.869033	0.98656	1	estimated	3	2.14573	0.0107033	4.57951	4.79832	4.70151	0.122002
yegP	P76402	b2080	UPF0339 protein YegP OS=Escherichia coli (strain K12) OX=83333 GN=yegP PE=1 SV=2	574	9.44	12	11	0.41381	0.335124	0.737866	0.747847	0.283736	0.997528	0.959785	1.11229	0.859192	1	estimated	2	5.58291	0.0339259	4.30665	4.71967	4.46834	0.251327
iscU	P0ACD4	b2529	Iron-sulfur cluster assembly scaffold protein IscU OS=Escherichia coli (strain K12) OX=83333 GN=iscU PE=1 SV=1	475	4.93	13.8	8	0.741257	0.79477	0.457508	0.262921	0.596726	0.975647	0.830633	0.885026	0.975459	1	estimated	3	1.47739	0.0660416	3.6341	4.32979	4.03116	0.397056
leuS	P07813	b0642	Leucine--tRNA ligase OS=Escherichia coli (strain K12) OX=83333 GN=leuS PE=1 SV=2	542	5.3	97.2	39	0.00784468	0.00059471	0.00192212	0.00642328	0.00942911	0.742197	0.781322	0.861253	0.835574	1	estimated	4	3.29146	0.0355083	4.85163	5.11965	4.99296	0.141335
rplQ	P0AG44	b3294	Large ribosomal subunit protein bL17 OS=Escherichia coli (strain K12) OX=83333 GN=rplQ PE=1 SV=1	537	11.05	14.4	8	0.986077	0.770582	0.0717481	0.0352983	0.0419991	0.513126	0.682593	0.902692	1.07646	1	estimated	3	4.24623	0.0194557	5.07821	5.27622	5.19698	0.11878
yebF	P33219	b1847	Protein YebF OS=Escherichia coli (strain K12) OX=83333 GN=yebF PE=1 SV=2	395	8.62	13	9	0.284497	0.793234	1.29324	2.10413	2.33751	0.801354	0.817717	0.811038	0.737649	1	estimated	4	7.77889	0.264385	2.34319	2.81128	2.63216	0.288967
valS	P07118	b4258	Valine--tRNA ligase OS=Escherichia coli (strain K12) OX=83333 GN=valS PE=1 SV=2	468	5.34	108.1	34	0.00839265	0.010288	0.00979555	0.0139659	0.0268642	0.803943	0.943937	0.91473	1.01308	1	estimated	4	5.39196	0.00683379	4.84006	5.09637	4.93467	0.161693
glpA	P0A9C0	b2241	Anaerobic glycerol-3-phosphate dehydrogenase subunit A OS=Escherichia coli (strain K12) OX=83333 GN=glpA PE=1 SV=1	537	6.64	58.9	31	0.0910827	0.0629994	0.0423423	0.0386569	0.0278419	0.192308	0.295076	0.789224	0.897467	1	estimated	4	4.8191	0.0188668	5.4883	5.60693	5.54673	0.0601954
grxD	P0AC69	b1654	Glutaredoxin 4 OS=Escherichia coli (strain K12) OX=83333 GN=grxD PE=1 SV=1	415	4.75	12.9	8	0.337578	0.243023	0.0319651	0.143203	0.993139	0.883743	0.885389	1.07904	0.953872	1	estimated	3	12.3618	0.0358306	3.84823	4.15404	3.94372	0.210318
sdhA	P0AC41	b0723	Succinate dehydrogenase flavoprotein subunit OS=Escherichia coli (strain K12) OX=83333 GN=sdhA PE=1 SV=1	476	6.27	64.4	26	0.0279262	0.0445749	0.102981	0.125657	0.152696	0.180167	0.347273	0.818437	1.01044	1	estimated	4	5.67839	0.0584687	5.40408	5.60195	5.48844	0.113507
carB	P00968	b0033	Carbamoyl phosphate synthase large chain OS=Escherichia coli (strain K12) OX=83333 GN=carB PE=1 SV=2	516	5.34	117.8	39	0.00975358	0.0175262	0.0256402	0.0323768	0.0258513	0.297	0.486106	0.795061	0.893112	1	estimated	4	3.67337	0.00226625	5.39998	5.44348	5.43015	0.030171
ybiS	P0AAX8	b0819	Probable L,D-transpeptidase YbiS OS=Escherichia coli (strain K12) OX=83333 GN=ybiS PE=1 SV=1	432	6.4	33.3	14	0.603704	0.813147	2.1553	2.27467	2.62519	1.13318	0.881118	0.909913	0.789783	1	stable
ihfA	P0A6X7	b1712	Integration host factor subunit alpha OS=Escherichia coli (strain K12) OX=83333 GN=ihfA PE=1 SV=1	632	9.35	11.3	19	0.27968	0.204935	0.022807	0.0232338	0.0538718	0.776836	0.695511	0.811987	0.720337	1	estimated	3	2.33668	0.0796546	4.74735	5.25938	5.02211	0.274761
ytfQ	P39325	b4227	Galactofuranose-binding protein YtfQ OS=Escherichia coli (strain K12) OX=83333 GN=ytfQ PE=1 SV=1	556	7.14	34.3	20	0.344259	0.515076	0.0283252	0.489968	1.26047	0.85908	0.837819	0.877481	0.932994	1	estimated	3	15.1307	0.134386	3.67862	3.9364	3.79799	0.138406
ugpB	P0AG80	b3453	sn-glycerol-3-phosphate-binding periplasmic protein UgpB OS=Escherichia coli (strain K12) OX=83333 GN=ugpB PE=1 SV=1	495	6.73	48.4	24	0.102338	0.0640916	0.0371822	0.098019	0.280303	0.992979	0.984482	1.04835	1.10761	1	estimated	3	4.43719	0.0195799	4.3355	4.62066	4.49749	0.161986
grpE	P09372	b2614	Protein GrpE OS=Escherichia coli (strain K12) OX=83333 GN=grpE PE=1 SV=1	501	4.75	21.8	12	0.1714	0.19313	0.00034445		0.185827	0.638061	0.673732	0.735019	0.785002	1	estimated	3	1.66834	0.0481038	4.75848	5.25938	5.02211	0.26363
pheT	P07395	b1713	Phenylalanine--tRNA ligase beta subunit OS=Escherichia coli (strain K12) OX=83333 GN=pheT PE=1 SV=2	481	5.3	87.3	33	0.0169948	0.0159015	0.0217382	0.0280913	0.0509868	0.924309	0.885419	0.993298	1.03173	1	estimated	4	5.29648	0.00944573	4.70019	4.93746	4.81809	0.119366
kdsA	P0A715	b1215	2-dehydro-3-deoxyphosphooctonate aldolase OS=Escherichia coli (strain K12) OX=83333 GN=kdsA PE=1 SV=1	432	6.8	30.8	18	0.0853343	0.072526	0.0170847	0.0298211	0.0320807	0.814761	0.812524	0.889711	0.900908	1	estimated	4	3.67337	0.03607	4.76141	5.0659	4.90553	0.160375
ivy	P0AD59	b0220	Inhibitor of vertebrate lysozyme OS=Escherichia coli (strain K12) OX=83333 GN=ivy PE=1 SV=1	418	6.77	16.9	7	0.92636	1.9969	3.03058	3.32464	2.08702	0.923929	1.25958	1.05454	1.18128	1	stable
gatZ	P0C8J8	b2095	D-tagatose-1,6-bisphosphate aldolase subunit GatZ OS=Escherichia coli (strain K12) OX=83333 GN=gatZ PE=1 SV=1	534	5.77	47.1	19	0.00040765	0.00054272		0.00088726	0.00437752	0.0745551	0.14739	0.873881	1.04929	1	estimated	4	9.40201	0.00719855	5.54161	5.61777	5.57588	0.0418878
rplP	P0ADY7	b3313	Large ribosomal subunit protein uL16 OS=Escherichia coli (strain K12) OX=83333 GN=rplP PE=1 SV=1	480	11.22	15.3	6	0.954565	1.19098	0.962103	1.43881	1.01994	0.702829	0.83984	1.15198	1.04413	1	stable
gatB	P37188	b2093	PTS system galactitol-specific EIIB component OS=Escherichia coli (strain K12) OX=83333 GN=gatB PE=1 SV=2	424	6.27	10.2	6	0.300559	0.277224	0.0404903	0.0451392	0.079149	0.494759	0.743144	0.822085	1.0261	1	estimated	3	3.38693	0.0197672	5.0164	5.25952	5.16784	0.151441
cheY	P0AE67	b1882	Chemotaxis protein CheY OS=Escherichia coli (strain K12) OX=83333 GN=cheY PE=1 SV=2	251	4.98	14.1	8	0.14329	0.0849016	0.0660957	0.507484	1.04452	1.3205	1.17557	1.40452	1.31611	1	estimated	4	9.68844	0.427743	3.53421	4.10014	3.79799	0.302149
uspF	P37903	b1376	Universal stress protein F OS=Escherichia coli (strain K12) OX=83333 GN=uspF PE=1 SV=2	503	5.96	16	9	0.0716684	0.0795174	0.00860305	0.0220684	0.0112723	0.330372	0.44287	0.692309	0.899101	1	estimated	3	3.1005	0.00703779	5.40628	5.51232	5.4593	0.0530189
pepQ	P21165	b3847	Xaa-Pro dipeptidase OS=Escherichia coli (strain K12) OX=83333 GN=pepQ PE=1 SV=2	493	5.99	50.1	21	0.00763623	0.00265493	0.0113479	0.0168119	0.58003	1.02573	1.03362	1.02971	0.972404	1	estimated	4	8.92462	0.00362476	4.23605	4.28409	4.26432	0.028267
rpsL	P0A7S3	b3342	Small ribosomal subunit protein uS12 OS=Escherichia coli (strain K12) OX=83333 GN=rpsL PE=1 SV=2	507	10.87	13.7	6	0.351748	0.973755	2.30135	3.18709	3.07205	0.799112	0.76877	0.912794	0.957377	1	estimated	2	1.8593	0.00512545	3.83797	4.87843	4.55578	0.717805
pta	P0A9M8	b2297	Phosphate acetyltransferase OS=Escherichia coli (strain K12) OX=83333 GN=pta PE=1 SV=2	484	5.41	77.1	26	0.121517	0.0986984	0.00851412	0.00968412	0.00090907	0.634944	0.823201	0.847389	0.895929	1	estimated	3	3.57789	0.0190748	4.93702	5.15847	5.05126	0.11424
rpiA	P0A7Z0	b2914	Ribose-5-phosphate isomerase A OS=Escherichia coli (strain K12) OX=83333 GN=rpiA PE=1 SV=1	535	5.4	22.8	11	0.300731	0.353968	0.0480451	1.70729	3.50021	0.767385	0.78567	0.946464	0.930152	1	estimated	3	20	0.638032	3.41851	3.746	3.59397	0.17546
alaS	P00957	b2697	Alanine--tRNA ligase OS=Escherichia coli (strain K12) OX=83333 GN=alaS PE=1 SV=2	465	5.81	96	40	0.0263904	0.0532644	0.0519331	0.0858936	0.0975932	0.728232	0.723347	0.923357	1.11669	1	estimated	4	3.1005	0.0406359	4.75936	5.11819	4.93467	0.183516
nusG	P0AFG0	b3982	Transcription termination/antitermination protein NusG OS=Escherichia coli (strain K12) OX=83333 GN=nusG PE=1 SV=2	483	6.81	20.5	11	0.528644	0.527365	0.685713	0.725181	0.797059	1.28724	0.98314	1.54615	1.38351	1	stable
maoP	P0ADN2	b3764	Macrodomain Ori protein OS=Escherichia coli (strain K12) OX=83333 GN=maoP PE=1 SV=2	385	6.55	13.1	13	0.236944	0.321755	0.0151202	0.0199806	0.123579	0.772921	0.764896	0.895479	0.897881	1	estimated	3	2.81407	0.0129452	4.7948	5.00688	4.90553	0.110724
patD	P77674	b1444	Gamma-aminobutyraldehyde dehydrogenase OS=Escherichia coli (strain K12) OX=83333 GN=patD PE=1 SV=1	356	6	50.8	14	0.0303662	0.0196766			0.00108506	0.996792	1.04896	1.12251	0.92151	1	estimated	4	20	0.0248827	4.40287	5.09856	4.90553	0.502654
upp	P0A8F0	b2498	Uracil phosphoribosyltransferase OS=Escherichia coli (strain K12) OX=83333 GN=upp PE=1 SV=1	363	5.47	22.5	13	0.383785	0.223976	0.00188214			0.262451	0.460705	0.909789	0.881135	1	estimated	3	4.8191	0.204	4.93833	5.65966	5.43015	0.491816
cysQ	P22255	b4214	3'(2'),5'-bisphosphate nucleotidase CysQ OS=Escherichia coli (strain K12) OX=83333 GN=cysQ PE=1 SV=2	376	5.96	27.2	14	0.22367	0.167782	0.00323748	0.00389914	2.50967	0.912306	0.732049	0.859555	0.887747	1	estimated	3	2.62312	0.0533083	4.4515	5.02973	4.7598	0.3083
udp	P12758	b3831	Uridine phosphorylase OS=Escherichia coli (strain K12) OX=83333 GN=udp PE=1 SV=3	392	6.21	27.1	13	1.48431	1.12646	0.0872653	0.100449	0.134248	2.2902	1.63735	0.766399	0.680944	1	estimated	3	11.0251	0.580198	4.0357	5.33598	4.46834	0.867635
zapB	P0AF36	b3928	Cell division protein ZapB OS=Escherichia coli (strain K12) OX=83333 GN=zapB PE=1 SV=1	361	4.67	9.6	7	0.00256961	0.00799908				0.63709	0.922225	0.907817	0.981189	1	estimated	4	9.11558	0.00851703	4.96104	5.17589	5.13869	0.177657
gatY	P0C8J6	b2096	D-tagatose-1,6-bisphosphate aldolase subunit GatY OS=Escherichia coli (strain K12) OX=83333 GN=gatY PE=1 SV=1	575	6.34	30.8	19	0.0537497	0.0677487	0.0721798	0.0784172	0.0824058	0.181828	0.245316	0.781601	0.91745	1	estimated	4	5.29648	0.0310276	5.49635	5.64398	5.57588	0.0795283
sdhB	P07014	b0724	Succinate dehydrogenase iron-sulfur subunit OS=Escherichia coli (strain K12) OX=83333 GN=sdhB PE=1 SV=1	374	6.73	26.8	16	0.0433684	0.0408123	0.0129678	0.0219293	0.0151298	0.214116	0.344773	0.819526	1.00955	1	estimated	4	5.39196	0.0127468	5.44948	5.53912	5.48844	0.0506755
ybaY	P77717	b0453	Uncharacterized lipoprotein YbaY OS=Escherichia coli (strain K12) OX=83333 GN=ybaY PE=1 SV=1	406	8.15	19.4	5	0.025043	0.0808291	0.136081	0.193276	0.230528	0.306243	0.488576	1.0318	0.872164	1	estimated	4	5.58291	0.141513	4.84738	5.5211	5.37186	0.524477
nfsB	P38489	b0578	Oxygen-insensitive NAD(P)H nitroreductase OS=Escherichia coli (strain K12) OX=83333 GN=nfsB PE=1 SV=1	377	6.23	23.9	14	0.119649	0.0314597		0.0116853	2.15195	0.817625	0.907081	0.961819	0.879627	1	estimated	3	3.29146	0.0128529	4.5716	5.06458	4.7598	0.304785
crp	P0ACJ8	b3357	DNA-binding transcriptional dual regulator CRP OS=Escherichia coli (strain K12) OX=83333 GN=crp PE=1 SV=1	444	8.25	23.6	18	0.0862868	0.0374406	0.00111636	0.00135174		0.185879	0.447383	0.913994	1.04262	1	estimated	3	6.82412	0.00566419	5.39778	5.45842	5.43015	0.0323679
sthA	P27306	b3962	Soluble pyridine nucleotide transhydrogenase OS=Escherichia coli (strain K12) OX=83333 GN=sthA PE=1 SV=5	356	6.57	51.5	20	0.00772424	0.00485718	0.0106525	0.00780348	0.00667566	0.196977	0.391716	0.883786	0.937365	1	estimated	4	5.67839	0.00144699	5.45446	5.47819	5.4593	0.0188935
asnS	P0A8M0	b0930	Asparagine--tRNA ligase OS=Escherichia coli (strain K12) OX=83333 GN=asnS PE=1 SV=2	437	5.31	52.5	21	0.00687721	0.0134327	0.0343639	0.0632059	0.0715031	1.05686	0.83568	0.930859	0.922555	1	estimated	4	12.9347	0.0464107	4.36699	5.07908	4.49749	0.581596
hldD	P67910	b3619	ADP-L-glycero-D-manno-heptose-6-epimerase OS=Escherichia coli (strain K12) OX=83333 GN=hldD PE=1 SV=1	484	4.93	34.9	19	0.00640237	0.00459699	0.0122335	0.0483814	0.157571	0.730329	0.85435	0.929022	0.873658	1	estimated	4	2.81407	0.00925627	4.7762	4.93819	4.84724	0.0909522
pgl	P52697	b0767	6-phosphogluconolactonase OS=Escherichia coli (strain K12) OX=83333 GN=pgl PE=1 SV=2	436	5.27	36.3	16	0.0360171	0.0313735	1.71e-05		1.56516	0.878987	1.00421	0.898336	1.00414	1	estimated	4	20	0.346755	3.51752	4.20955	3.76884	0.440701
dhaK	P76015	b1200	PEP-dependent dihydroxyacetone kinase, dihydroxyacetone-binding subunit DhaK OS=Escherichia coli (strain K12) OX=83333 GN=dhaK PE=1 SV=2	316	4.98	38.2	13	0.049037	0.112277	0.00626699	0.00511156	0.0103575	0.830768	0.913972	0.934028	0.825738	1	estimated	3	5.01005	0.0335977	4.71322	5.14909	4.90553	0.243565
fabD	P0AAI9	b1092	Malonyl CoA-acyl carrier protein transacylase OS=Escherichia coli (strain K12) OX=83333 GN=fabD PE=1 SV=2	344	5.03	32.4	15	0.116634	0.0702106	0.00423389	0.0118699	0.149609	0.774523	0.980677	0.914162	1.01921	1	estimated	3	3.67337	0.0128954	4.67368	4.92281	4.78894	0.133865
glaH	P76621	b2659	Glutarate 2-hydroxylase OS=Escherichia coli (strain K12) OX=83333 GN=glaH PE=1 SV=2	400	6.19	37.3	20	0.0430064	0.00066122	0.00132297	0.00480273	1.73423	0.850782	0.910656	0.896085	1.07986	1	estimated	4	20	0.591154	3.78759	4.21877	3.97286	0.245908
rpmD	P0AG51	b3302	Large ribosomal subunit protein uL30 OS=Escherichia coli (strain K12) OX=83333 GN=rpmD PE=1 SV=2	360	10.96	6.5	8	1.42033	2.60933	3.33076	5.30802	4.76248	1.36987	0.60955	1.20115	1.08216	1	stable
hdeB	P0AET2	b3509	Acid stress chaperone HdeB OS=Escherichia coli (strain K12) OX=83333 GN=hdeB PE=1 SV=1	372	6.01	12	8	0.0841433	0.128889	0.356415	0.491482	0.322326	0.932273	0.852895	1.00651	1.01114	1	estimated	4	1.47739	0.098614	3.78906	4.42909	4.11859	0.329537
gltX	P04805	b2400	Glutamate--tRNA ligase OS=Escherichia coli (strain K12) OX=83333 GN=gltX PE=1 SV=1	422	5.94	53.8	27	0.00068664				0.00324508	0.794013	0.895679	0.96261	1.12014	1	estimated	4	6.0603	0.0169386	4.80608	5.14499	4.99296	0.186884
purH	P15639	b4006	Bifunctional purine biosynthesis protein PurH OS=Escherichia coli (strain K12) OX=83333 GN=purH PE=1 SV=1	362	5.78	57.3	22	0.0610132		0.00362434	0.00534078	0.0108796	0.802065	0.764734	1.0113	0.977282	1	estimated	4	4.34171	0.0222888	4.82981	5.08465	4.96382	0.134012
ackA	P0A6A3	b2296	Acetate kinase OS=Escherichia coli (strain K12) OX=83333 GN=ackA PE=1 SV=1	312	6.28	43.3	17	0.147647	0.143805	0.176773	0.24464	0.160449	0.381378	0.796728	0.93009	1.0375	1	estimated	4	8.92462	0.164791	4.4682	5.37201	5.25528	0.787081
frlB	P0AC00	b3371	Fructoselysine 6-phosphate deglycase OS=Escherichia coli (strain K12) OX=83333 GN=frlB PE=1 SV=1	316	5.08	38.5	11	0.00259239	0.00420883		0.00143972	0.00700909	0.709946	0.815121	0.727137	0.915872	1	estimated	4	3.1005	0.0545749	4.8219	5.17795	5.02211	0.200212
carA	P0A6F1	b0032	Carbamoyl phosphate synthase small chain OS=Escherichia coli (strain K12) OX=83333 GN=carA PE=1 SV=1	336	6.38	41.4	15	0.0803778	0.0483788	0.0028017	0.00857196	0.0198853	0.292203	0.47338	0.71227	0.73882	1	estimated	3	2.62312	0.00645566	5.43821	5.55098	5.48844	0.0625388
ybgI	P0AFP6	b0710	GTP cyclohydrolase 1 type 2 homolog OS=Escherichia coli (strain K12) OX=83333 GN=ybgI PE=1 SV=1	314	5.19	26.9	9	0.367968	0.32729	0.474409	0.362396	0.289417	0.243778	0.320288	0.775062	0.673174	1	estimated	2	2.24121	0.0941136	5.07586	5.86324	5.54673	0.470872
rpsI	P0A7X3	b3230	Small ribosomal subunit protein uS9 OS=Escherichia coli (strain K12) OX=83333 GN=rpsI PE=1 SV=2	584	10.95	14.8	9	0.435977	0.638807	0.902945	1.16294	1.18921	0.532615	0.637788	1.00107	0.994064	1	estimated	3	20	0.412128	1	3.52294	3.38995	2.38995
ynfD	P76172	b1586	Uncharacterized protein YnfD OS=Escherichia coli (strain K12) OX=83333 GN=ynfD PE=1 SV=2	399	4.94	10.5	3	0.560446	0.947747	2.44831	3.22661	3.30889	1.18178	1.09617	1.30171	1.23168	1	stable
lptA	P0ADV1	b3200	Lipopolysaccharide export system protein LptA OS=Escherichia coli (strain K12) OX=83333 GN=lptA PE=1 SV=1	320	8.98	20.1	9	0.260043	0.438064	1.33527	1.87115	1.18721	0.874311	0.877098	0.935669	0.938808	1	estimated	1	1.66834	0.000334604	3.57039	4.6501	4.23518	0.664786
ileS	P00956	b0026	Isoleucine--tRNA ligase OS=Escherichia coli (strain K12) OX=83333 GN=ileS PE=1 SV=5	423	6.01	104.2	30	0.00784803	0.0107779	0.00883362	0.0179341	0.0257628	0.247532	0.361699	0.736973	0.965305	1	estimated	4	4.34171	0.0102487	5.45944	5.55318	5.51759	0.058145
yciE	P21363	b1257	Protein YciE OS=Escherichia coli (strain K12) OX=83333 GN=yciE PE=1 SV=1	384	5.03	18.9	12	0.377748	0.337584	0.174628	0.693323	1.68237	0.813604	0.744384	0.887799	0.915358	1	estimated	1	2.43216	0.000247509	4.83449	5.04774	4.96382	0.129325
galU	P0AEP3	b1236	UTP--glucose-1-phosphate uridylyltransferase OS=Escherichia coli (strain K12) OX=83333 GN=galU PE=1 SV=2	386	5.24	32.9	16	0.420478	0.428761	0.0695258	0.165757	0.0426555	0.566712	0.629612	0.777875	0.862983	1	estimated	3	2.14573	0.0267985	4.97788	5.28896	5.13869	0.160814
infA	P69222	b0884	Translation initiation factor IF-1 OS=Escherichia coli (strain K12) OX=83333 GN=infA PE=1 SV=2	319	9.25	8.2	6	0.793467	0.917354	1.31118	0.699225	0.677911	0.622498	0.761961	0.813456	0.926969	1	stable
rpsF	P02358	b4200	Small ribosomal subunit protein bS6 OS=Escherichia coli (strain K12) OX=83333 GN=rpsF PE=1 SV=1	379	5	15.7	9	0.0575222	0.0844276	0.120125	0.152838	0.125428	0.461902	0.661838	1.04881	1.24977	1	estimated	4	6.53769	0.141595	4.88693	5.37464	5.25528	0.368349
fldA	P61949	b0684	Flavodoxin 1 OS=Escherichia coli (strain K12) OX=83333 GN=fldA PE=1 SV=2	259	4.39	19.7	8	0.0755422	0.0596501	0.0156282	0.154216	1.44406	1.00219	1.01712	0.949195	0.934407	1	estimated	4	20	0.214087	3.80619	4.17732	3.88543	0.291897
hinT	P0ACE7	b1103	Purine nucleoside phosphoramidase OS=Escherichia coli (strain K12) OX=83333 GN=hinT PE=1 SV=1	268	6.18	13.2	5	0.236079	0.337037	0.00731406	0.0129038	0.015582	0.114046	0.314095	0.63742	0.519795	1	estimated	3	2.62312	0.040478	5.62436	5.92079	5.7799	0.155542
ribE	P61714	b0415	6,7-dimethyl-8-ribityllumazine synthase OS=Escherichia coli (strain K12) OX=83333 GN=ribE PE=1 SV=1	275	5.25	16.1	8	0.175421	0.106292			0.0332794	0.681506	1.05811	1.10525	1.26363	1	estimated	2	20	0.086942	4.64483	5.22305	5.16784	0.523012
glnS	P00962	b0680	Glutamine--tRNA ligase OS=Escherichia coli (strain K12) OX=83333 GN=glnS PE=1 SV=3	330	6.28	63.4	26	0.00749791	0.00824884	0.0129573	0.0241687	0.0252792	0.97566	0.981358	1.01546	1.14294	1	estimated	4	7.96985	0.0217273	4.40287	5.0949	4.7598	0.356925
degQ	P39099	b3234	Periplasmic pH-dependent serine endoprotease DegQ OS=Escherichia coli (strain K12) OX=83333 GN=degQ PE=1 SV=1	278	5.95	47.2	15	0.44362	0.399166			0.00828095	0.532898	0.632332	0.828166	0.93584	1	estimated	2	3.1005	0.00550758	5.1324	5.26773	5.19698	0.0707406
gyrA	P0AES4	b2231	DNA gyrase subunit A OS=Escherichia coli (strain K12) OX=83333 GN=gyrA PE=1 SV=1	364	5.2	96.9	31	0.00435214	0.00176227	0.0222483	0.0203267	0.00931806	0.588702	0.663891	0.849336	0.952584	1	estimated	4	3.1005	0.00805746	5.0826	5.20416	5.13869	0.065468
efeO	P0AB24	b1018	Iron uptake system component EfeO OS=Escherichia coli (strain K12) OX=83333 GN=efeO PE=1 SV=1	358	5.11	41.1	20	0.891326	1.07384	1.99787	2.59123	3.1761	0.851062	0.832825	0.928372	0.958199	1	stable
glsA1	P77454	b0485	Glutaminase 1 OS=Escherichia coli (strain K12) OX=83333 GN=glsA1 PE=1 SV=1	231	4.97	32.9	9	0.0195109	0.0154674	0.691333	1.21852	2.55029	0.771015	0.91182	0.755664	0.817349	1	estimated	4	17.1357	0.202986	2.92669	3.52953	3.44824	0.521547
galM	P0A9C3	b0756	Aldose 1-epimerase OS=Escherichia coli (strain K12) OX=83333 GN=galM PE=1 SV=1	323	5.01	38.2	20			0.0110061	0.0174973	2.02402	0.778006	0.890619	0.855027	0.839733	1	estimated	3	2.71859	0.0282763	4.56325	5.03881	4.78894	0.249862
pepA	P68767	b4260	Cytosol aminopeptidase OS=Escherichia coli (strain K12) OX=83333 GN=pepA PE=1 SV=1	333	7.23	54.8	19	0.0310213	0.0196972	0.0386736	0.0417456	0.114742	0.68906	0.753548	0.847006	0.993087	1	estimated	4	2.71859	0.00964394	4.88341	5.04423	4.96382	0.0804071
fmt	P23882	b3288	Methionyl-tRNA formyltransferase OS=Escherichia coli (strain K12) OX=83333 GN=fmt PE=1 SV=4	273	5.76	34.1	17	0.314866	0.404061	0.311596	0.182979	1.81507	1.0619	1.02657	0.953068	1.01534	1	estimated	4	17.995	1.03118	2.55336	4.2384	3.88543	1.33206
yciF	P21362	b1258	Protein YciF OS=Escherichia coli (strain K12) OX=83333 GN=yciF PE=1 SV=1	332	5.63	18.6	13	0.409613	0.670692	0.773216	1.41887	1.31179	0.781706	0.693443	0.881615	1.00213	1	estimated	1	3.9598	0.00295405	4.95752	5.30786	5.19698	0.239464
proS	P16659	b0194	Proline--tRNA ligase OS=Escherichia coli (strain K12) OX=83333 GN=proS PE=1 SV=4	326	5.24	63.7	27	0.136599	0.10863	0.047947	0.00882244	0.468423	0.0669986	0.214535	0.800402	0.877094	1	estimated	4	6.15578	0.254863	5.40511	5.80289	5.60503	0.199919
treA	P13482	b1197	Periplasmic trehalase OS=Escherichia coli (strain K12) OX=83333 GN=treA PE=1 SV=1	340	5.9	63.6	25	0.0258036	0.0156274	0.0179813	0.0205182	1.53501	1.06068	0.830503	1.01389	0.866648	1	estimated	4	20	0.339497	3.81776	4.20662	3.97286	0.233752
araF	P02924	b1901	L-arabinose-binding periplasmic protein OS=Escherichia coli (strain K12) OX=83333 GN=araF PE=1 SV=2	334	6.6	35.5	19	0.239445	0.245795		0.00573427	0.877864	0.999891	0.887371	0.972812	1.09597	1	estimated	3	15.9899	0.0830605	3.87386	4.2671	4.17688	0.303028
gatA	P69828	b2094	PTS system galactitol-specific EIIA component OS=Escherichia coli (strain K12) OX=83333 GN=gatA PE=1 SV=1	281	5.29	16.9	7	0.159244	0.113112	0.00187514	0.00497424		0.111603	0.379277	0.772319	0.956244	1	estimated	3	5.29648	0.018569	5.45915	5.59272	5.51759	0.0751345
ppiA	P0AFL3	b3363	Peptidyl-prolyl cis-trans isomerase A OS=Escherichia coli (strain K12) OX=83333 GN=ppiA PE=1 SV=1	248	8.85	20.4	7	0.949114	1.32745	2.00189	1.31001	0.637862	0.812314	0.735187	0.733896	0.701931	1	stable
yedF	P0AA31	b1930	Putative sulfur carrier protein YedF OS=Escherichia coli (strain K12) OX=83333 GN=yedF PE=1 SV=1	246	5.01	8.6	5	1.59584	1.62311	3.28269	3.47148	4.78354	0.736167	0.84593	0.833562	0.740016	1	stable
putA	P09546	b1014	Bifunctional protein PutA OS=Escherichia coli (strain K12) OX=83333 GN=putA PE=1 SV=3	345	5.99	143.7	36	0.0167621	0.0207406	0.0308612	0.028301	0.050283	0.0945621	0.184476	0.764414	0.861188	1	estimated	4	5.86935	0.00840497	5.5917	5.66493	5.63417	0.0424737
fabG	P0AEK2	b1093	3-oxoacyl-[acyl-carrier-protein] reductase FabG OS=Escherichia coli (strain K12) OX=83333 GN=fabG PE=1 SV=1	292	7.42	25.5	13	0.161007	0.0829047			0.00234478	0.827737	0.888901	0.924576	0.988451	1	estimated	4	5.29648	0.0397761	4.71088	5.15144	4.93467	0.223792
copA	Q59385	b0484	Copper-exporting P-type ATPase OS=Escherichia coli (strain K12) OX=83333 GN=copA PE=1 SV=4	198	5.57	87.8	4	1.10389	0.823345	1.55622	1.72392	2.35475	0.625183	0.764796	0.735898	0.742298	1	stable
gmhA	P63224	b0222	Phosphoheptose isomerase OS=Escherichia coli (strain K12) OX=83333 GN=gmhA PE=1 SV=1	315	6.42	20.8	12	0.0485289	0.0231716	0.00490349	0.00343484	0.0134153	0.559619	0.609098	0.748756	0.819285	1	estimated	4	2.43216	0.0214606	5.12009	5.32865	5.22613	0.106038
fabH	P0A6R0	b1091	Beta-ketoacyl-[acyl-carrier-protein] synthase III OS=Escherichia coli (strain K12) OX=83333 GN=fabH PE=1 SV=1	226	5.25	33.5	10	0.0772773	0.0470715	0.0258448	0.0177604	0.0588865	0.594893	0.763647	0.894121	0.908077	1	estimated	4	3.19598	0.0115433	4.9874	5.14939	5.0804	0.0930027
fur	P0A9A9	b0683	Ferric uptake regulation protein OS=Escherichia coli (strain K12) OX=83333 GN=fur PE=1 SV=1	266	6.11	16.8	9	0.710636	0.474821	0.015549	0.027517	0.0586164	0.785432	0.821328	0.783456	0.90452	1	estimated	3	3.1005	0.0393688	4.73827	5.0886	4.93467	0.196404
ychF	P0ABU2	b1203	Ribosome-binding ATPase YchF OS=Escherichia coli (strain K12) OX=83333 GN=ychF PE=1 SV=2	296	4.96	39.6	17	0.12351	0.158339	0.300503	0.366984	0.429496	0.766869	0.696999	0.93936	1.00091	1	estimated	4	1.28643	0.0367981	4.07436	4.49851	4.29347	0.219106
aspS	P21889	b1866	Aspartate--tRNA ligase OS=Escherichia coli (strain K12) OX=83333 GN=aspS PE=1 SV=1	309	5.69	65.9	29	0.00858065	0.00473685	0.00187339	0.00854125	0.0151223	0.559306	0.605068	0.764341	0.881249	1	estimated	4	2.62312	0.0137657	5.13108	5.29306	5.22613	0.0950532
trpA	P0A877	b1260	Tryptophan synthase alpha chain OS=Escherichia coli (strain K12) OX=83333 GN=trpA PE=1 SV=1	273	5.48	28.7	13	0.241013	0.133724	0.0149721	0.0201928	0.909034	0.947088	0.91442	0.745189	0.982292	1	estimated	3	12.6482	0.0755858	3.86653	4.25817	4.11859	0.252059
metG	P00959	b2114	Methionine--tRNA ligase OS=Escherichia coli (strain K12) OX=83333 GN=metG PE=1 SV=2	290	5.86	76.2	21	0.00123843	0.00187768	0.00200659	0.00713228	0.0147727	0.583943	0.786871	0.972156	0.872285	1	estimated	4	4.15075	0.0121344	5.02563	5.18117	5.10955	0.0839221
ftsZ	P0A9A6	b0095	Cell division protein FtsZ OS=Escherichia coli (strain K12) OX=83333 GN=ftsZ PE=1 SV=1	315	4.78	40.3	17	0.04445	0.0545639	0.0828227	0.119356	0.127118	0.307251	0.324252	0.700705	0.948485	1	estimated	4	3.67337	0.0589157	5.36849	5.63432	5.51759	0.149097
poxB	P07003	b0871	Pyruvate dehydrogenase [ubiquinone] OS=Escherichia coli (strain K12) OX=83333 GN=poxB PE=1 SV=1	300	6.28	62	25	0.00848175	0.0151139	0.0202631	0.0330631	0.033705	0.771868	0.817199	0.940657	0.902458	1	estimated	4	3.76884	0.0132029	4.84929	5.03998	4.93467	0.105305
hdeA	P0AES9	b3510	Acid stress chaperone HdeA OS=Escherichia coli (strain K12) OX=83333 GN=hdeA PE=1 SV=1	197	5.25	11.9	7	0.101439	0.134648	0.209326	0.675226	0.274932	0.976502	1.00406	1.0289	1.07206	1	estimated	2	5.77387	0.00623296	4.34019	4.58624	4.46834	0.128153
ygfZ	P0ADE8	b2898	tRNA-modifying protein YgfZ OS=Escherichia coli (strain K12) OX=83333 GN=ygfZ PE=1 SV=2	325	5.27	36.1	19	0.0250517	0.011445	0.00147921		0.0567664	1.26091	1.09511	1.23958	1.21893	1	estimated	4	20	0.183212	4.33081	5.10999	4.4392	0.670791
slyD	P0A9K9	b3349	FKBP-type peptidyl-prolyl cis-trans isomerase SlyD OS=Escherichia coli (strain K12) OX=83333 GN=slyD PE=1 SV=1	213	5.05	20.8	6					0.00202039	0.509267	1.01997	1.04355	1.10387	1	estimated	2	20	0.0140871	5.16462	5.21954	5.19698	0.0323679
ppa	P0A7A9	b4226	Inorganic pyrophosphatase OS=Escherichia coli (strain K12) OX=83333 GN=ppa PE=1 SV=2	313	5.17	19.7	14	4.15986	3.27096	0.0350587	0.0883062	2.36343	16.6425	15.4936	2.13491	1.06241	1	estimated	3	4.62814	0.00406446	3.9052	4.65654	4.29347	0.388268
serS	P0A8L1	b0893	Serine--tRNA ligase OS=Escherichia coli (strain K12) OX=83333 GN=serS PE=1 SV=1	299	5.5	48.4	19	0.053556	0.0455997	0.0840299	0.111182	0.119529	0.124654	0.261945	0.839033	0.798113	1	estimated	4	5.20101	0.0553224	5.47804	5.67723	5.57588	0.101351
tar	P07017	b1886	Methyl-accepting chemotaxis protein II OS=Escherichia coli (strain K12) OX=83333 GN=tar PE=1 SV=2	258	5.57	59.9	12	0.0217644	0.0174546	0.0200261	0.0251011	0.0428392	0.270428	0.39897	0.78024	0.964029	1	estimated	4	4.24623	0.00888191	5.4262	5.51173	5.4593	0.052433
dadA	P0A6J5	b1189	D-amino acid dehydrogenase OS=Escherichia coli (strain K12) OX=83333 GN=dadA PE=1 SV=1	285	6.62	47.6	20	0.00154351	0.00481674	0.00092012	0.00763384	0.00920551	0.231578	0.410164	0.848114	0.868735	1	estimated	4	4.43719	0.00390415	5.44553	5.49957	5.4593	0.0402768
cpdB	P08331	b4213	2',3'-cyclic-nucleotide 2'-phosphodiesterase/3'-nucleotidase OS=Escherichia coli (strain K12) OX=83333 GN=cpdB PE=1 SV=2	300	5.73	70.8	30	0.109369	0.203753	0.382254	0.546543	1.09489	0.856041	0.861984	0.950786	0.941499	1	estimated	4	2.62312	0.114169	3.30119	3.81879	3.59397	0.292775
nuoG	P33602	b2283	NADH-quinone oxidoreductase subunit G OS=Escherichia coli (strain K12) OX=83333 GN=nuoG PE=1 SV=4	276	6.25	100.2	24	0.00128228	0.00283263	0.00258814	0.00689911	0.00901001	0.269975	0.38391	0.812929	0.905472	1	estimated	4	4.24623	0.00305629	5.45124	5.50045	5.48844	0.0372011
gltI	P37902	b0655	Glutamate/aspartate import solute-binding protein OS=Escherichia coli (strain K12) OX=83333 GN=gltI PE=1 SV=2	274	8.53	33.4	18	2.30732	2.33437	0.329642	0.611847	0.164283	1.17104	0.962489	1.0549	1.28954	1	estimated	2	20	0.117514	4.29771	5.11746	4.3809	0.736552
gstA	P0A9D2	b1635	Glutathione S-transferase GstA OS=Escherichia coli (strain K12) OX=83333 GN=gstA PE=1 SV=1	254	6.21	22.9	10	0.0193969	0.00742969	0.0108206	0.0169603	0.0138144	0.577326	0.861748	0.875452	0.930854	1	estimated	4	4.53266	0.0162879	4.9896	5.1923	5.10955	0.119952
recA	P0A7G6	b2699	Protein RecA OS=Escherichia coli (strain K12) OX=83333 GN=recA PE=1 SV=2	260	5.19	38	11	0.0456374	0.0464079	0.0547154	0.0576626	0.0628608	0.248702	0.304488	0.853699	0.856869	1	estimated	4	4.53266	0.028349	5.43982	5.58745	5.51759	0.0777708
glpB	P13033	b2242	Anaerobic glycerol-3-phosphate dehydrogenase subunit B OS=Escherichia coli (strain K12) OX=83333 GN=glpB PE=1 SV=1	218	6.13	45.3	12	0.0918317	0.0624383	0.0780757	0.0349299	0.0195442	0.101302	0.322938	0.750131	0.789675	1	estimated	4	4.34171	0.028863	5.51935	5.67489	5.60503	0.0856797
atpH	P0ABA4	b3735	ATP synthase subunit delta OS=Escherichia coli (strain K12) OX=83333 GN=atpH PE=1 SV=1	238	5.02	19.3	5	0.172218	0.213015	0.271142	0.388702	0.731604	0.717695	0.873563	0.752826	0.891831	1	estimated	4	1.09548	0.0595416	3.75815	4.32715	4.03116	0.295998
glmM	P31120	b3176	Phosphoglucosamine mutase OS=Escherichia coli (strain K12) OX=83333 GN=glmM PE=1 SV=3	269	6.02	47.5	17	0.038383	0.0301491	0.00930393	0.0107212	0.013448	0.721553	0.737655	0.864166	0.984405	1	estimated	3	3.48241	0.0171522	4.9067	5.12463	5.02211	0.115411
purC	P0A7D7	b2476	Phosphoribosylaminoimidazole-succinocarboxamide synthase OS=Escherichia coli (strain K12) OX=83333 GN=purC PE=1 SV=1	272	5.16	27	12	0.0012141	0.0117013	0.00287122			0.716668	0.751302	0.750839	0.806828	1	estimated	4	1.76382	0.0272943	4.6315	5.08963	4.87638	0.244883
kbl	P0AB77	b3617	2-amino-3-ketobutyrate coenzyme A ligase OS=Escherichia coli (strain K12) OX=83333 GN=kbl PE=1 SV=1	310	5.97	43.1	20	0.00048345		0.00328277	0.003887	0.00540726	0.535067	0.606911	0.785777	0.861141	1	estimated	4	2.71859	0.0107089	5.15451	5.30214	5.22613	0.0760132
clpP	P0A6G7	b0437	ATP-dependent Clp protease proteolytic subunit OS=Escherichia coli (strain K12) OX=83333 GN=clpP PE=1 SV=1	212	5.8	23.2	6	0.00528767	0.00621755		0.0108334		0.6727	0.766498	0.798304	0.891432	1	estimated	4	2.24121	0.0119873	4.80506	5.07747	4.93467	0.142799
manA	P00946	b1613	Mannose-6-phosphate isomerase OS=Escherichia coli (strain K12) OX=83333 GN=manA PE=1 SV=1	301	5.44	42.8	16	0.105472	0.0648132				0.646554	0.715252	0.728266	0.759279	1	estimated	4	1.19095	0.0155439	4.44505	5.01039	4.7598	0.314745
astD	P76217	b1746	N-succinylglutamate 5-semialdehyde dehydrogenase OS=Escherichia coli (strain K12) OX=83333 GN=astD PE=1 SV=1	249	6.01	53	17	0.07332	0.0455076	0.00136575		1.79676	0.664345	0.80231	0.692512	0.737674	1	estimated	4	20	0.957425	3.26985	4.24894	3.76884	0.498992
msyB	P25738	b1051	Acidic protein MsyB OS=Escherichia coli (strain K12) OX=83333 GN=msyB PE=1 SV=1	264	3.71	14.3	6	0.0338381	0.115235	0.159745	0.324211	3.31151	1.4941	1.44048	1.86772	1.73793	1	estimated	4	5.01005	1.75508	2.87704	5.18527	3.91457	1.2707
yjdM	P0AFJ1	b4108	Protein YjdM OS=Escherichia coli (strain K12) OX=83333 GN=yjdM PE=3 SV=1	297	5.12	12.3	7	0.616742	0.914784	1.2364	1.06688	0.916719	0.771955	0.7872	0.692099	0.659606	1	stable
yibT	Q2M7R5	b4554	Uncharacterized protein YibT OS=Escherichia coli (strain K12) OX=83333 GN=yibT PE=4 SV=1	243	9.41	8	3	1.31019	1.35131	1.46057	1.44247	1.17527	0.870512	0.893142	1.02913	0.969964	1	stable
accD	P0A9Q5	b2316	Acetyl-coenzyme A carboxylase carboxyl transferase subunit beta OS=Escherichia coli (strain K12) OX=83333 GN=accD PE=1 SV=1	216	7.68	33.3	13	0.131182	0.193704	0.156117	0.0512496	0.140808	0.709005	0.771981	0.922574	1.09673	1	estimated	3	2.81407	0.0397366	4.67676	5.10515	4.87638	0.228772
accA	P0ABD5	b0185	Acetyl-coenzyme A carboxylase carboxyl transferase subunit alpha OS=Escherichia coli (strain K12) OX=83333 GN=accA PE=1 SV=2	241	6.04	35.2	14	0.00828716	0.00543736	0.013217	0.0155748	0.0182445	0.383916	0.604676	0.883979	1.01548	1	estimated	4	4.72362	0.00425335	5.27681	5.33041	5.31357	0.0367617
glcG	P0AEQ1	b2977	Protein GlcG OS=Escherichia coli (strain K12) OX=83333 GN=glcG PE=2 SV=1	211	6.06	13.7	7	26.3361	34.5879	40.6776	28.0088	0.530808	0.950936	0.650879	5.69034	5.7434	1	stable
yghA	P0AG84	b3003	Uncharacterized oxidoreductase YghA OS=Escherichia coli (strain K12) OX=83333 GN=yghA PE=1 SV=1	250	6.8	31.5	18	0.967757	1.05548			4.2593	0.742458	0.550596	0.644462	0.628673	1	stable
rpmB	P0A7M2	b3637	Large ribosomal subunit protein bL28 OS=Escherichia coli (strain K12) OX=83333 GN=rpmB PE=1 SV=2	282	11.41	9	5	1.32246	1.31609	1.53048	1.89577	2.2291	0.843648	0.82686	0.954392	1.07844	1	stable
iscS	P0A6B7	b2530	Cysteine desulfurase IscS OS=Escherichia coli (strain K12) OX=83333 GN=iscS PE=1 SV=1	258	6.37	45.1	21	0.0562427	0.0673658	0.0839829	0.101854	0.00654089	0.336682	0.595202	0.772541	0.747407	1	estimated	4	2.43216	0.0403664	5.22115	5.50148	5.37186	0.150708
ybeL	P0AAT9	b0643	Uncharacterized protein YbeL OS=Escherichia coli (strain K12) OX=83333 GN=ybeL PE=4 SV=1	257	5.2	18.8	10	0.00080875		0.00317724	0.00287386	0.00134215	0.298002	0.626069	0.773342	0.898599	1	estimated	4	3.57789	0.0158489	5.28969	5.43118	5.37186	0.0821646
pykF	P0AD61	b1676	Pyruvate kinase I OS=Escherichia coli (strain K12) OX=83333 GN=pykF PE=1 SV=1	283	6.09	50.7	19	0.0231486	0.0784717	0.143852	0.243462	0.216771	1.42004	0.99934	0.813018	0.965339	1	estimated	4	8.92462	0.298587	4.08139	5.08846	4.4392	0.649261
secA	P10408	b0098	Protein translocase subunit SecA OS=Escherichia coli (strain K12) OX=83333 GN=secA PE=1 SV=2	241	5.6	102	24	0.0218481	0.0218835	0.00476924	0.00541497		0.464811	0.564981	0.769427	0.862522	1	estimated	3	2.52764	0.00187274	5.24429	5.31694	5.28442	0.0401303
minD	P0AEZ3	b1175	Septum site-determining protein MinD OS=Escherichia coli (strain K12) OX=83333 GN=minD PE=1 SV=2	255	5.38	29.6	20	0.439191	0.414953	0.576273	0.5268	0.863553	0.612694	0.625826	0.799188	0.894729	1	estimated	4	1	0.198679	2.72619	4.00479	3.38995	0.663761
trpS	P00954	b3384	Tryptophan--tRNA ligase OS=Escherichia coli (strain K12) OX=83333 GN=trpS PE=1 SV=3	255	6.74	37.4	11	0.0262459	0.0103125	0.0171862			0.752067	0.929703	0.890142	0.960661	1	estimated	4	2.81407	0.0099836	4.52649	5.11292	4.7598	0.353117
acuI	P26646	b3253	Probable acrylyl-CoA reductase AcuI OS=Escherichia coli (strain K12) OX=83333 GN=acuI PE=1 SV=1	221	5.91	34.7	11	0.104384	0.0539507	0.0109106			0.890378	0.935651	0.855734	0.929881	1	estimated	4	2.62312	0.0311832	4.17264	5.12375	4.52663	0.597121
puuE	P50457	b1302	4-aminobutyrate aminotransferase PuuE OS=Escherichia coli (strain K12) OX=83333 GN=puuE PE=1 SV=1	222	6.19	44.7	14	0.145698	0.133533	0.008674	0.0126473	2.42785	0.876294	0.854338	0.91305	1.02915	1	estimated	3	3.38693	0.0111399	4.55988	4.95562	4.73065	0.224964
zwf	P0AC53	b1852	Glucose-6-phosphate 1-dehydrogenase OS=Escherichia coli (strain K12) OX=83333 GN=zwf PE=1 SV=1	281	5.76	55.7	22	0.102456	0.0921234	0.215058	0.249617	0.278474	0.86018	0.810588	0.933059	0.955753	1	estimated	4	1.76382	0.0398831	4.30782	4.6892	4.49749	0.191717
pdxI	P25906	b1406	Pyridoxine 4-dehydrogenase OS=Escherichia coli (strain K12) OX=83333 GN=pdxI PE=1 SV=1	203	5.55	30.7	12	0.0506815	0.0577304	0.00736699	0.310161	2.87053	1.23218	1.02996	1.28542	1.12911	1	estimated	4	14.1759	0.158843	3.76665	4.40331	3.85628	0.547032
efp	P0A6N4	b4147	Elongation factor P OS=Escherichia coli (strain K12) OX=83333 GN=efp PE=1 SV=2	271	5.02	20.6	6	0.0632918	0.051001	0.0147548	0.0228386	0.0312792	0.736273	0.73601	0.811606	0.846574	1	estimated	4	2.81407	0.0429722	4.84621	5.15554	5.02211	0.1759
proQ	P45577	b1831	RNA chaperone ProQ OS=Escherichia coli (strain K12) OX=83333 GN=proQ PE=1 SV=2	208	9.64	25.9	11	0.477321	0.4136	0.0965392	0.0745554	0.0773608	0.614146	0.724483	0.81097	0.959947	1	estimated	3	2.52764	0.0160324	4.92135	5.15993	5.05126	0.129911
prfB	P07012	b2891	Peptide chain release factor RF2 OS=Escherichia coli (strain K12) OX=83333 GN=prfB PE=1 SV=3	262	4.75	41.2	14	0.00105351	0.0008876	0.00172263	0.00473006	0.00670888	0.738982	0.841296	0.908383	0.851892	1	estimated	4	4.05528	0.024513	4.85778	5.10296	4.99296	0.135183
yeaD	P39173	b1780	Putative glucose-6-phosphate 1-epimerase OS=Escherichia coli (strain K12) OX=83333 GN=yeaD PE=1 SV=2	225	6.34	32.6	10	0.279037	0.137975	0.0980207	0.109686	0.15858	0.879499	0.889556	0.765663	0.864539	1	estimated	3	2.62312	0.0659127	4.48416	4.97715	4.73065	0.246494
polA	P00582	b3863	DNA polymerase I OS=Escherichia coli (strain K12) OX=83333 GN=polA PE=1 SV=1	244	5.58	103.1	19	0.0195062	0.0263046	0.00687152	0.0139572		0.483426	0.40927	0.747574	0.877794	1	estimated	4	2.52764	0.0238796	5.23536	5.47658	5.37186	0.136502
rplU	P0AG48	b3186	Large ribosomal subunit protein bL21 OS=Escherichia coli (strain K12) OX=83333 GN=rplU PE=1 SV=1	313	9.85	11.6	11	0.717181	0.66329	0.408956	0.410232	0.398283	1.09035	1.02548	1.18977	1.15505	1	estimated	2	18.2814	0.0688648	4.1265	4.62213	4.32261	0.299513
garR	P0ABQ2	b3125	2-hydroxy-3-oxopropionate reductase OS=Escherichia coli (strain K12) OX=83333 GN=garR PE=1 SV=1	185	5.9	30.4	11	0.353535	0.309748			0.0165553	0.998932	0.816098	1.1765	1.03681	1	estimated	2	7.11055	0.0647389	4.35234	5.14235	4.78894	0.4366
pgm	P36938	b0688	Phosphoglucomutase OS=Escherichia coli (strain K12) OX=83333 GN=pgm PE=1 SV=1	227	5.71	58.3	19	0.0369716	0.02341	0.0712894	0.0532634	0.103436	0.0648561	0.224563	0.768717	0.904925	1	estimated	4	6.0603	0.0208013	5.54747	5.66683	5.60503	0.0618065
pheS	P08312	b1714	Phenylalanine--tRNA ligase alpha subunit OS=Escherichia coli (strain K12) OX=83333 GN=pheS PE=1 SV=2	267	6.2	36.8	17	0.0221529				0.00450196	0.612598	0.792584	0.951211	0.978926	1	estimated	2	4.72362	0.000547122	5.08187	5.12375	5.10955	0.0276811
deoD	P0ABP8	b4384	Purine nucleoside phosphorylase DeoD-type OS=Escherichia coli (strain K12) OX=83333 GN=deoD PE=1 SV=2	282	5.66	25.9	15	0.333315	0.173686	0.00456148		0.00789148	0.985042	0.707969	0.849535	0.758001	1	estimated	3	3.9598	0.179331	4.34077	5.19435	4.84724	0.506462
gnsB	P77695	b1550	Protein GnsB OS=Escherichia coli (strain K12) OX=83333 GN=gnsB PE=3 SV=2	259	9	6.5	6	0.712677	0.60115	0.55513	0.806986	0.9936	0.437755	0.567039	0.686172	0.932755	1	estimated	2	1	0.375592	1	5.46589	4.0603	3.0603
fklB	P0A9L3	b4207	FKBP-type 22 kDa peptidyl-prolyl cis-trans isomerase OS=Escherichia coli (strain K12) OX=83333 GN=fklB PE=1 SV=2	236	4.89	22.2	9	0.00240835		0.00524548		0.00636176	0.898449	0.887238	0.949594	1.09282	1	estimated	4	5.86935	0.017234	4.71249	5.11672	4.87638	0.240342
nrdA	P00452	b2234	Ribonucleoside-diphosphate reductase 1 subunit alpha OS=Escherichia coli (strain K12) OX=83333 GN=nrdA PE=1 SV=2	228	6.18	85.7	24	0.00566485	0.00068811	0.00387711	0.0253725	0.0330146	0.592074	0.719062	0.871345	0.947835	1	estimated	4	3.29146	0.00280737	5.07293	5.14499	5.10955	0.0366152
gyrB	P0AES6	b3699	DNA gyrase subunit B OS=Escherichia coli (strain K12) OX=83333 GN=gyrB PE=1 SV=2	219	6.06	89.9	27	0.0871811	0.14276	0.332814	0.457304	0.458566	0.283397	0.506194	0.980776	0.933235	1	estimated	1	8.06533	0.00390224	5.3348	5.43952	5.40101	0.0662003
flgM	P0AEM4	b1071	Negative regulator of flagellin synthesis OS=Escherichia coli (strain K12) OX=83333 GN=flgM PE=1 SV=1	273	5.45	10.3	6	0.648382	1.12355	1.77202	2.34856	2.27389	1.1556	1.00867	1.20025	1.05784	1	stable
tdh	P07913	b3616	L-threonine 3-dehydrogenase OS=Escherichia coli (strain K12) OX=83333 GN=tdh PE=1 SV=1	262	6.38	37.2	10	0.0610628	0.0560606	0.0747094	0.0961616	0.138581	0.222076	0.379385	0.963954	1.02268	1	estimated	4	6.9196	0.0513359	5.36527	5.5252	5.43015	0.0950532
atpG	P0ABA6	b3733	ATP synthase gamma chain OS=Escherichia coli (strain K12) OX=83333 GN=atpG PE=1 SV=1	285	8.76	31.6	17	0.144389	0.0888423	0.00427181	0.00536829	0.0136632	0.866428	0.69293	1.04872	1.06282	1	estimated	3	4.34171	0.0599607	4.69111	5.12698	4.93467	0.243565
hisS	P60906	b2514	Histidine--tRNA ligase OS=Escherichia coli (strain K12) OX=83333 GN=hisS PE=1 SV=2	205	5.91	47	21	0.0247543	0.0414046	0.107871	0.231805	0.201588	0.505029	0.587403	0.80705	0.828913	1	estimated	4	1.47739	0.0243083	4.89396	5.19977	5.05126	0.157299
aroG	P0AB91	b0754	Phospho-2-dehydro-3-deoxyheptonate aldolase, Phe-sensitive OS=Escherichia coli (strain K12) OX=83333 GN=aroG PE=1 SV=1	189	6.6	38	13	0.296098	0.168837		0.00805265		0.888556	0.895402	1.04033	1.16399	1	estimated	3	5.01005	0.149331	3.85467	5.17633	4.81809	0.96342
curA	P76113	b1449	NADPH-dependent curcumin reductase OS=Escherichia coli (strain K12) OX=83333 GN=curA PE=1 SV=3	203	5.82	37.6	10	0.130598	0.12002	0.241855	0.359202	0.353442	1.0958	1.11003	1.43356	0.799608	1	estimated	4	2.52764	0.375848	3.62253	4.72494	4.17688	0.554355
yaeH	P62768	b0163	UPF0325 protein YaeH OS=Escherichia coli (strain K12) OX=83333 GN=yaeH PE=3 SV=1	277	7.18	15.1	12	0.00068538	0.00126322	0.00132194	0.00359706		0.392523	0.541188	1.03357	0.973289	1	estimated	4	5.58291	0.0172519	5.26055	5.3701	5.31357	0.0565339
secB	P0AG86	b3609	Protein-export protein SecB OS=Escherichia coli (strain K12) OX=83333 GN=secB PE=1 SV=1	234	4.37	17.3	6	0.140725	0.0891962	0.0086571	0.00169813	0.0272919	0.689339	0.753771	0.930686	0.912191	1	estimated	3	3.48241	0.00832313	4.95137	5.10691	5.02211	0.0848009
serA	P0A9T0	b2913	D-3-phosphoglycerate dehydrogenase OS=Escherichia coli (strain K12) OX=83333 GN=serA PE=1 SV=2	221	6.35	44.1	16	0.00658168	0.0252528	0.0151869	0.0314798	2.1954	0.842332	0.678433	0.756735	1.0275	1	estimated	4	2.33668	0.0658197	4.55007	5.08904	4.84724	0.297169
yciI	P0AB55	b1251	Protein YciI OS=Escherichia coli (strain K12) OX=83333 GN=yciI PE=1 SV=1	235	5.39	10.6	7	2.14769	3.36457	5.10212	9.42514	8.8566	2.57677	2.16451	1.63683	2.03078	1	stable
nadE	P18843	b1740	NH(3)-dependent NAD(+) synthetase OS=Escherichia coli (strain K12) OX=83333 GN=nadE PE=1 SV=2	218	5.59	30.6	16	0.0159547	0.00192906			0.0100027	0.878571	0.940913	1.01919	1.03135	1	estimated	4	6.53769	0.00233432	4.83215	5.03954	4.90553	0.134012
rho	P0AG30	b3783	Transcription termination factor Rho OS=Escherichia coli (strain K12) OX=83333 GN=rho PE=1 SV=1	241	7.25	47	15	0.0205619	0.00981383	0.0331251	0.0337954	0.0161092	0.0712287	0.11308	0.716765	0.775898	1	estimated	4	5.77387	0.015794	5.6412	5.73904	5.69246	0.0512613
atpC	P0A6E6	b3731	ATP synthase epsilon chain OS=Escherichia coli (strain K12) OX=83333 GN=atpC PE=1 SV=2	145	5.72	15.1	6	0.536754	0.608805	0.0175195		0.0227011	0.744414	0.795477	1.09829	0.86408	1	estimated	3	4.43719	0.407438	3.8929	5.36439	4.99296	1.10007
pyrG	P0A7E5	b2780	CTP synthase OS=Escherichia coli (strain K12) OX=83333 GN=pyrG PE=1 SV=2	236	5.94	60.3	23	0.00532268	0.00604777	0.0143617	0.0156064	0.105209	0.0954249	0.58252	0.930775	0.907784	1	estimated	4	12.3618	0.0242742	5.3411	5.41785	5.37186	0.0459887
fumC	P05042	b1611	Fumarate hydratase class II OS=Escherichia coli (strain K12) OX=83333 GN=fumC PE=1 SV=1	227	6.58	50.5	16	0.0552997	0.0167539	0.0313217	0.0624574	0.0520186	1.15647	1.07917	1.33398	1.30688	1	estimated	4	17.2312	0.244688	4.3232	5.13445	4.46834	0.666104
dksA	P0ABS1	b0145	RNA polymerase-binding transcription factor DksA OS=Escherichia coli (strain K12) OX=83333 GN=dksA PE=1 SV=1	232	5.12	17.5	9	0.0699087	0.0888644	0.090923	0.0610728	0.105942	0.687183	0.754101	0.980143	0.757276	1	estimated	4	2.43216	0.0590423	4.73505	5.13928	4.93467	0.204606
fdx	P0A9R4	b2525	2Fe-2S ferredoxin OS=Escherichia coli (strain K12) OX=83333 GN=fdx PE=1 SV=2	195	4.59	12.3	8	0.406653	0.969476	0.0675019		0.557113	1.28399	1.1968	1.2922	1.02756	1	estimated	2	8.25628	0.20606	1	4.62491	4.26432	3.26432
cysP	P16700	b2425	Thiosulfate-binding protein OS=Escherichia coli (strain K12) OX=83333 GN=cysP PE=1 SV=1	241	8.15	37.6	17	0.0645441	0.08992	0.13053	0.293611	0.236437	0.550032	0.732309	0.697564	0.745534	1	estimated	4	1.19095	0.0381606	4.7059	5.12771	4.90553	0.222181
argT	P09551	b2310	Lysine/arginine/ornithine-binding periplasmic protein OS=Escherichia coli (strain K12) OX=83333 GN=argT PE=1 SV=3	192	5.86	28	17	9.48099	6.12439	0.748665	0.34951	0.36638	0.896514	0.256836	0.728085	0.933701	1	estimated	1	5.58291	0.00172705	5.56372	5.63695	5.60503	0.041302
trxB	P0A9P4	b0888	Thioredoxin reductase OS=Escherichia coli (strain K12) OX=83333 GN=trxB PE=1 SV=2	199	5.5	34.6	15	0.123652	0.17309	0.250479	0.421493	0.179857	0.776552	1.06352	1.08556	1.14428	1	estimated	2	4.05528	0.0575213	4.33579	5.1838	4.70151	0.482296
aspC	P00509	b0928	Aspartate aminotransferase OS=Escherichia coli (strain K12) OX=83333 GN=aspC PE=1 SV=1	217	5.77	43.5	16	0.170577	0.13313	0.0767675	0.0973448	0.0679248	1.70231	1.634	1.12597	1.35451	1	estimated	3	18.8543	1.05211	3.88323	5.17004	4.4392	0.73084
manX	P69797	b1817	PTS system mannose-specific EIIAB component OS=Escherichia coli (strain K12) OX=83333 GN=manX PE=1 SV=2	195	6.02	35	13	0.246158	0.17942	0.00658833	0.0142671	0.0144142	0.510814	0.597597	0.944629	0.979646	1	estimated	3	3.9598	0.00826914	5.16594	5.28457	5.22613	0.0601954
tyrS	P0AGJ9	b1637	Tyrosine--tRNA ligase OS=Escherichia coli (strain K12) OX=83333 GN=tyrS PE=1 SV=2	217	5.81	47.5	12	0.00112153	0.00120261		0.0012674	0.0178661	0.737653	0.894109	0.888258	0.987618	1	estimated	4	4.8191	0.00905572	4.88927	5.08963	4.99296	0.103694
map	P0AE18	b0168	Methionine aminopeptidase OS=Escherichia coli (strain K12) OX=83333 GN=map PE=1 SV=1	205	5.96	29.3	14	0.21429	0.175	0.00245449		0.0815902	0.841585	0.870851	0.993395	0.942615	1	estimated	3	4.15075	0.0355325	4.64571	5.12375	4.84724	0.276518
surA	P0ABZ6	b0053	Chaperone SurA OS=Escherichia coli (strain K12) OX=83333 GN=surA PE=1 SV=1	201	6.98	47.3	13	0.151012	0.133983	0.00278121	0.00342719	0.276954	0.661072	0.652918	0.709712	0.867344	1	estimated	3	1.8593	0.0335461	4.81765	5.19288	5.02211	0.204459
ihfB	P0A6Y1	b0912	Integration host factor subunit beta OS=Escherichia coli (strain K12) OX=83333 GN=ihfB PE=1 SV=1	229	9.35	10.6	9	0.395077	0.323365	0.00476951	0.00801365	0.0863287	1.18013	0.857228	0.750268	0.972665	1	estimated	3	16.9447	0.116031	4.33448	5.10559	4.4392	0.666397
uxuA	P24215	b4322	Mannonate dehydratase OS=Escherichia coli (strain K12) OX=83333 GN=uxuA PE=1 SV=2	209	5.62	44.8	19		0.017701	0.00358253			0.822927	0.796137	1.01863	1.04396	1	estimated	4	3.38693	0.0151246	4.48372	5.05887	4.81809	0.33437
pepE	P0A7C6	b4021	Peptidase E OS=Escherichia coli (strain K12) OX=83333 GN=pepE PE=1 SV=1	176	6.02	24.6	9	0.379111	0.395217	0.714365	1.47273	2.59177	0.857623	0.993196	0.960564	0.775539	1	estimated	4	3.29146	0.39124	2.06155	3.25491	2.80704	0.745486
yqjD	P64581	b3098	Uncharacterized protein YqjD OS=Escherichia coli (strain K12) OX=83333 GN=yqjD PE=1 SV=1	230	9.09	11	6	0.00080562	0.00445054	0.00129215	0.00067985		0.380107	0.467734	0.772969	0.897387	1	estimated	4	3.19598	0.00316287	5.3638	5.43059	5.40101	0.0372011
phoP	P23836	b1130	Transcriptional regulatory protein PhoP OS=Escherichia coli (strain K12) OX=83333 GN=phoP PE=1 SV=1	180	5.26	25.5	10	0.00353872	0.00722677				0.776049	1.07232	1.11659	1.18151	1	estimated	4	20	0.0526454	4.08315	5.17985	5.13869	1.05554
uspE	P0AAC0	b1333	Universal stress protein E OS=Escherichia coli (strain K12) OX=83333 GN=uspE PE=1 SV=2	166	5.31	35.7	11	0.108337			0.0344715	0.0565492	0.793593	1.05297	0.909124	1.03245	1	estimated	3	20	0.0292535	4.70385	5.1655	5.13869	0.434843
gpr	Q46851	b3001	L-glyceraldehyde 3-phosphate reductase OS=Escherichia coli (strain K12) OX=83333 GN=gpr PE=1 SV=1	191	7.24	38.8	15					0.0134374	0.732537	0.842831	0.923278	1.00117	1	estimated	2	4.43719	0.00413664	4.91871	5.07513	4.99296	0.0821646
prs	P0A717	b1207	Ribose-phosphate pyrophosphokinase OS=Escherichia coli (strain K12) OX=83333 GN=prs PE=1 SV=2	193	5.44	34.2	9	0.0338792	0.0105371				0.141435	0.285701	0.877451	1.03977	1	estimated	4	7.11055	0.00880302	5.46984	5.55772	5.51759	0.0477463
ddlA	P0A6J8	b0381	D-alanine--D-alanine ligase A OS=Escherichia coli (strain K12) OX=83333 GN=ddlA PE=1 SV=1	173	5.19	39.3	14	0.480663	0.441497				1.27452	1.25708	1.22543	1.16891	1	estimated	4	2.14573	0.245623	1.51569	3.48632	2.7196	1.20391
hemL	P23893	b0154	Glutamate-1-semialdehyde 2,1-aminomutase OS=Escherichia coli (strain K12) OX=83333 GN=hemL PE=1 SV=2	203	4.84	45.3	10	0.00656792	0.0106521	0.00638511			0.684804	0.686688	0.887384	0.9451	1	estimated	4	2.43216	0.00620149	4.82995	5.07117	4.96382	0.133865
spy	P77754	b1743	Periplasmic chaperone Spy OS=Escherichia coli (strain K12) OX=83333 GN=spy PE=1 SV=1	264	9.66	18.2	13	0.714298	0.821834	0.250595	0.163826	1.00383	0.772662	0.464464	0.750823	0.729176	1	estimated	1	2.43216	0.00786581	5.18761	5.58965	5.4593	0.271685
fadB	P21177	b3846	Fatty acid oxidation complex subunit alpha OS=Escherichia coli (strain K12) OX=83333 GN=fadB PE=1 SV=2	221	6.18	79.5	23	0.115432	0.105292	0.183628	0.246548	0.236472	0.328474	0.385164	0.824765	0.855423	1	estimated	1	4.34171	0.00350383	5.42737	5.55918	5.48844	0.0707406
nfuA	P63020	b3414	Fe/S biogenesis protein NfuA OS=Escherichia coli (strain K12) OX=83333 GN=nfuA PE=1 SV=1	175	4.64	21	4	0.0137372	0.0053441			0.202982	1.05478	0.972496	1.0231	1.07889	1	estimated	4	16.9447	0.0107318	4.34898	4.60235	4.3809	0.221449
yciG	P21361	b1259	Uncharacterized protein YciG OS=Escherichia coli (strain K12) OX=83333 GN=yciG PE=3 SV=1	299	9.88	6	4	0.788008	1.20088	2.91394	3.78388	3.24239	0.802039	0.880522	0.858007	1.15503	1	stable
pdxB	P05459	b2320	Erythronate-4-phosphate dehydrogenase OS=Escherichia coli (strain K12) OX=83333 GN=pdxB PE=2 SV=2	203	6.7	41.3	16	0.00172765	0.00477845		0.0123611	0.0932448	0.745023	0.77027	0.904677	0.928614	1	estimated	4	3.1005	0.00744169	4.86745	5.0142	4.93467	0.0795283
rof	P0AFW8	b0189	Protein rof OS=Escherichia coli (strain K12) OX=83333 GN=rof PE=1 SV=1	172	4.74	9.5	4	0.764135	0.76675	1.7517	2.03314	2.54776	0.301591	0.348834	0.542129	0.561501	1	estimated	2	2.05025	0.0179431	5.57251	5.85928	5.72161	0.149097
mreB	P0A9X4	b3251	Cell shape-determining protein MreB OS=Escherichia coli (strain K12) OX=83333 GN=mreB PE=1 SV=1	205	5.26	36.9	14	0.13755	0.169461	0.212538	0.258805	0.236998	0.423603	0.44718	0.851583	0.972913	1	estimated	1	5.10553	0.0011021	5.40716	5.47262	5.43015	0.0424737
rmf	P0AFW2	b0953	Ribosome modulation factor OS=Escherichia coli (strain K12) OX=83333 GN=rmf PE=1 SV=1	237	10.86	6.5	5	1.42251	2.01397	1.1603	0.593596	0.689117	0.681474	0.991667	1.12773	0.72434	1	stable
ydjA	P0ACY1	b1765	Putative NAD(P)H nitroreductase YdjA OS=Escherichia coli (strain K12) OX=83333 GN=ydjA PE=1 SV=1	184	6.79	20	11	0.0180889	0.0056065	0.00343526		0.00571086	0.69956	0.927251	0.839304	0.954262	1	estimated	4	5.01005	0.0255502	4.85251	5.17238	5.02211	0.169602
guaB	P0ADG7	b2508	Inosine-5'-monophosphate dehydrogenase OS=Escherichia coli (strain K12) OX=83333 GN=guaB PE=1 SV=1	193	6.42	52	14	0.180701	0.157808	0.00679524	0.00606381	0.0337515	0.757028	0.784892	0.806619	0.912352	1	estimated	3	3.19598	0.0311898	4.81355	5.11409	4.96382	0.150269
ydfG	P39831	b1539	NADP-dependent 3-hydroxy acid dehydrogenase YdfG OS=Escherichia coli (strain K12) OX=83333 GN=ydfG PE=1 SV=2	154	6	27.2	9	0.091304	0.0289652				0.797397	0.911321	0.987891	0.949084	1	estimated	4	1.8593	0.00907271	4.01871	5.08729	4.32261	0.764673
topA	P06612	b1274	DNA topoisomerase 1 OS=Escherichia coli (strain K12) OX=83333 GN=topA PE=1 SV=2	213	8.46	97.3	23	0.0716207	0.057103	0.106953	0.130129	0.153299	0.569888	0.667233	0.869227	0.905502	1	estimated	4	1.95477	0.0181107	4.88034	5.12947	4.99296	0.136502
dadX	P29012	b1190	Alanine racemase, catabolic OS=Escherichia coli (strain K12) OX=83333 GN=dadX PE=2 SV=2	197	7.05	38.8	12						0.282385	0.695767	0.997931	0.884775	1	estimated	2	8.63819	0.0132273	5.25323	5.35941	5.31357	0.0603419
nuoF	P31979	b2284	NADH-quinone oxidoreductase subunit F OS=Escherichia coli (strain K12) OX=83333 GN=nuoF PE=1 SV=3	182	6.86	49.3	13	0.0156568	0.0250564				0.298152	0.525623	1.09614	0.952541	1	estimated	4	7.11055	0.0267613	5.28515	5.42063	5.34271	0.0779172
moeA	P12281	b0827	Molybdopterin molybdenumtransferase OS=Escherichia coli (strain K12) OX=83333 GN=moeA PE=1 SV=1	162	5.14	44	9	0.073416	0.0583506	0.106991	0.152806	0.170373	0.61412	0.723116	0.706676	0.654276	1	estimated	4	1.38191	0.0510142	4.81882	5.2645	5.05126	0.232434
lon	P0A9M0	b0439	Lon protease OS=Escherichia coli (strain K12) OX=83333 GN=lon PE=1 SV=1	200	6.39	87.4	23	0.135955	0.145329	0.147478	0.167689	0.129431	0.171679	0.352229	0.916466	0.979418	1	estimated	4	6.53769	0.108954	5.36029	5.60781	5.48844	0.128153
galK	P0A6T3	b0757	Galactokinase OS=Escherichia coli (strain K12) OX=83333 GN=galK PE=1 SV=2	186	5.45	41.4	11	0.0248188	0.0356192	0.0200156	0.0287137	0.0608745	0.678676	0.787142	0.879472	0.938267	1	estimated	4	3.19598	0.00681915	4.93453	5.06371	4.99296	0.0707406
elaB	P0AEH5	b2266	Protein ElaB OS=Escherichia coli (strain K12) OX=83333 GN=elaB PE=1 SV=1	149	5.57	11.3	5	0.00151769	0.00651156	0.0314377	0.0311601	0.0323512	0.42666	0.78209	1.37198	1.00707	1	estimated	4	9.21106	0.147933	5.06297	5.33978	5.22613	0.163157
yghU	Q46845	b2989	Disulfide-bond oxidoreductase YghU OS=Escherichia coli (strain K12) OX=83333 GN=yghU PE=1 SV=2	194	6.7	32.4	11	0.0384933	0.0648704		0.00404346		0.85983	0.715219	0.770032	0.862183	1	estimated	4	2.05025	0.0634662	4.45604	5.09607	4.81809	0.362051
sspA	P0ACA3	b3229	Stringent starvation protein A OS=Escherichia coli (strain K12) OX=83333 GN=sspA PE=1 SV=2	163	5.34	24.3	12	0.014919	0.00942216				0.168496	0.804241	1.00199	1.06728	1	estimated	4	15.1307	0.00541051	5.28472	5.3225	5.31357	0.0288528
btuE	P06610	b1710	Thioredoxin/glutathione peroxidase BtuE OS=Escherichia coli (strain K12) OX=83333 GN=btuE PE=1 SV=1	166	4.91	20.5	8	0.101938	0.0512124	0.00381484		0.0247102	0.914254	1.00241	0.863993	1.01378	1	estimated	3	6.82412	0.0215609	4.41137	5.12727	4.84724	0.435868
thrC	P00934	b0004	Threonine synthase OS=Escherichia coli (strain K12) OX=83333 GN=thrC PE=1 SV=1	155	5.4	47.1	16	0.624718	0.472986	1.06966	1.38076	1.50432	0.48316	0.483188	0.708954	0.755029	1	estimated	1	2.24121	0.00285763	5.30024	5.53355	5.43015	0.129911
yqhD	Q46856	b3011	NADPH-dependent aldehyde reductase YqhD OS=Escherichia coli (strain K12) OX=83333 GN=yqhD PE=1 SV=1	159	6.13	42.1	12	0.021589	0.0341101	0.0507913	0.090445	0.160113	1.0197	1.16215	1.09829	1.11737	1	estimated	4	8.25628	0.0622558	4.34092	5.04393	4.49749	0.546446
rpsU	P68679	b3065	Small ribosomal subunit protein bS21 OS=Escherichia coli (strain K12) OX=83333 GN=rpsU PE=1 SV=2	180	11.15	8.5	5	0.815734	1.25154	2.366	3.10992	2.76168	1.19578	0.974328	1.0193	1.20734	1	stable
stpA	P0ACG1	b2669	DNA-binding protein StpA OS=Escherichia coli (strain K12) OX=83333 GN=stpA PE=1 SV=1	165	8.4	15.3	6	0.0243668	0.0260358	0.0204483	0.0270384	0.0212532	0.917186	0.941923	1.11039	0.960848	1	estimated	4	6.53769	0.017584	4.62462	5.11233	4.84724	0.265094
ghrA	P75913	b1033	Glyoxylate/hydroxypyruvate reductase A OS=Escherichia coli (strain K12) OX=83333 GN=ghrA PE=1 SV=2	150	6.8	35.3	11						0.906558	0.824219	0.891103	0.96177	1	estimated	1	2.14573	0.00106181	4.03614	5.00219	4.70151	0.665372
nfsA	P17117	b0851	Oxygen-insensitive NADPH nitroreductase OS=Escherichia coli (strain K12) OX=83333 GN=nfsA PE=1 SV=2	148	6.93	26.8	9	0.00303138					0.752077	0.72895	0.821227	0.814222	1	estimated	4	1.38191	0.0119798	4.2819	4.93921	4.61407	0.332173
msrC	P76270	b1832	Free methionine-R-sulfoxide reductase OS=Escherichia coli (strain K12) OX=83333 GN=msrC PE=1 SV=2	158	4.83	18.1	8	0.824218	1.06291	1.80282	2.1167	3.21208	1.23536	1.20538	1.37172	1.16044	1	stable
cnoX	P77395	b0492	Chaperedoxin OS=Escherichia coli (strain K12) OX=83333 GN=cnoX PE=1 SV=2	161	4.59	31.8	11	0.00413822	0.00746267	0.00163178	0.00120318	0.00122131	0.589809	0.523004	0.532601	0.887767	1	estimated	4	2.14573	0.0848113	5.09915	5.54205	5.34271	0.243565
panC	P31663	b0133	Pantothenate synthetase OS=Escherichia coli (strain K12) OX=83333 GN=panC PE=1 SV=1	167	6.28	31.6	10	0.0206983	0.0059361	0.00552492	0.00484698	0.0047961	0.753316	0.791647	0.917251	0.92727	1	estimated	4	3.9598	0.0136968	4.89791	5.07425	4.99296	0.0950532
rplW	P0ADZ0	b3318	Large ribosomal subunit protein uL23 OS=Escherichia coli (strain K12) OX=83333 GN=rplW PE=1 SV=1	203	9.94	11.2	7	0.838026	1.5449	1.69437	2.2217	1.98326	1.25261	0.930098	1.18752	1.28464	1	stable
yhbY	P0AGK4	b3180	RNA-binding protein YhbY OS=Escherichia coli (strain K12) OX=83333 GN=yhbY PE=1 SV=1	143	9.38	10.8	6	1.02596	1.13487	0.420389	0.103288	0.0288058	0.543964	0.590525	0.961776	0.872617	1	estimated	2	3.29146	0.0176984	5.06048	5.30961	5.19698	0.136502
gcvH	P0A6T9	b2904	Glycine cleavage system H protein OS=Escherichia coli (strain K12) OX=83333 GN=gcvH PE=1 SV=2	214	4.09	13.8	8	0.0329316	0.0459369	0.10539	0.615212	1.61337	0.731641	0.629008	0.675396	0.690113	1	estimated	4	10.4523	0.796256	3.32536	4.05269	3.7397	0.414338
clpA	P0ABH9	b0882	ATP-dependent Clp protease ATP-binding subunit ClpA OS=Escherichia coli (strain K12) OX=83333 GN=clpA PE=1 SV=1	162	6.32	84.2	13	0.166202	0.141387	0.198039	0.273796	0.226463	0.508926	0.641084	0.742124	0.852247	1	estimated	4	1.19095	0.0520062	4.62242	5.14001	4.90553	0.283109
bipA	P0DTT0		Large ribosomal subunit assembly factor BipA OS=Escherichia coli (strain K12) OX=83333 GN=bipA PE=1 SV=1	153	5.33	67.3	12	0.00876031	0.00431521	0.0114297	0.00823984	0.0141291	0.130398	0.385437	0.882125	1.06683	1	estimated	4	7.30151	0.00959995	5.4303	5.50236	5.4593	0.0430595
selD	P16456	b1764	Selenide, water dikinase OS=Escherichia coli (strain K12) OX=83333 GN=selD PE=1 SV=1	191	5.43	36.7	10	0.240977	0.205926	0.0525603	0.0369952	0.0790586	0.278375	0.414423	0.727297	0.837285	1	estimated	3	3.1005	0.00731882	5.4404	5.54878	5.48844	0.0603419
galF	P0AAB6	b2042	UTP--glucose-1-phosphate uridylyltransferase OS=Escherichia coli (strain K12) OX=83333 GN=galF PE=1 SV=1	157	6	32.8	9	0.21049	0.119217				0.531378	0.644115	0.879671	0.867852	1	estimated	2	2.52764	0.0164352	4.69169	5.29101	5.13869	0.446999
pepT	P29745	b1127	Peptidase T OS=Escherichia coli (strain K12) OX=83333 GN=pepT PE=1 SV=2	183	5.59	44.9	13						0.459423	0.717789	0.718451	0.728698	1	estimated	2	1.57286	0.0272106	4.52092	5.41609	5.13869	0.617772
ychN	P0AB52	b1219	Protein YchN OS=Escherichia coli (strain K12) OX=83333 GN=ychN PE=1 SV=1	143	5.11	12.7	4	0.959428	0.949275	2.79074	2.50648	0.771563	1.1106	1.0792	0.864322	1.06401	1	stable
gnsA	P0AC92	b4517	Protein GnsA OS=Escherichia coli (strain K12) OX=83333 GN=gnsA PE=1 SV=1	188	5.4	6.6	6	0.773032	1.2093	2.44256	4.50084	5.29599	0.909999	0.797096	0.909701	1.21493	1	stable
mdoG	P33136	b1048	Glucans biosynthesis protein G OS=Escherichia coli (strain K12) OX=83333 GN=mdoG PE=1 SV=1	142	7.21	57.9	16	0.00744021	0.00941908	0.014336	0.0176837	0.0256864	0.552246	0.515944	0.609101	0.846844	1	estimated	4	2.14573	0.0396415	5.17106	5.47233	5.34271	0.171652
glk	P0A6V8	b2388	Glucokinase OS=Escherichia coli (strain K12) OX=83333 GN=glk PE=1 SV=1	146	6.52	34.7	10	0.0571234	0.0233395	0.0036413	0.00536445		1.12953	1.06424	1.09592	1.03184	1	estimated	3	13.794	0.0316764	3.89143	5.05638	4.17688	0.879498
ydeI	P31130	b1536	Uncharacterized protein YdeI OS=Escherichia coli (strain K12) OX=83333 GN=ydeI PE=3 SV=1	144	6.95	14.1	11	0.468524	0.324382	0.820971	1.02277	1.10341	0.734966	0.895783	0.923513	1.4174	1	estimated	4	2.43216	0.338644	1.83849	3.27263	2.80704	0.968546
pepP	P15034	b2908	Xaa-Pro aminopeptidase OS=Escherichia coli (strain K12) OX=83333 GN=pepP PE=1 SV=2	169	5.39	49.8	11	0.0169951	0.00433679	0.00918452	0.00521495	0.00155351	0.660306	0.655625	0.730157	0.79733	1	estimated	4	2.33668	0.0486038	4.97964	5.3083	5.13869	0.169602
purB	P0AB89	b1131	Adenylosuccinate lyase OS=Escherichia coli (strain K12) OX=83333 GN=purB PE=1 SV=1	170	6.01	51.5	17	0.0124617	0.00890926	0.0117368			0.336189	0.740883	0.851445	0.841536	1	estimated	4	3.76884	0.0350608	5.10135	5.38489	5.28442	0.183076
ysgA	P56262	b3830	Putative carboxymethylenebutenolidase OS=Escherichia coli (strain K12) OX=83333 GN=ysgA PE=3 SV=3	105	5.96	29.4	6	0.0673521	0.0116443	0.00363232		0.220588	0.837593	1.06575	0.68112	0.700713	1	estimated	4	2.62312	0.193102	4.25934	5.17282	4.70151	0.471311
kdgK	P37647	b3526	2-dehydro-3-deoxygluconokinase OS=Escherichia coli (strain K12) OX=83333 GN=kdgK PE=1 SV=1	164	5.03	33.9	15	0.0499293	0.0165963		0.0173521	8.65432	1.85925	1.07649	1.12114	2.00644	1	estimated	4	20	0.76161	3.58855	5.13078	4.00201	1.12877
uxaC	P0A8G3	b3092	Uronate isomerase OS=Escherichia coli (strain K12) OX=83333 GN=uxaC PE=2 SV=1	158	5.71	54	28	0.168679	0.0867223		0.0153	3.46973	0.82642	0.876652	0.406924	0.509594	1	estimated	4	1	0.357705	4.02925	5.7818	4.93467	0.905422
proA	P07004	b0243	Gamma-glutamyl phosphate reductase OS=Escherichia coli (strain K12) OX=83333 GN=proA PE=1 SV=2	154	5.64	44.6	9	0.00497336	0.0159462		0.00694934		1.0257	1.01863	1.0141	0.962836	1	estimated	4	17.1357	0.00286661	3.95456	5.01127	4.08945	0.921825
accC	P24182	b3256	Biotin carboxylase OS=Escherichia coli (strain K12) OX=83333 GN=accC PE=1 SV=2	176	7.11	49.3	17	0.0285247	0.0249011			0.00406058	0.299113	0.494592	0.875766	0.977863	1	estimated	4	4.8191	0.00298004	5.36556	5.41521	5.40101	0.0354435
chrR	P0AGE6	b3713	Quinone reductase OS=Escherichia coli (strain K12) OX=83333 GN=chrR PE=1 SV=1	132	5.15	20.4	7	0.944464	0.681255	0.0415849	0.333369	1.7218	1.8196	1.69413	1.3797	1.20689	1	estimated	3	20	1.86443	1.58189	4.3377	3.82714	2.24525
hslO	P0A6Y5	b3401	33 kDa chaperonin OS=Escherichia coli (strain K12) OX=83333 GN=hslO PE=1 SV=1	146	4.49	32.5	9	0.144237	0.0932366	0.00794168		0.052098	0.666471	0.640772	0.887303	0.836915	1	estimated	3	2.62312	0.0303227	4.91358	5.22452	5.0804	0.166819
moaB	P0AEZ9	b0782	Molybdenum cofactor biosynthesis protein B OS=Escherichia coli (strain K12) OX=83333 GN=moaB PE=1 SV=2	177	6.1	18.7	11	0.209967	0.118585				0.407139	0.568427	0.76315	0.843628	1	estimated	4	2.43216	0.0587259	4.52912	5.52037	5.31357	0.784445
fadA	P21151	b3845	3-ketoacyl-CoA thiolase FadA OS=Escherichia coli (strain K12) OX=83333 GN=fadA PE=1 SV=3	164	6.8	40.9	9	0.133953	0.124644	0.246388	0.368449	0.374145	0.220627	0.263112	0.7757	0.714854	1	estimated	1	3.86432	0.0229923	5.40481	5.77038	5.60503	0.200212
nagB	P0A759	b0678	Glucosamine-6-phosphate deaminase OS=Escherichia coli (strain K12) OX=83333 GN=nagB PE=1 SV=1	134	6.9	29.8	6						1.24709	1.28151	1.23858	1.28938	1	pH50 <5.2	2	8.8	0.280961	1	5.23
ymdF	P56614	b4518	Uncharacterized protein YmdF OS=Escherichia coli (strain K12) OX=83333 GN=ymdF PE=3 SV=1	234	9.88	5.9	1	1.5352	1.89438	3.29068	4.65223	5.22772	1.20517	1.0908	1.29877	0.904171	1	stable
apt	P69503	b0469	Adenine phosphoribosyltransferase OS=Escherichia coli (strain K12) OX=83333 GN=apt PE=1 SV=1	159	5.41	19.8	6	0.319644	0.191661			0.406009	0.802615	0.863473	0.82624	0.881889	1	estimated	2	1.66834	0.0110991	4.22478	4.67002	4.49749	0.27271
maeA	P26616	b1479	NAD-dependent malic enzyme OS=Escherichia coli (strain K12) OX=83333 GN=maeA PE=1 SV=4	144	5.31	63.2	13	0.00162455	0.0124447	0.0329948	0.0201248	0.0108209	0.816512	0.906219	0.849048	0.783514	1	estimated	4	4.34171	0.066067	4.68979	5.15788	4.90553	0.252352
flgH	P0A6S0	b1079	Flagellar L-ring protein OS=Escherichia coli (strain K12) OX=83333 GN=flgH PE=3 SV=1	146	8.15	24.6	9	0.646135	0.748294	1.16833	1.21129	1.33489	0.475601	0.495855	0.653315	0.964881	1	estimated	1	3.19598	0.0239451	4.8922	5.63564	5.43015	0.537951
ybeZ	P0A9K3	b0660	PhoH-like protein OS=Escherichia coli (strain K12) OX=83333 GN=ybeZ PE=1 SV=2	127	5.97	39	11	0.032982	0.00310992	0.01038	0.0107908	0.0076192	0.0491716	0.265753	0.88151	0.906374	1	estimated	4	7.30151	0.00580421	5.51481	5.57749	5.54673	0.0319285
gor	P06715	b3500	Glutathione reductase OS=Escherichia coli (strain K12) OX=83333 GN=gor PE=1 SV=1	179	6	48.7	16	1.01385	0.968305	1.84077	2.36539	2.83553	1.08107	0.831665	0.838475	0.956517	1	stable
yniA	P77739	b1725	Probable ketoamine kinase YniA OS=Escherichia coli (strain K12) OX=83333 GN=yniA PE=3 SV=1	126	5.15	32.4	7				0.00716569		0.448804	0.627699	0.80326	0.896315	1	estimated	3	2.81407	0.00154667	5.2128	5.28955	5.25528	0.0424737
bolA	P0ABE2	b0435	DNA-binding transcriptional regulator BolA OS=Escherichia coli (strain K12) OX=83333 GN=bolA PE=1 SV=1	132	6.68	12	4	0.00464327			0.00486469	0.0100157	0.486085	0.741842	0.655336	1.25995	1	estimated	3	3.9598	0.161056	4.83742	5.4303	5.19698	0.359562
ompR	P0AA16	b3405	DNA-binding dual transcriptional regulator OmpR OS=Escherichia coli (strain K12) OX=83333 GN=ompR PE=1 SV=1	135	6.39	27.3	8	0.0141546	0.00693787	0.0131898	0.0149875	0.00310213	1.05814	1.05848	1.22362	1.51388	1	estimated	4	20	0.321524	4.32422	5.16345	4.58492	0.578521
dapA	P0A6L2	b2478	4-hydroxy-tetrahydrodipicolinate synthase OS=Escherichia coli (strain K12) OX=83333 GN=dapA PE=1 SV=1	120	6.44	31.3	8	4.0201	3.48386				4.98451	3.74954	2.24507	2.50248	1	other
hisJ	P0AEU0	b2309	Histidine-binding periplasmic protein OS=Escherichia coli (strain K12) OX=83333 GN=hisJ PE=1 SV=1	143	5.6	28.5	13	0.507068	0.332925	0.337298	0.113662	0.0912023	0.616851	0.745295	0.653063	0.969522	1	estimated	2	2.33668	0.0508967	4.76536	5.308	5.0804	0.315037
yajO	P77735	b0419	1-deoxyxylulose-5-phosphate synthase YajO OS=Escherichia coli (strain K12) OX=83333 GN=yajO PE=1 SV=2	155	5.31	36.4	14	0.0191325	0.0143553	0.0179616	0.0243871	0.383514	0.622819	0.65623	0.614927	0.803003	1	estimated	4	1.47739	0.065563	4.77562	5.27124	5.02211	0.24913
prpD	P77243	b0334	2-methylcitrate dehydratase OS=Escherichia coli (strain K12) OX=83333 GN=prpD PE=1 SV=3	123	6	53.9	13	0.00144174	0.00307318	0.00845618	0.0173767		0.834892	0.869996	0.894626	0.930702	1	estimated	4	3.1005	0.00950407	4.62051	4.91051	4.7598	0.150708
osmE	P0ADB1	b1739	Osmotically-inducible putative lipoprotein OsmE OS=Escherichia coli (strain K12) OX=83333 GN=osmE PE=2 SV=1	130	7.87	12	4	0.00513035	0.00719664	0.0236674	0.0226949	0.0143346	0.138517	0.286056	0.660507	0.711059	1	estimated	4	3.48241	0.00687633	5.62729	5.70813	5.66332	0.0448171
cheZ	P0A9H9	b1881	Protein phosphatase CheZ OS=Escherichia coli (strain K12) OX=83333 GN=cheZ PE=1 SV=1	109	4.61	24	7	0.0432303		0.00821182		0.0297163	0.222253	0.355095	0.731488	0.772258	1	estimated	3	3.38693	0.00625537	5.51554	5.61074	5.57588	0.0603419
tcyJ	P0AEM9	b1920	L-cystine-binding protein TcyJ OS=Escherichia coli (strain K12) OX=83333 GN=tcyJ PE=1 SV=1	174	6.64	29	19	0.462135	1.0862	1.12532	2.17152	1.67619	0.779059	0.71834	1.00901	1.33888	1	estimated	4	18.5678	0.725487	1	2.76002	2.51558	1.51558
ghrB	P37666	b3553	Glyoxylate/hydroxypyruvate reductase B OS=Escherichia coli (strain K12) OX=83333 GN=ghrB PE=1 SV=3	144	5.82	35.4	11			0.00481103	0.00610261	0.00933177	0.784076	0.751015	0.881549	1.01208	1	estimated	3	3.86432	0.0246703	4.8342	5.10369	4.99296	0.158764
ycaR	P0AAZ7	b0917	UPF0434 protein YcaR OS=Escherichia coli (strain K12) OX=83333 GN=ycaR PE=1 SV=1	123	5.01	6.9	6	0.177229	0.266726	0.130829	0.233728	0.288244	0.588992	0.599403	0.82508	0.854581	1	estimated	4	1.19095	0.0720586	4.47156	5.08699	4.78894	0.317381
melA	P06720	b4119	Alpha-galactosidase OS=Escherichia coli (strain K12) OX=83333 GN=melA PE=1 SV=1	109	5.83	50.6	9	0.0155055	0.0170531	0.0330738	0.0489496	0.0648046	0.651975	0.746119	0.752705	0.716097	1	estimated	4	2.05025	0.0548943	4.88253	5.26187	5.0804	0.197869
mppA	P77348	b1329	Periplasmic murein peptide-binding protein MppA OS=Escherichia coli (strain K12) OX=83333 GN=mppA PE=1 SV=2	152	8.41	59.9	18	0.0751295	0.0963366	0.0285686	0.0220011	0.276925	0.60927	0.708768	0.802871	0.767462	1	estimated	3	1.76382	0.0224184	4.83567	5.14499	4.99296	0.157299
ydcF	P34209	b1414	Protein YdcF OS=Escherichia coli (strain K12) OX=83333 GN=ydcF PE=1 SV=3	114	5.87	29.7	10					6.39441	1.42406	1.62321	1.92019	1.56543	1	pH50 <4.3	2	8.82915	1.73468	1	5.29189
nrdB	P69924	b2235	Ribonucleoside-diphosphate reductase 1 subunit beta OS=Escherichia coli (strain K12) OX=83333 GN=nrdB PE=1 SV=2	127	4.81	43.5	10	0.00247043	0.0190452	0.0157836	0.0143494	0.0276372	0.921405	0.871692	0.985384	0.878545	1	estimated	4	5.48744	0.0245577	4.65567	5.10882	4.84724	0.261579
yhbO	P45470	b3153	Protein/nucleic acid deglycase 2 OS=Escherichia coli (strain K12) OX=83333 GN=yhbO PE=1 SV=2	118	5.47	18.8	8	0.229366	0.586221	0.486424	0.610099	0.417834	0.695437	0.578314	0.649464	0.908176	1	estimated	2	1.09548	0.0485347	4.16824	5.13708	4.70151	0.533264
xthA	P09030	b1749	Exodeoxyribonuclease III OS=Escherichia coli (strain K12) OX=83333 GN=xthA PE=1 SV=4	148	6.19	31	10	0.238105	0.409733		0.0229118	0.0214495	0.966103	0.849095	1.14351	1.20562	1	estimated	3	6.53769	0.25045	4.32071	5.18336	4.81809	0.497381
uspG	P39177	b0607	Universal stress protein UP12 OS=Escherichia coli (strain K12) OX=83333 GN=uspG PE=1 SV=2	103	6.52	15.9	7	0.0726057	0.0953566	0.115125	0.200356	0.164877	0.119273	0.104045	1.05886	1.11088	1	estimated	4	18.2814	0.124959	5.43162	5.71868	5.51759	0.201091
yjbR	P0AF50	b4057	Uncharacterized protein YjbR OS=Escherichia coli (strain K12) OX=83333 GN=yjbR PE=1 SV=1	167	6.52	13.5	4	0.195323	0.328393	0.409508	0.447622	0.369689	0.969761	0.890696	1.00196	1.03882	1	estimated	2	3.48241	0.00905415	4.31544	4.56881	4.4392	0.129618
lepA	P60785	b2569	Elongation factor 4 OS=Escherichia coli (strain K12) OX=83333 GN=lepA PE=1 SV=1	152	5.59	66.5	13		0.00088923	0.00208532			0.436795	0.480911	0.765715	0.911024	1	estimated	4	2.81407	0.00760439	5.27461	5.41961	5.34271	0.076892
yeaO	P76243	b1792	Uncharacterized protein YeaO OS=Escherichia coli (strain K12) OX=83333 GN=yeaO PE=4 SV=2	120	6.79	13.4	8	0.197398	0.197753	0.728012	1.94841	2.6402	1.12418	0.799798	0.96363	0.661647	1	estimated	4	20	1.15063	2.1733	3.64479	3.44824	1.27494
ftsH	P0AAI3	b3178	ATP-dependent zinc metalloprotease FtsH OS=Escherichia coli (strain K12) OX=83333 GN=ftsH PE=1 SV=1	147	6.24	70.7	12	0.0363533	0.0464499	0.104277	0.190602	0.0800711	0.123834	0.269514	0.839376	0.835165	1	estimated	2	5.39196	0.0164817	5.48903	5.64179	5.57588	0.0868513
cspD	P0A968	b0880	Cold shock-like protein CspD OS=Escherichia coli (strain K12) OX=83333 GN=cspD PE=1 SV=1	137	6.25	8	3	0.590752	0.64916	0.701627	0.414828	1.16825	0.787138	0.776124	0.93709	0.902931	1	estimated	3	1	0.263786	1.33378	3.93054	2.98191	1.64813
purR	P0ACP7	b1658	HTH-type transcriptional repressor PurR OS=Escherichia coli (strain K12) OX=83333 GN=purR PE=1 SV=2	130	6.74	38.2	11	0.0841136	0.324254	0.394301	0.512019	0.552211	0.874919	0.899991	1.00342	1.02473	1	estimated	4	1.28643	0.0408951	3.58826	4.02413	3.79799	0.226136
atpF	P0ABA0	b3736	ATP synthase subunit b OS=Escherichia coli (strain K12) OX=83333 GN=atpF PE=1 SV=1	129	6.24	17.3	8	0.00720664	0.0085162	0.00367297	0.0113869	0.0112624	0.130183	0.27979	0.756679	0.946037	1	estimated	4	5.39196	0.00220371	5.55494	5.58628	5.57588	0.0209439
yfcZ	P0AD33	b2343	UPF0381 protein YfcZ OS=Escherichia coli (strain K12) OX=83333 GN=yfcZ PE=3 SV=1	112	4.36	10.3	4	0.115609	0.0919057	0.155938	0.163881	0.339587	0.238625	0.232709	0.65059	0.606578	1	estimated	4	1.19095	0.158484	5.11892	6.03752	5.57588	0.461645
mug	P0A9H1	b3068	G/U mismatch-specific DNA glycosylase OS=Escherichia coli (strain K12) OX=83333 GN=mug PE=1 SV=1	145	9.07	18.7	11	0.0251354	0.0491613	0.0613508	0.25328	0.381089	0.601041	0.565101	0.607945	0.472539	1	estimated	4	1	0.109987	4.77679	5.57529	5.16784	0.407454
thrS	P0A8M3	b1719	Threonine--tRNA ligase OS=Escherichia coli (strain K12) OX=83333 GN=thrS PE=1 SV=1	156	6.19	74	22	0.0463262	0.0870827	0.176642	0.204503	0.232798	0.115727	0.174891	0.844318	0.909087	1	estimated	4	7.01508	0.143899	5.43147	5.75705	5.57588	0.181172
minE	P0A734	b1174	Cell division topological specificity factor OS=Escherichia coli (strain K12) OX=83333 GN=minE PE=1 SV=1	156	5.24	10.2	7	0.146487	0.0955638	0.025786	0.0376693	0.151602	1.12299	1.04963	1.02332	1.38255	1	estimated	4	12.3618	0.197148	4.31046	5.11746	4.4392	0.678261
ppiC	P0A9L5	b3775	Peptidyl-prolyl cis-trans isomerase C OS=Escherichia coli (strain K12) OX=83333 GN=ppiC PE=1 SV=2	106	9.14	10.2	6	0.975058	1.03615	0.117965	0.0762411	0.0964718	0.18112	0.24033	0.985851	0.860306	1	estimated	3	7.49246	0.0626716	5.41389	5.6248	5.51759	0.107209
yecD	P0ADI7	b1867	Isochorismatase family protein YecD OS=Escherichia coli (strain K12) OX=83333 GN=yecD PE=1 SV=2	126	5.57	20.4	9	0.112696	0.088951		0.69152	2.59731	0.81899	0.820434	0.967383	0.812862	1	estimated	4	1.28643	0.0799595	3.28787	4.21101	3.76884	0.480978
yggX	P0A8P3	b2962	Probable Fe(2+)-trafficking protein OS=Escherichia coli (strain K12) OX=83333 GN=yggX PE=1 SV=2	147	6.3	10.9	8	0.0717143	0.0742831			0.00331275	1.2695	1.13144	1.03407	1.29853	1	estimated	4	20	0.190854	4.33492	5.11819	4.58492	0.533264
rraB	P0AF90	b4255	Regulator of ribonuclease activity B OS=Escherichia coli (strain K12) OX=83333 GN=rraB PE=1 SV=1	104	3.8	15.6	4		0.0102588				0.610941	0.818934	1.07982	1.09996	1	estimated	4	6.72864	0.0203067	4.95811	5.21441	5.13869	0.180586
puuC	P23883	b1300	NADP/NAD-dependent aldehyde dehydrogenase PuuC OS=Escherichia coli (strain K12) OX=83333 GN=puuC PE=1 SV=2	90	6.06	53.4	9	0.0167234	0.00700758				0.28669	0.768213	0.676781	0.591009	1	estimated	4	1.57286	0.115251	4.68862	5.72908	5.34271	0.654095
nanA	P0A6L4	b3225	N-acetylneuraminate lyase OS=Escherichia coli (strain K12) OX=83333 GN=nanA PE=1 SV=2	126	5.9	32.6	7	0.005785	0.00583333		0.0141078	0.00565825	0.742985	1.01551	0.842901	1.29839	1	estimated	4	17.804	0.114667	4.63252	5.20153	5.13869	0.506169
gdhA	P00370	b1761	NADP-specific glutamate dehydrogenase OS=Escherichia coli (strain K12) OX=83333 GN=gdhA PE=1 SV=1	118	6.4	48.6	11	0.0156201	0.0140915	0.0326386	0.0330072		1.26319	1.00437	0.952501	0.990328	1	estimated	4	9.49749	0.0730398	3.86243	5.06195	4.14774	0.914209
gstB	P0ACA7	b0838	Glutathione S-transferase GstB OS=Escherichia coli (strain K12) OX=83333 GN=gstB PE=1 SV=1	132	5.17	23.7	10			0.0043211	0.394296	1.41412	0.816807	0.954229	0.923761	0.811939	1	estimated	3	17.2312	0.248653	3.67423	4.06528	3.82714	0.238146
cpoB	P45955	b0742	Cell division coordinator CpoB OS=Escherichia coli (strain K12) OX=83333 GN=cpoB PE=1 SV=2	119	8.65	28.2	9	0.0461621	0.042471	0.556335	0.955017	0.513652	0.775894	0.84681	0.975929	0.770552	1	estimated	2	1.28643	0.0294309	3.58108	4.62154	4.23518	0.654095
argS	P11875	b1876	Arginine--tRNA ligase OS=Escherichia coli (strain K12) OX=83333 GN=argS PE=1 SV=1	122	5.49	64.6	12	0.00283992		0.00558062			1.04569	0.877277	0.960382	1.09525	1	estimated	3	14.5578	0.0278	3.59587	5.08626	3.85628	1.22998
clpX	P0A6H1	b0438	ATP-dependent Clp protease ATP-binding subunit ClpX OS=Escherichia coli (strain K12) OX=83333 GN=clpX PE=1 SV=2	116	5.35	46.3	15	0.00136874	0.00505321				0.392814	0.401767	0.778069	1.00034	1	estimated	4	3.67337	0.0255444	5.29848	5.5129	5.40101	0.111896
fbp	P0A993	b4232	Fructose-1,6-bisphosphatase class 1 OS=Escherichia coli (strain K12) OX=83333 GN=fbp PE=1 SV=1	135	5.99	36.8	9	0.00449901	0.0151756	0.00518147		0.0057513	0.588303	0.764492	0.889497	0.92697	1	estimated	4	3.67337	0.00525591	5.05536	5.15905	5.10955	0.0541906
rfbA	P37744	b2039	Glucose-1-phosphate thymidylyltransferase 1 OS=Escherichia coli (strain K12) OX=83333 GN=rfbA PE=1 SV=2	143	5.55	32.7	18	0.105623	0.0960867	0.0105885	0.0134662	1.16182	0.68987	0.632364	0.745223	0.814798	1	estimated	4	20	0.377991	3.81439	4.2526	3.97286	0.27974
purM	P08178	b2499	Phosphoribosylformylglycinamidine cyclo-ligase OS=Escherichia coli (strain K12) OX=83333 GN=purM PE=1 SV=3	100	4.96	36.8	10	0.19161	0.078296	0.139092	0.311297	0.255884	0.73527	0.859315	1.09148	0.995387	1	estimated	3	2.05025	0.0652291	4.27018	4.83259	4.55578	0.285599
xylF	P37387	b3566	D-xylose-binding periplasmic protein OS=Escherichia coli (strain K12) OX=83333 GN=xylF PE=1 SV=1	102	5.64	35.7	12	0.679139	1.26687			0.118994	1.16136	0.912337	0.927431	0.862604	1	estimated	2	18.1859	0.0578655	4.33448	5.08582	4.41005	0.675771
rpe	P0AG07	b3386	Ribulose-phosphate 3-epimerase OS=Escherichia coli (strain K12) OX=83333 GN=rpe PE=1 SV=1	93	5.31	24.5	8	0.981393	1.61938	0.0833236	0.423292	4.57906	0.0581242	0.780406	1.12801	1.26984	1	estimated	3	20	0.275828	5.20885	5.45271	5.34271	0.133865
yfiF	P0AGJ5	b2581	Uncharacterized tRNA/rRNA methyltransferase YfiF OS=Escherichia coli (strain K12) OX=83333 GN=yfiF PE=1 SV=1	107	8.78	37.8	13	0.149223	0.112839	0.0110457		0.029815	0.614953	0.741876	0.914012	0.891227	1	estimated	4	3.29146	0.0407987	4.90626	5.22086	5.0804	0.174142
ycgL	P0AB43	b1179	Protein YcgL OS=Escherichia coli (strain K12) OX=83333 GN=ycgL PE=1 SV=3	125	9.13	12.4	9	0.569244	2.10872	3.79679	5.14335	3.58937		0.162634	0.20205	0.239386	1	estimated	1	4.24623	0.0280232	6.00735	6.43619	6.18794	0.248251
lsrF	P76143	b1517	3-hydroxy-5-phosphonooxypentane-2,4-dione thiolase OS=Escherichia coli (strain K12) OX=83333 GN=lsrF PE=1 SV=1	122	6.54	31.9	12	0.140326	0.0545455	0.0155116	0.0215768	0.0244126	0.746277	0.690012	0.432108	0.739298	1	estimated	4	1.66834	0.217618	4.7825	5.64062	5.22613	0.44363
ynjH	P76227	b1760	Uncharacterized protein YnjH OS=Escherichia coli (strain K12) OX=83333 GN=ynjH PE=3 SV=1	130	7.05	9.9	4	0.47549	0.522217	1.60743	2.27106	1.54162	0.82143	1.09337	0.972978	0.760099	1	estimated	4	4.62814	0.82533	1	3.09556	2.63216	1.63216
frmA	P25437	b0356	S-(hydroxymethyl)glutathione dehydrogenase OS=Escherichia coli (strain K12) OX=83333 GN=frmA PE=1 SV=3	105	6.28	39.3	6	0.0886498	0.0122113			0.00870936	0.757116	0.739876	0.843656	0.961007	1	estimated	4	3.38693	0.0345995	4.82864	5.14148	4.99296	0.164329
metK	P0A817	b2942	S-adenosylmethionine synthase OS=Escherichia coli (strain K12) OX=83333 GN=metK PE=1 SV=2	110	5.26	41.9	13	0.0198454	0.0275361	0.0402385	0.0507309	0.0446145	0.189921	0.213818	0.789073	1.06765	1	estimated	4	6.44221	0.0366983	5.48288	5.64076	5.54673	0.0940279
cysJ	P38038	b2764	Sulfite reductase [NADPH] flavoprotein alpha-component OS=Escherichia coli (strain K12) OX=83333 GN=cysJ PE=1 SV=4	92	5.02	66.2	12	0.0787258	0.0355182	0.0237121	0.0474061	0.27935	0.731834	0.537978	0.79983	0.907444	1	estimated	4	1.8593	0.0544886	4.73944	5.16345	4.96382	0.224378
pliG	P76002	b1178	Inhibitor of g-type lysozyme OS=Escherichia coli (strain K12) OX=83333 GN=pliG PE=1 SV=1	106	9.5	14.9	9	0.270717	0.527099	0.808948	0.692912	0.123765	0.708799	0.802637	0.940914	0.747251	1	estimated	2	2.62312	0.0432247	4.6419	5.14836	4.93467	0.292775
yqjC	P42616	b3097	Protein YqjC OS=Escherichia coli (strain K12) OX=83333 GN=yqjC PE=1 SV=3	144	8.7	13.9	8	0.679161	0.911703	1.07056	0.83841	1.52928	0.792215	0.709345	0.867744	1.24478	1	stable
msrA	P0A744	b4219	Peptide methionine sulfoxide reductase MsrA OS=Escherichia coli (strain K12) OX=83333 GN=msrA PE=1 SV=2	105	5.19	23.3	6	0.146612	0.106194	0.178901	0.225464	0.661167	1.15693	0.96464	0.998442	1.40327	1	estimated	4	3.48241	0.231372	3.76782	4.41459	4.08945	0.325143
mgsA	P0A731	b0963	Methylglyoxal synthase OS=Escherichia coli (strain K12) OX=83333 GN=mgsA PE=1 SV=1	90	6.64	16.9	3	0.303157	0.191541	0.0712617	0.133266	0.146372	1.04321	0.657786	0.344398	0.834985	1	estimated	3	1.47739	0.414751	4.11449	5.72571	4.93467	0.820181
cysI	P17846	b2763	Sulfite reductase [NADPH] hemoprotein beta-component OS=Escherichia coli (strain K12) OX=83333 GN=cysI PE=1 SV=4	100	7.64	64	16	0.00695609	0.0044733	0.0185779	0.0122915	0.00991781	0.972193	0.956052	1.1152	1.20402	1	estimated	4	8.63819	0.0569822	4.37944	5.12288	4.81809	0.438651
rplT	P0A7L3	b1716	Large ribosomal subunit protein bL20 OS=Escherichia coli (strain K12) OX=83333 GN=rplT PE=1 SV=2	179	11.47	13.5	8	0.00970386	0.0056092	0.00715749	0.0103566	0.0141751	0.392707	0.609013	0.864513	1.13103	1	estimated	4	5.01005	0.0305709	5.21632	5.3701	5.28442	0.0856797
kdgR	P76268	b1827	HTH-type transcriptional regulator KdgR OS=Escherichia coli (strain K12) OX=83333 GN=kdgR PE=1 SV=1	137	5.58	30	13	0.424635	0.29836	0.0699395	0.0958986	0.122823	0.471693	0.556681	0.722684	0.768976	1	estimated	3	1.8593	0.00656878	5.18834	5.34828	5.28442	0.0960784
prpC	P31660	b0333	2-methylcitrate synthase OS=Escherichia coli (strain K12) OX=83333 GN=prpC PE=1 SV=2	102	7.17	43.1	14	0.010056	0.00780033	0.0188118	0.0482112	0.0311108	0.0815785	0.15342	0.873934	0.859809	1	estimated	4	7.58794	0.0177489	5.54175	5.64867	5.60503	0.0632711
nuoC	P33599	b2286	NADH-quinone oxidoreductase subunit C/D OS=Escherichia coli (strain K12) OX=83333 GN=nuoC PE=1 SV=3	121	6.42	68.2	19	0.00039775		0.00184389		0.00866365	0.128751	0.224321	0.701192	0.90329	1	estimated	4	5.20101	0.00234603	5.59917	5.6453	5.63417	0.0350042
pfkA	P0A796	b3916	ATP-dependent 6-phosphofructokinase isozyme 1 OS=Escherichia coli (strain K12) OX=83333 GN=pfkA PE=1 SV=1	126	5.72	34.8	12				0.00387125	0.0120891	0.230364	0.609045	0.844549	0.778662	1	estimated	3	3.57789	0.036618	5.26846	5.5233	5.40101	0.132547
ribB	P0A7J0	b3041	3,4-dihydroxy-2-butanone 4-phosphate synthase OS=Escherichia coli (strain K12) OX=83333 GN=ribB PE=1 SV=1	104	5.01	23.3	6	0.459114	0.486331	0.0649405	0.736941	2.51086	0.792077	0.903221	0.913874	0.723668	1	estimated	3	11.9799	0.136526	3.566	4.18919	3.71055	0.478634
psiF	P0AFM4	b0384	Phosphate starvation-inducible protein PsiF OS=Escherichia coli (strain K12) OX=83333 GN=psiF PE=1 SV=1	137	9.73	11.7	9	1.69005	3.37028	3.69289	1.73745	0.664974	0.370904	1.60568	2.24599	2.50691	1	estimated	2	2.14573	0.737676	1	5.38563	4.03116	3.03116
ycfP	P0A8E1	b1108	UPF0227 protein YcfP OS=Escherichia coli (strain K12) OX=83333 GN=ycfP PE=1 SV=1	120	6.61	21.2	9						0.681766	0.889613	0.879592	1.00603	1	estimated	2	3.67337	0.0103525	4.24455	5.16315	4.96382	0.71927
hldE	P76658	b3052	Bifunctional protein HldE OS=Escherichia coli (strain K12) OX=83333 GN=hldE PE=1 SV=1	113	5.41	51	14	0.0495143	0.0369172	0.0402383	0.0207458		0.176107	0.337291	0.695905	0.857952	1	estimated	4	4.05528	0.00632194	5.53868	5.61484	5.57588	0.0389586
rpoD	P00579	b3067	RNA polymerase sigma factor RpoD OS=Escherichia coli (strain K12) OX=83333 GN=rpoD PE=1 SV=2	132	4.79	70.2	16	0.0664692	0.0369562	0.0401179	0.0305093	0.00840243	0.692029	0.909362	1.12617	1.03536	1	estimated	4	8.73367	0.0265082	4.93336	5.17355	5.10955	0.176193
slyB	P0A905	b1641	Outer membrane lipoprotein SlyB OS=Escherichia coli (strain K12) OX=83333 GN=slyB PE=2 SV=1	93	9.31	15.6	5	0.190149	0.236208	0.445458	0.492815	0.345888	0.0435354	0.0545026	0.985146	1.17089	1	estimated	2	19.1407	0.15074	5.41624	5.77419	5.54673	0.227454
narL	P0AF28	b1221	Nitrate/nitrite response regulator protein NarL OS=Escherichia coli (strain K12) OX=83333 GN=narL PE=1 SV=1	117	6.07	23.9	9	0.0851593	0.0588343	0.0155804	0.0130427	0.00866628	0.673738	0.682246	0.953627	1.02811	1	estimated	4	3.86432	0.0277973	4.95313	5.18512	5.0804	0.127275
speA	P21170	b2938	Biosynthetic arginine decarboxylase OS=Escherichia coli (strain K12) OX=83333 GN=speA PE=1 SV=2	94	4.94	73.9	12	0.0102153	0.0306848			0.0210378	0.148484	0.270323	0.651443	0.752334	1	estimated	4	3.67337	0.0028649	5.63139	5.69114	5.66332	0.0319285
thrA	P00561	b0002	Bifunctional aspartokinase/homoserine dehydrogenase 1 OS=Escherichia coli (strain K12) OX=83333 GN=thrA PE=1 SV=2	101	5.68	89.1	15	0.00565992	0.0546632	0.119366	0.109234	0.3995	0.076604	0.260377	0.628987	0.655006	1	estimated	4	3.00503	0.19465	5.27578	6.05495	5.72161	0.445827
prpB	P77541	b0331	2-methylisocitrate lyase OS=Escherichia coli (strain K12) OX=83333 GN=prpB PE=1 SV=3	69	5.68	32.1	6	0.0370966	0.036379		0.0162005		0.473743	0.431955	0.495028	0.585471	1	estimated	4	1.57286	0.0473027	5.31342	5.80377	5.57588	0.262458
yobA	P0AA57	b1841	Protein YobA OS=Escherichia coli (strain K12) OX=83333 GN=yobA PE=1 SV=1	70	9.48	13.4	3	1.89846	2.36727	5.13734	7.50349	5.06526	2.76069	1.43994	3.32458	1.85232	1	stable
yfeX	P76536	b2431	Dye-decolorizing peroxidase YfeX OS=Escherichia coli (strain K12) OX=83333 GN=yfeX PE=1 SV=2	110	5.54	33	12	0.0367545	0.022273	0.00649359		0.00842631	0.431555	0.49287	0.827685	0.862435	1	estimated	3	3.00503	0.00675758	5.28955	5.40159	5.34271	0.0588773
malP	P00490	b3417	Maltodextrin phosphorylase OS=Escherichia coli (strain K12) OX=83333 GN=malP PE=1 SV=7	150	7.39	90.5	28	0.0071228	0.0111273	0.0161195	0.036042	0.0773264	0.903475	0.877201	1.14792	1.21367	1	estimated	4	5.01005	0.0780233	4.36816	5.14323	4.78894	0.420782
ybcJ	P0AAS7	b0528	Putative RNA-binding protein YbcJ OS=Escherichia coli (strain K12) OX=83333 GN=ybcJ PE=1 SV=1	119	8.03	7.4	7	1.12453	1.10283	1.73846	1.54097	0.0495379	1.05938	1.22758	1.14051	1.40095	1	estimated	2	17.5176	0.235821	4.28307	5.17824	4.46834	0.709896
yejL	P0AD24	b2187	UPF0352 protein YejL OS=Escherichia coli (strain K12) OX=83333 GN=yejL PE=1 SV=1	107	5.78	8.3	1	0.32794	0.820489	1.28384	2.17067	3.16735	1.16956	1.50798	2.04985	1.99267	1	estimated	4	7.68342	1.35359	1	3.21039	2.60302	1.60302
erfK	P39176	b1990	Probable L,D-transpeptidase ErfK/SrfK OS=Escherichia coli (strain K12) OX=83333 GN=erfK PE=1 SV=2	95	8.72	34.4	10	0.0706514	0.0531621	0.017297			0.83014	0.945951	0.903862	1.04824	1	estimated	4	3.19598	0.017609	4.31104	5.14148	4.67236	0.469114
cmk	P0A6I0	b0910	Cytidylate kinase OS=Escherichia coli (strain K12) OX=83333 GN=cmk PE=1 SV=1	93	5.85	24.7	9	0.164678	0.0494507	0.327493	0.343242	1.4404	0.745246	0.804086	0.680287	0.937969	1	estimated	4	8.06533	0.530766	3.27805	4.20134	3.82714	0.549082
pdxJ	P0A794	b2564	Pyridoxine 5'-phosphate synthase OS=Escherichia coli (strain K12) OX=83333 GN=pdxJ PE=1 SV=2	89	5.95	26.4	10	0.131418	0.0341065			1.34971	1.58555	0.983448	1.26114	1.45306	1	estimated	4	6.9196	0.755122	2.54238	4.2756	3.21508	1.06052
cfa	P0A9H7	b1661	Cyclopropane-fatty-acyl-phospholipid synthase OS=Escherichia coli (strain K12) OX=83333 GN=cfa PE=1 SV=2	103	6.05	43.9	13		0.00813724	0.00900452	0.0334817	0.060708	0.660361	0.847431	0.834358	0.839744	1	estimated	4	2.90955	0.0283537	4.8487	5.11965	4.99296	0.144264
hcxB	P30178	b0801	Hydroxycarboxylate dehydrogenase B OS=Escherichia coli (strain K12) OX=83333 GN=hcxB PE=1 SV=2	89	6.43	38.9	9		0.00201264				0.743678	0.796557	0.913355	0.753314	1	estimated	4	1.57286	0.0283044	4.13265	5.0372	4.61407	0.481417
yecA	P0AD05	b1908	Uncharacterized protein YecA OS=Escherichia coli (strain K12) OX=83333 GN=yecA PE=4 SV=1	96	4.59	25	5	0.106452	0.0149163			0.08215	0.97293	1.08691	0.912217	1.26544	1	estimated	4	8.44724	0.0979143	4.3396	5.14235	4.58492	0.55743
purN	P08179	b2500	Phosphoribosylglycinamide formyltransferase OS=Escherichia coli (strain K12) OX=83333 GN=purN PE=1 SV=1	85	5.87	23.2	7	0.481205	0.554335	2.29368	2.98828	4.82254	0.73679	0.241466	0.826237	0.382246	1	estimated	1	2.33668	0.166071	4.28834	6.63025	5.72161	1.43327
deoA	P07650	b4382	Thymidine phosphorylase OS=Escherichia coli (strain K12) OX=83333 GN=deoA PE=1 SV=3	97	5.38	47.2	14	0.00898129	0.0288	0.0364468	0.0364192	0.103447	0.494735	0.522213	1.2207	1.14919	1	estimated	4	5.86935	0.144642	5.00615	5.40598	5.25528	0.24913
yedP	P76329	b1955	Mannosyl-3-phosphoglycerate phosphatase OS=Escherichia coli (strain K12) OX=83333 GN=yedP PE=1 SV=1	90	5.08	30.4	9					1.20003	1.23883	1.45222	1.31246	1.02539	1	pH50 <4.3	2	11.2161	0.399829	1	4.27692
pfkB	P06999	b1723	ATP-dependent 6-phosphofructokinase isozyme 2 OS=Escherichia coli (strain K12) OX=83333 GN=pfkB PE=1 SV=2	110	5.36	32.4	11	0.261188	0.248875	0.0633892	0.0856582	0.936192	0.933101	1.03839	1.17101	0.935055	1	estimated	3	9.8794	0.042844	3.86009	4.22946	4.03116	0.198308
uspD	P0AAB8	b3923	Universal stress protein D OS=Escherichia coli (strain K12) OX=83333 GN=uspD PE=2 SV=1	85	6.87	16.3	2	0.153327	0.208482	0.006462		0.0913167	0.348144	0.209541	1.0777	0.71242	1	estimated	3	5.10553	0.218797	5.1321	5.72498	5.48844	0.356339
rraA	P0A8R0	b3929	Regulator of ribonuclease activity A OS=Escherichia coli (strain K12) OX=83333 GN=rraA PE=1 SV=1	111	4.2	17.4	5	0.0732135	0.086212	0.179964	0.221704	0.248711	0.0948678	0.517268	0.707265	0.876407	1	estimated	4	3.67337	0.186802	4.92252	5.73376	5.51759	0.595071
glgA	P0A6U8	b3429	Glycogen synthase OS=Escherichia coli (strain K12) OX=83333 GN=glgA PE=1 SV=1	84	6.62	52.8	8						0.112852	0.0328874	0.684048	0.844435	1	estimated	2	7.30151	0.0148409	5.63373	5.78239	5.72161	0.0878766
proX	P0AFM2	b2679	Glycine betaine/proline betaine-binding periplasmic protein OS=Escherichia coli (strain K12) OX=83333 GN=proX PE=1 SV=1	90	6.35	36	9	0.352789	0.373849	0.0540182	0.00762724	0.984889	0.83832	0.848269	0.712779	1.32645	1	estimated	3	17.804	0.241149	3.82289	4.27853	4.0603	0.237413
cysS	P21888	b0526	Cysteine--tRNA ligase OS=Escherichia coli (strain K12) OX=83333 GN=cysS PE=1 SV=2	113	5.57	52.2	9	0.0749831	0.208353	0.541166	0.765605	0.961546	0.592486	0.752096	0.832969	0.619925	1	estimated	4	1	0.340592	2.83032	4.32071	3.56482	0.755885
lolA	P61316	b0891	Outer-membrane lipoprotein carrier protein OS=Escherichia coli (strain K12) OX=83333 GN=lolA PE=1 SV=1	95	6.8	22.5	9	0.120341	0.108796	0.292166	0.441011	0.357782	0.591368	0.678292	0.761774	0.824348	1	estimated	4	1	0.0378345	4.32247	4.79436	4.55578	0.238585
rnr	P21499	b4179	Ribonuclease R OS=Escherichia coli (strain K12) OX=83333 GN=rnr PE=1 SV=2	93	8.62	92.1	18	0.00238673	0.00477428	0.00592813	0.00932869	0.0141157	0.390745	0.578865	0.788838	0.926275	1	estimated	4	3.29146	0.00317177	5.29541	5.35912	5.31357	0.0455494
hsdR	P08956	b4350	Type I restriction enzyme EcoKI endonuclease subunit OS=Escherichia coli (strain K12) OX=83333 GN=hsdR PE=1 SV=3	117	5.94	134	23	0.122492	0.164908	0.0601848	0.0910955	0.0747435	1.19678	0.530488	0.769279	0.719039	1	estimated	1	2.05025	0.0104512	4.82175	5.54307	5.34271	0.520962
darP	P0A8X0	b4234	Dual-action ribosomal maturation protein DarP OS=Escherichia coli (strain K12) OX=83333 GN=darP PE=1 SV=1	95	5.45	21.3	6	0.0235554	0.00410974	0.00531901	0.00793513	0.00880147	0.635806	0.683915	0.78654	0.961049	1	estimated	4	3.00503	0.0220381	5.00468	5.20973	5.10955	0.104866
glyQ	P00960	b3560	Glycine--tRNA ligase alpha subunit OS=Escherichia coli (strain K12) OX=83333 GN=glyQ PE=1 SV=2	94	5	34.8	5						0.432037	0.608033	1.0333	1.01638	1	estimated	2	5.77387	0.0131762	5.18834	5.3452	5.28442	0.0960784
yebC	P0A8A0	b1864	Probable transcriptional regulatory protein YebC OS=Escherichia coli (strain K12) OX=83333 GN=yebC PE=1 SV=1	81	4.88	26.4	8	0.0144013	0.02984	0.0168131	0.0113865	0.0221324	1.44626	1.26214	1.41637	1.10602	1	estimated	4	19.2362	0.453982	4.30196	5.12595	4.49749	0.628464
gshA	P0A6W9	b2688	Glutamate--cysteine ligase OS=Escherichia coli (strain K12) OX=83333 GN=gshA PE=1 SV=1	76	5.39	58.2	10		0.00764849			0.137814	1.08943	1.1594	1.00803	1.01949	1	estimated	4	16.6583	0.033911	4.34824	5.02563	4.41005	0.615575
ygjR	P42599	b3087	Uncharacterized oxidoreductase YgjR OS=Escherichia coli (strain K12) OX=83333 GN=ygjR PE=3 SV=3	82	6.06	36.2	8	0.091391		0.0227819	0.0291893		1.15558	1.21147	1.20344	1.17076	1	estimated	3	9.8794	0.148282	3.84032	5.11892	4.14774	0.971183
proC	P0A9L8	b0386	Pyrroline-5-carboxylate reductase OS=Escherichia coli (strain K12) OX=83333 GN=proC PE=1 SV=1	98	5.9	28.1	8	0.173974	0.137791	0.0144582	0.0272361	0.0230024	0.481726	0.576316	0.687425	0.925164	1	estimated	3	2.52764	0.0187352	5.17721	5.39397	5.28442	0.109553
mtlD	P09424	b3600	Mannitol-1-phosphate 5-dehydrogenase OS=Escherichia coli (strain K12) OX=83333 GN=mtlD PE=1 SV=3	104	5.58	41.1	15	0.00687919	0.0191366	0.0163367	0.00316062		0.691817	1.02588	0.883586	0.833598	1	estimated	4	14.7487	0.0444919	4.65713	5.18864	5.13869	0.481564
accB	P0ABD8	b3255	Biotin carboxyl carrier protein of acetyl-CoA carboxylase OS=Escherichia coli (strain K12) OX=83333 GN=accB PE=1 SV=1	94	4.65	16.7	5	0.646378	0.507346	0.884281	0.947609	1.30661	0.868535	0.681398	0.730663	0.900559	1	stable
glmU	P0ACC7	b3730	Bifunctional protein GlmU OS=Escherichia coli (strain K12) OX=83333 GN=glmU PE=1 SV=1	117	6.54	49.2	16	0.046852	0.0430738	0.0918048	0.0795132	0.0893096	0.68083	0.59409	0.690692	0.806046	1	estimated	4	1.76382	0.0445816	4.92603	5.29511	5.10955	0.185566
rluD	P33643	b2594	Ribosomal large subunit pseudouridine synthase D OS=Escherichia coli (strain K12) OX=83333 GN=rluD PE=1 SV=4	59	6.81	37.1	3	0.0237029					0.423812	0.778675	1.08533	1.27205	1	estimated	4	8.44724	0.0856533	5.012	5.35472	5.22613	0.214126
rbfA	P0A7G2	b3167	30S ribosome-binding factor OS=Escherichia coli (strain K12) OX=83333 GN=rbfA PE=1 SV=2	91	6.2	15.1	7	0.900954	0.914	0.434251	0.287362	0.415899	0.521161	0.786711	0.709006	0.826432	1	estimated	3	1	0.0719505	4.11493	4.91768	4.52663	0.411702
gloA	P0AC81	b1651	Lactoylglutathione lyase OS=Escherichia coli (strain K12) OX=83333 GN=gloA PE=1 SV=1	91	5.02	14.9	7				0.197071	0.492152	0.699131	0.811385	1.00268	1.02676	1	estimated	3	1.8593	0.0296641	4.22844	4.6791	4.46834	0.239903
rnb	P30850	b1286	Exoribonuclease 2 OS=Escherichia coli (strain K12) OX=83333 GN=rnb PE=1 SV=3	105	5.62	72.4	15	0.0234134	0.0239146	0.0357619	0.0414609	0.0402354	0.679906	0.886375	0.883821	0.985664	1	estimated	4	4.05528	0.0125701	4.8922	5.11365	4.99296	0.120684
pyrC	P05020	b1062	Dihydroorotase OS=Escherichia coli (strain K12) OX=83333 GN=pyrC PE=1 SV=2	101	6.19	38.8	13	0.00179094	0.0019672		0.0115444	0.01346	0.38787	0.653959	0.678063	0.870171	1	estimated	4	2.62312	0.0250142	5.20621	5.4303	5.31357	0.116729
ldhA	P52643	b1380	D-lactate dehydrogenase OS=Escherichia coli (strain K12) OX=83333 GN=ldhA PE=1 SV=1	73	5.44	36.5	9	0.0281161	0.0134065				0.655845	0.801175	0.834618	0.890699	1	estimated	4	1.8593	0.00479418	4.60338	4.96836	4.78894	0.185566
guaC	P60560	b0104	GMP reductase OS=Escherichia coli (strain K12) OX=83333 GN=guaC PE=1 SV=1	106	6.54	37.4	9	0.02511	0.0136604	0.0338753	0.0367704	0.222908	1.08812	0.915136	1.26303	0.946656	1	estimated	4	8.92462	0.090235	4.31588	4.77152	4.4392	0.33232
rodZ	P27434	b2516	Cytoskeleton protein RodZ OS=Escherichia coli (strain K12) OX=83333 GN=rodZ PE=1 SV=2	71	5.8	36.2	7	0.0889009	0.479113	0.730917	0.789502	0.847052	0.251238	0.31123	0.866229	0.798565	1	estimated	1	5.01005	0.0191455	5.37347	5.6683	5.54673	0.173263
yhgF	P46837	b3407	Protein YhgF OS=Escherichia coli (strain K12) OX=83333 GN=yhgF PE=1 SV=3	98	6.3	85.1	15		0.00492632	0.0204543		0.00769314	0.942768	0.892096	1.00824	1.06081	1	estimated	4	6.72864	0.0124472	4.45941	5.09944	4.84724	0.387829
purD	P15640	b4005	Phosphoribosylamine--glycine ligase OS=Escherichia coli (strain K12) OX=83333 GN=purD PE=1 SV=2	72	5.08	45.9	8	0.0490988	0.0104462		0.0162557	0.187924	0.877625	0.978287	1.01726	0.889221	1	estimated	4	4.05528	0.0157989	4.54128	4.79759	4.67236	0.131083
tas	P0A9T4	b2834	Protein tas OS=Escherichia coli (strain K12) OX=83333 GN=tas PE=1 SV=1	87	6.76	38.5	10	0.707218	0.987648			1.78834	1.80364	1.37306	1.56421	1.58581	1	stable
mrp	P0AF08	b2113	Iron-sulfur cluster carrier protein OS=Escherichia coli (strain K12) OX=83333 GN=mrp PE=1 SV=1	81	6.3	39.9	6	0.210682	0.178011	0.0767183	0.0203013		0.841046	0.79885	0.811139	1.08002	1	estimated	3	2.52764	0.0724019	4.33492	5.11409	4.73065	0.395737
lexA	P0A7C2	b4043	LexA repressor OS=Escherichia coli (strain K12) OX=83333 GN=lexA PE=1 SV=1	97	6.71	22.3	10	1.01053	1.09738	0.376649	0.354547	0.592374	0.999606	1.53391	1.14891	1.23422	1	estimated	3	2.71859	0.428472	3.04152	4.51902	3.94372	0.902199
yciO	P0AFR4	b1267	Uncharacterized protein YciO OS=Escherichia coli (strain K12) OX=83333 GN=yciO PE=1 SV=1	102	6.35	23.2	9	0.406395	0.28975	0.401159	0.419268	0.519067	0.360075	0.532218	0.801457	0.791053	1	estimated	1	2.52764	0.00472499	5.09476	5.46589	5.34271	0.247958
fadD	P69451	b1805	Long-chain-fatty-acid--CoA ligase OS=Escherichia coli (strain K12) OX=83333 GN=fadD PE=1 SV=1	76	6.68	62.3	10	0.0273101	0.022416	0.0247604	0.0485899	0.0305063	1.3018	0.977729	1.15713	1.20381	1	estimated	4	17.5176	0.16203	4.34239	5.08978	4.49749	0.592288
damX	P11557	b3388	Cell division protein DamX OS=Escherichia coli (strain K12) OX=83333 GN=damX PE=1 SV=2	124	5.81	46.1	8	0.178768	0.375776	0.802893	1.0082	0.917453	0.174819	0.263111	0.604282	0.733938	1	estimated	1	3.48241	0.000688607	5.66229	5.71853	5.69246	0.030171
hisC	P06986	b2021	Histidinol-phosphate aminotransferase OS=Escherichia coli (strain K12) OX=83333 GN=hisC PE=1 SV=2	74	5.08	39.3	12	0.0341011			0.153257	2.70498	1.32743	1.3619	1.6017	1.29226	1	estimated	4	20	0.686803	3.18754	5.17648	3.88543	1.29105
cdd	P0ABF6	b2143	Cytidine deaminase OS=Escherichia coli (strain K12) OX=83333 GN=cdd PE=1 SV=1	79	5.73	31.5	9	0.00103361		0.00301173			0.722981	0.889424	1.16794	0.925817	1	estimated	4	7.58794	0.0359896	4.54348	5.18014	5.0804	0.536926
yggL	P38521	b2959	Uncharacterized protein YggL OS=Escherichia coli (strain K12) OX=83333 GN=yggL PE=4 SV=2	89	4.96	12.9	5	0.0192761	0.0121929				0.452504	0.636723	0.787098	1.2381	1	estimated	4	4.62814	0.0929176	4.90816	5.42751	5.25528	0.347112
yihD	P0ADP9	b3858	Protein YihD OS=Escherichia coli (strain K12) OX=83333 GN=yihD PE=1 SV=1	84	5.26	10.3	8	0.238956	0.173588	0.00394584		0.52303	1.01517	0.943293	0.918031	0.864297	1	estimated	3	14.0804	0.0587284	4.05854	4.51169	4.29347	0.234923
cspA	P0A9X9	b3556	Cold shock protein CspA OS=Escherichia coli (strain K12) OX=83333 GN=cspA PE=1 SV=2	77	5.95	7.4	5	0.591694	0.427957	1.62095	1.75852	1.65144	0.7499	0.827198	1.05419	1.00938	1	estimated	4	4.24623	1.63	1	3.44004	2.57387	1.57387
ytfP	P0AE48	b4222	Gamma-glutamylcyclotransferase family protein YtfP OS=Escherichia coli (strain K12) OX=83333 GN=ytfP PE=1 SV=1	75	6.95	12.9	4	0.908034	0.747538	0.966941	2.36372	2.1338	1.38217	1.14233	1.04554	0.699585	1	stable
ompC	P06996	b2215	Outer membrane porin C OS=Escherichia coli (strain K12) OX=83333 GN=ompC PE=1 SV=1	83	4.82	40.3	7	0.0466603	0.0573555	0.126726	0.193219	0.159132	0.162354	0.280221	1.09925	0.856444	1	estimated	4	11.5025	0.134435	5.37201	5.60634	5.4593	0.147047
yeiP	P0A6N8	b2171	Elongation factor P-like protein OS=Escherichia coli (strain K12) OX=83333 GN=yeiP PE=1 SV=1	79	5.02	21.5	3	0.219951	0.198639	0.378598	0.570521	0.587302	0.666828	0.749766	0.817677	0.589689	1	estimated	4	1	0.117463	3.64186	4.54641	4.08945	0.456958
rfbD	P37760	b2040	dTDP-4-dehydrorhamnose reductase OS=Escherichia coli (strain K12) OX=83333 GN=rfbD PE=3 SV=2	65	5.82	32.7	9	0.0115178					0.447899	1.14691	0.961863	1.08576	1	estimated	4	20	0.0403021	5.15685	5.24942	5.19698	0.052433
tatA	P69428	b3836	Sec-independent protein translocase protein TatA OS=Escherichia coli (strain K12) OX=83333 GN=tatA PE=1 SV=1	128	6.09	9.7	4	0.819385	1.06709	2.82997	4.88702	2.25738	0.564179	0.879679	1.30418	1.37538	1	stable
galE	P09147	b0759	UDP-glucose 4-epimerase OS=Escherichia coli (strain K12) OX=83333 GN=galE PE=1 SV=1	70	6.35	37.2	11		0.0213092	0.00889442		0.294224	0.850499	1.01256	0.76038	1.19997	1	estimated	3	3.19598	0.100728	4.26769	4.91446	4.58492	0.329537
ybeD	P0A8J4	b0631	UPF0250 protein YbeD OS=Escherichia coli (strain K12) OX=83333 GN=ybeD PE=1 SV=1	77	5.76	9.8	3	0.34958	0.304097	0.280808	0.597524	0.268446	0.526998	0.525906	0.880381	0.719989	1	estimated	2	1.57286	0.0386837	4.72509	5.36849	5.10955	0.38446
ycdY	P75915	b1035	Chaperone protein YcdY OS=Escherichia coli (strain K12) OX=83333 GN=ycdY PE=1 SV=1	75	4.27	20.7	6				0.0391799	2.38807	1.10377	1.1944	0.895216	0.806137	1	estimated	3	18.4724	0.097123	3.84691	5.11892	3.97286	1.14606
yihX	P0A8Y3	b3885	Alpha-D-glucose 1-phosphate phosphatase YihX OS=Escherichia coli (strain K12) OX=83333 GN=yihX PE=1 SV=1	92	5.39	22.7	6				0.00857049		0.894225	0.828521	0.923929	0.89954	1	estimated	3	3.19598	0.0207812	4.43905	5.03837	4.73065	0.307714
rfbB	P37759	b2041	dTDP-glucose 4,6-dehydratase 1 OS=Escherichia coli (strain K12) OX=83333 GN=rfbB PE=3 SV=2	75	5.77	40.5	10	0.0175664	0.0167325				0.521166	0.693027	0.735984	0.894257	1	estimated	4	2.05025	0.00992297	4.91256	5.24297	5.10955	0.19699
oppD	P76027	b1246	Oligopeptide transport ATP-binding protein OppD OS=Escherichia coli (strain K12) OX=83333 GN=oppD PE=1 SV=2	76	6.1	37.2	8	0.0288127	0.0158282	0.0164987	0.0180596	0.11343	0.175516	0.132823	0.579541	0.789679	1	estimated	4	4.43719	0.0254757	5.65175	5.79235	5.72161	0.0707406
yqcA	P65367	b2790	Flavodoxin YqcA OS=Escherichia coli (strain K12) OX=83333 GN=yqcA PE=1 SV=1	75	4.09	16.3	5				0.22948	0.788647	0.7262	0.882757	0.833059	0.797777	1	estimated	3	1.19095	0.108589	3.37369	4.63677	4.11859	0.7449
prfC	P0A7I4	b4375	Peptide chain release factor RF3 OS=Escherichia coli (strain K12) OX=83333 GN=prfC PE=1 SV=2	109	5.97	59.5	11						0.878742	0.771774	0.787906	0.868627	1	estimated	1	1.38191	0.00520065	3.81146	5.11848	4.61407	0.802606
lrp	P0ACJ0	b0889	Leucine-responsive regulatory protein OS=Escherichia coli (strain K12) OX=83333 GN=lrp PE=1 SV=2	105	8.78	18.9	14	0.157029	0.0745055	0.0140707	0.031878		0.740746	0.852671	0.940148	1.22204	1	estimated	3	4.91457	0.061582	4.46966	5.18175	4.99296	0.523305
ygiN	P0ADU2	b3029	Probable quinol monooxygenase YgiN OS=Escherichia coli (strain K12) OX=83333 GN=ygiN PE=1 SV=1	120	6.24	11.5	4	0.252435	0.136399	0.0668128	1.69377	2.38183	0.563985	0.674005	0.679439	0.868164	1	estimated	2	1.66834	0.0147289	4.60953	5.25982	5.05126	0.441726
dppD	P0AAG0	b3541	Dipeptide transport ATP-binding protein DppD OS=Escherichia coli (strain K12) OX=83333 GN=dppD PE=1 SV=1	78	6.62	35.8	11	0.058503	0.0809282			0.012421	0.562161	0.111543	0.852394	0.936591	1	estimated	4	3.48241	0.210723	5.0618	5.73669	5.4593	0.397495
purT	P33221	b1849	Formate-dependent phosphoribosylglycinamide formyltransferase OS=Escherichia coli (strain K12) OX=83333 GN=purT PE=1 SV=3	79	5.71	42.4	9	0.0149444	0.00101348	0.00768158	0.0377121		0.130188	0.352822	0.731369	0.813658	1	estimated	4	4.15075	0.00611511	5.54219	5.61718	5.57588	0.041302
ydeN	P77318	b1498	Uncharacterized sulfatase YdeN OS=Escherichia coli (strain K12) OX=83333 GN=ydeN PE=3 SV=2	80	6.05	62.8	12	0.071366	0.0418637		0.862015	1.12283	0.840266	0.690426	0.790028	1.2737	1	estimated	4	5.20101	0.262243	2.82754	3.80663	3.4191	0.591556
csrA	P69913	b2696	Carbon storage regulator OS=Escherichia coli (strain K12) OX=83333 GN=csrA PE=1 SV=1	85	8.62	6.9	3	0.316202	0.959303	0.309626	0.101439	0.0843115	0.0705821	0.0754642	0.135644	0.355602	1	estimated	2	5.67839	0.0152294	6.0157	6.25165	6.1005	0.151148
ydbK	P52647	b1378	Probable pyruvate-flavodoxin oxidoreductase OS=Escherichia coli (strain K12) OX=83333 GN=ydbK PE=3 SV=2	76	5.78	128.7	17	0.134556	0.191358	0.196366	0.276056	0.267159	0.205994	0.304026	0.644037	0.841897	1	estimated	2	3.38693	0.0690247	5.33847	5.79909	5.60503	0.266559
fabF	P0AAI5	b1095	3-oxoacyl-[acyl-carrier-protein] synthase 2 OS=Escherichia coli (strain K12) OX=83333 GN=fabF PE=1 SV=2	66	6.09	43	11	0.0646529	0.0223656	0.0335368	0.0391977	0.0391716	0.115645	0.177642	0.86817	0.892091	1	estimated	4	7.20603	0.0185888	5.52784	5.63622	5.57588	0.0603419
tmaR	P0A8M6	b2007	Pole-localizer protein TmaR OS=Escherichia coli (strain K12) OX=83333 GN=tmaR PE=1 SV=1	86	9.31	12.8	4	0.00148391	0.00613377	0.0159185	0.0128965	0.0159273	0.26651	0.336456	0.616433	0.767628	1	estimated	4	2.90955	0.00307914	5.57544	5.63813	5.60503	0.0331002
yodD	P64519	b1953	Uncharacterized protein YodD OS=Escherichia coli (strain K12) OX=83333 GN=yodD PE=4 SV=1	56	4.7	8.6	2	0.136865	0.149026	0.0423453		0.180714	1.4195	1.46698	1.71622	0.881169	1	estimated	3	18.6633	0.945148	3.60203	5.18087	4.3809	0.79997
hscA	P0A6Z1	b2526	Chaperone protein HscA OS=Escherichia coli (strain K12) OX=83333 GN=hscA PE=1 SV=1	61	5.16	65.6	9	0.0996876	0.0478506	0.0482765	0.108633	0.0474514	0.663454	0.829452	0.685849	0.799577	1	estimated	4	2.05025	0.0852485	4.76229	5.24473	5.02211	0.259822
xseB	P0A8G9	b0422	Exodeoxyribonuclease 7 small subunit OS=Escherichia coli (strain K12) OX=83333 GN=xseB PE=1 SV=2	61	4.41	8.9	3	0.0811708	0.107464				0.592745	0.688661	0.778114	0.83213	1	estimated	4	1.28643	0.00856696	4.53161	5.01464	4.78894	0.257332
yihI	P0A8H6	b3866	Der GTPase-activating protein YihI OS=Escherichia coli (strain K12) OX=83333 GN=yihI PE=1 SV=1	93	6.83	19	8	0.899481	1.16019	1.59739	2.05989	2.25974	0.861929	1.05428	0.726346	1.07586	1	stable
yebV	P64503	b1836	Uncharacterized protein YebV OS=Escherichia coli (strain K12) OX=83333 GN=yebV PE=1 SV=1	51	4.67	8.7	1	0.284195	0.283268	0.877643	1.08016	0.678541	0.990339	1.03955	0.995342	0.89626	1	estimated	4	3.19598	0.146628	2.68474	3.22372	2.95276	0.270953
hpt	P0A9M2	b0125	Hypoxanthine phosphoribosyltransferase OS=Escherichia coli (strain K12) OX=83333 GN=hpt PE=1 SV=1	74	5.2	20.1	7	0.036116	0.0488335	0.0414606	0.0839788	0.0578191	0.489872	0.625435	0.89424	0.941682	1	estimated	4	3.1005	0.0120094	5.12361	5.28091	5.19698	0.0839221
ribC	P0AFU8	b1662	Riboflavin synthase OS=Escherichia coli (strain K12) OX=83333 GN=ribC PE=1 SV=1	71	5.99	23.4	7	0.487921	0.422278	0.0551307	0.0373555		0.608661	0.613977	0.8358	0.890668	1	estimated	3	1.66834	0.173812	4.26593	5.43469	4.96382	0.697886
lpxA	P0A722	b0181	Acyl-[acyl-carrier-protein]--UDP-N-acetylglucosamine O-acyltransferase OS=Escherichia coli (strain K12) OX=83333 GN=lpxA PE=1 SV=1	64	7.12	28.1	5	0.292812	0.236876				0.829636	0.840958	0.999879	1.00845	1	estimated	4	1.19095	0.0216397	3.22972	3.92541	3.56482	0.360587
metJ	P0A8U6	b3938	Met repressor OS=Escherichia coli (strain K12) OX=83333 GN=metJ PE=1 SV=2	56	5.54	12.1	7	0.0314001	0.0168443			0.0152354	0.735988	0.930943	0.974055	0.97758	1	estimated	4	7.01508	0.00237446	4.96646	5.11585	5.05126	0.0848009
erpA	P0ACC3	b0156	Iron-sulfur cluster insertion protein ErpA OS=Escherichia coli (strain K12) OX=83333 GN=erpA PE=1 SV=1	92	4.31	12.1	4	0.193154	0.126032			1.06204	0.706258	0.616878	0.902309	0.884394	1	estimated	1	3.38693	0.00324806	5.03441	5.35604	5.25528	0.220863
pnp	P05055	b3164	Polyribonucleotide nucleotidyltransferase OS=Escherichia coli (strain K12) OX=83333 GN=pnp PE=1 SV=3	101	5.21	77.1	14	0.424455	0.279179	0.750116	0.807446	0.823185	0.265081	0.638922	0.526382	0.868478	1	estimated	1	1.66834	0.0544931	3.85613	5.73142	5.25528	1.39914
ecnB	P0ADB7	b4411	Entericidin B OS=Escherichia coli (strain K12) OX=83333 GN=ecnB PE=3 SV=1	52	8.21	4.8	1						0.276489	0.350675	0.751864	1.29742	1	estimated	2	5.77387	0.14402	5.14543	5.7821	5.4593	0.3228
yicC	P23839	b3644	Endoribonuclease YicC OS=Escherichia coli (strain K12) OX=83333 GN=yicC PE=1 SV=2	60	5.12	33.2	8		0.0328816	0.0569754	0.0705603	0.0559753	0.450941	0.50715	0.751985	1.0356	1	estimated	4	3.1005	0.0375984	5.16286	5.43352	5.31357	0.150708
ydcY	P64455	b1446	Uncharacterized protein YdcY OS=Escherichia coli (strain K12) OX=83333 GN=ydcY PE=1 SV=1	104	5.97	8.8	3	0.145812	0.35802	0.475361	1.15372	1.45413	0.723313	0.559955	0.826021	0.855232	1	estimated	1	2.90955	0.00127481	5.21339	5.37948	5.31357	0.100179
pmbA	P0AFK0	b4235	Metalloprotease PmbA OS=Escherichia coli (strain K12) OX=83333 GN=pmbA PE=1 SV=1	94	5.6	48.3	12	0.0317527	0.0198362	0.0110448	0.0118972	0.00936811	0.257804	0.267207	0.792997	0.960565	1	estimated	4	4.91457	0.0194817	5.47028	5.59111	5.51759	0.0735234
srmB	P21507	b2576	ATP-dependent RNA helicase SrmB OS=Escherichia coli (strain K12) OX=83333 GN=srmB PE=1 SV=1	55	9.25	49.9	7	0.0712641	0.0567684	0.145603	0.202172	0.171764	0.167576	0.262064	0.563422	0.925442	1	estimated	4	4.15075	0.120687	5.46984	5.80377	5.63417	0.169602
yeeZ	P0AD12	b2016	Protein YeeZ OS=Escherichia coli (strain K12) OX=83333 GN=yeeZ PE=1 SV=1	87	5.47	29.7	8	0.119376	0.130079	0.0285077	0.134951	0.814244	0.970089	0.881751	1.28579	1.31826	1	estimated	4	6.63317	0.22918	3.82025	4.32115	4.08945	0.269195
ltaE	P75823	b0870	Low specificity L-threonine aldolase OS=Escherichia coli (strain K12) OX=83333 GN=ltaE PE=1 SV=1	67	6.19	36.5	10			0.0453676	0.0364575	0.0382663	0.585816	0.64294	0.868214	1.28471	1	estimated	3	4.34171	0.115829	4.82644	5.35238	5.16784	0.3414
ygfB	P0A8C4	b2909	UPF0149 protein YgfB OS=Escherichia coli (strain K12) OX=83333 GN=ygfB PE=3 SV=1	69	4.35	21.2	4	0.0732794	0.0212991	0.173516	0.190417	0.206503	0.436753	0.581814	0.415025	0.769199	1	estimated	4	1.19095	0.0920303	4.98139	5.64574	5.31357	0.332173
kdsB	P04951	b0918	3-deoxy-manno-octulosonate cytidylyltransferase OS=Escherichia coli (strain K12) OX=83333 GN=kdsB PE=1 SV=2	55	5.27	27.6	5		0.0148983				1.12436	1.02326	1.09286	1.06823	1	estimated	4	17.4221	0.0292848	2.88759	5.06927	3.0402	2.02907
hflK	P0ABC7	b4174	Modulator of FtsH protease HflK OS=Escherichia coli (strain K12) OX=83333 GN=hflK PE=1 SV=1	79	6.43	45.5	11	0.0963515	0.10308	0.237369	0.276207	0.252469	0.0610944	0.133598	0.511245	0.653065	1	estimated	4	4.05528	0.217672	5.54834	6.1235	5.80905	0.314452
tsr	P02942	b4355	Methyl-accepting chemotaxis protein I OS=Escherichia coli (strain K12) OX=83333 GN=tsr PE=1 SV=2	76	4.97	59.4	10			0.0156654	0.0147825	0.0106728	0.163909	0.326323	0.880408	0.908426	1	estimated	3	5.77387	0.0044126	5.47775	5.53751	5.51759	0.0398374
yoaC	P64490	b1810	Uncharacterized protein YoaC OS=Escherichia coli (strain K12) OX=83333 GN=yoaC PE=4 SV=2	69	4.97	10.8	4	1.27449	1.3527	2.87183	3.58291	4.12512	0.917757	1.01861	0.851458	1.17288	1	stable
kdsC	P0ABZ4	b3198	3-deoxy-D-manno-octulosonate 8-phosphate phosphatase KdsC OS=Escherichia coli (strain K12) OX=83333 GN=kdsC PE=3 SV=1	61	5.11	20	5	1.09213	1.00423	4.35585	1.50969	2.45815		0.891742	0.800666	0.573139	1	stable
mpl	P37773	b4233	UDP-N-acetylmuramate--L-alanyl-gamma-D-glutamyl-meso-2,6-diaminoheptandioate ligase OS=Escherichia coli (strain K12) OX=83333 GN=mpl PE=1 SV=3	64	5.88	49.8	7			0.0240895	0.0336241		0.715578	0.972175	1.26348	1.12574	1	estimated	3	14.8442	0.0870374	4.35615	5.20856	5.13869	0.782541
otsA	P31677	b1896	Trehalose-6-phosphate synthase OS=Escherichia coli (strain K12) OX=83333 GN=otsA PE=1 SV=3	86	6.86	53.6	13	0.00504992	0.00053238	0.0104365	0.0146153	0.00996581	0.127775	0.306373	0.826664	0.902271	1	estimated	4	5.58291	0.00150286	5.5337	5.55362	5.54673	0.013035
tesA	P0ADA1	b0494	Thioesterase 1/protease 1/lysophospholipase L1 OS=Escherichia coli (strain K12) OX=83333 GN=tesA PE=1 SV=1	68	7.58	23.6	8	1.83893	2.05552	4.55552	5.12344	2.66079	0.773148	0.656779	1.28577	1.44353	1	stable
nagA	P0AF18	b0677	N-acetylglucosamine-6-phosphate deacetylase OS=Escherichia coli (strain K12) OX=83333 GN=nagA PE=1 SV=1	73	5.97	40.9	9	0.527994	0.372154	0.0570229	0.00332514	0.0424367	0.869008	1.12336	1.24753	1.29504	1	estimated	3	20	0.169443	4.33579	5.1882	5.10955	0.773753
yceF	P0A729	b1087	7-methyl-GTP pyrophosphatase OS=Escherichia coli (strain K12) OX=83333 GN=yceF PE=1 SV=1	81	6.29	21.7	10	0.0358858				0.00100024	0.804111	1.01635	1.03654	1.12896	1	estimated	4	15.9899	0.0199549	4.80227	5.15832	5.10955	0.307275
ushA	P07024	b0480	Protein UshA OS=Escherichia coli (strain K12) OX=83333 GN=ushA PE=1 SV=2	66	5.71	60.8	6						0.872682	0.914885	0.860799	0.908247	1	estimated	2	1	0.00605778	2.80381	4.48021	3.38995	1.09026
fdhE	P13024	b3891	Protein FdhE OS=Escherichia coli (strain K12) OX=83333 GN=fdhE PE=1 SV=2	65	5.12	34.7	9			0.0339259	0.0327217	0.013508	0.210182	0.543565	0.700876	0.683854	1	estimated	3	2.52764	0.0357764	5.37772	5.65892	5.51759	0.141335
ybjP	P75818	b0865	Uncharacterized lipoprotein YbjP OS=Escherichia coli (strain K12) OX=83333 GN=ybjP PE=1 SV=1	54	6.54	19	5		0.00414855				0.191166	0.205157	0.827784	0.879679	1	estimated	4	5.58291	0.0149948	5.50426	5.64574	5.57588	0.0716194
ydgA	P77804	b1614	Protein YdgA OS=Escherichia coli (strain K12) OX=83333 GN=ydgA PE=1 SV=1	82	5.17	54.7	12	0.00181442	0.00138714			0.0238918	0.110338	0.15267	0.521042	0.636293	1	estimated	4	3.67337	0.00401371	5.7777	5.848	5.80905	0.0389586
yejK	P33920	b2186	Nucleoid-associated protein YejK OS=Escherichia coli (strain K12) OX=83333 GN=yejK PE=1 SV=3	53	4.97	37.8	7		0.169943			0.0252742	2.28788	2.18201	2.30612	2.2039	1	estimated	2	10.6432	1.84225e-10	4.61407	4.67236	4.64322	0.0291457
yhhX	P46853	b3440	Uncharacterized oxidoreductase YhhX OS=Escherichia coli (strain K12) OX=83333 GN=yhhX PE=1 SV=1	68	6.54	38.7	8				0.0685892		0.896877	0.832443	1.42849	0.971219	1	estimated	3	5.39196	0.208524	3.79125	5.2254	4.84724	1.05598
folD	P24186	b0529	Bifunctional protein FolD OS=Escherichia coli (strain K12) OX=83333 GN=folD PE=1 SV=4	70	6.09	31	5	0.13033	0.107842	0.0874469	0.0210346	0.0501175	0.30699	0.377831	0.720191	0.78374	1	estimated	3	2.81407	0.0112875	5.44509	5.58745	5.51759	0.0724982
qorA	P28304	b4051	Quinone oxidoreductase 1 OS=Escherichia coli (strain K12) OX=83333 GN=qorA PE=1 SV=1	73	8.31	35.2	10	0.0663222	0.157049	0.339866	0.658403	0.426135	0.636182	0.515377	0.590233	1.04363	1	estimated	4	1	0.247465	3.73032	5.00893	4.3809	0.65058
ucpA	P37440	b2426	Oxidoreductase UcpA OS=Escherichia coli (strain K12) OX=83333 GN=ucpA PE=1 SV=3	78	5.27	27.8	10	0.337394	0.0384676	1.15121	1.52705		1.55456	1.47693	1.01485	1.12237	1	estimated	4	17.1357	0.96456	2.28871	3.51678	2.98191	0.6932
ybaB	P0A8B5	b0471	Nucleoid-associated protein YbaB OS=Escherichia coli (strain K12) OX=83333 GN=ybaB PE=1 SV=1	105	5.07	12	5	0.0806186	0.120154	0.00965881	0.00438689	0.026372	0.812058	0.402141	0.765888	0.873279	1	estimated	4	2.24121	0.170248	4.80652	5.46032	5.16784	0.361319
rpoS	P13445	b2741	RNA polymerase sigma factor RpoS OS=Escherichia coli (strain K12) OX=83333 GN=rpoS PE=1 SV=3	59	4.94	37.9	10	0.0296139	0.0327347	0.0529688	0.100588	0.0523119	0.391245	0.532914	0.917867	0.871127	1	estimated	4	3.48241	0.023506	5.22628	5.40555	5.31357	0.0919775
rob	P0ACI0	b4396	Right origin-binding protein OS=Escherichia coli (strain K12) OX=83333 GN=rob PE=1 SV=1	67	7.17	33.1	6						0.839355	0.918847	0.868371	0.927096	1	estimated	2	1.09548	0.00515593	2.94119	4.63721	3.62312	1.0141
yhjJ	P37648	b3527	Protein YhjJ OS=Escherichia coli (strain K12) OX=83333 GN=yhjJ PE=1 SV=1	55	6.02	55.5	9	0.194636	0.0741149	0.393655	0.546996	0.536584	0.53102	0.778424	1.16901	1.10741	1	estimated	4	1.28643	0.224873	3.45381	4.52795	4.00201	0.548203
chbB	P69795	b1738	PTS system N,N'-diacetylchitobiose-specific EIIB component OS=Escherichia coli (strain K12) OX=83333 GN=chbB PE=1 SV=1	56	8.1	11.4	3	0.0115442	0.115273	0.233388	0.210047	0.417501	0.703582	0.994508	0.788878	0.721458	1	estimated	4	1.38191	0.090867	4.193	4.81165	4.49749	0.314159
fabA	P0A6Q3	b0954	3-hydroxydecanoyl-[acyl-carrier-protein] dehydratase OS=Escherichia coli (strain K12) OX=83333 GN=fabA PE=1 SV=2	120	6.57	19	9	0.147161	0.177783	0.00405781	0.04321	1.38605	0.874564	0.550737	0.70227	0.885902	1	estimated	1	2.52764	0.00628256	5.06766	5.48947	5.34271	0.275054
slp	P37194	b3506	Outer membrane protein Slp OS=Escherichia coli (strain K12) OX=83333 GN=slp PE=1 SV=1	47	7.42	21	5					0.0932538	0.125202	0.427597	0.836768	1.00511	1	estimated	2	6.25126	0.0152194	5.40247	5.5438	5.4593	0.084508
azoR	P41407	b1412	FMN-dependent NADH:quinone oxidoreductase OS=Escherichia coli (strain K12) OX=83333 GN=azoR PE=1 SV=3	60	5.22	21.6	4	0.193905	0.20578	0.239099	0.344813	0.627035	0.845922	0.700643	0.828594	0.889892	1	estimated	4	1.09548	0.0428753	3.92204	4.40009	4.14774	0.252352
mtnN	P0AF12	b0159	5'-methylthioadenosine/S-adenosylhomocysteine nucleosidase OS=Escherichia coli (strain K12) OX=83333 GN=mtnN PE=1 SV=1	55	5.25	24.3	8	0.313339	0.0944271		0.0115038	0.0030046	0.349447	0.741586	0.807892	0.753696	1	estimated	3	2.81407	0.0628812	5.07762	5.45988	5.28442	0.206803
engB	P0A6P7	b3865	Probable GTP-binding protein EngB OS=Escherichia coli (strain K12) OX=83333 GN=engB PE=1 SV=1	59	7.49	23.5	8	0.36322	0.14634	0.0761689	0.057992		0.749565	0.869703	1.02893	1.1135	1	estimated	3	5.77387	0.046762	4.38149	5.1715	5.02211	0.64062
iraP	P0AAN9	b0382	Anti-adapter protein IraP OS=Escherichia coli (strain K12) OX=83333 GN=iraP PE=1 SV=1	59	4.92	9.9	3	0.00695609			0.0467629		0.368745	0.513851	0.770026	0.786486	1	estimated	4	2.52764	0.00446492	5.32602	5.44319	5.40101	0.074988
yhbS	P63417	b3156	Uncharacterized N-acetyltransferase YhbS OS=Escherichia coli (strain K12) OX=83333 GN=yhbS PE=3 SV=1	50	4.73	18.5	4	0.0104207					0.873322	0.931239	1.02201	0.796187	1	estimated	4	1.95477	0.0355592	2.62879	5.14206	4.23518	1.60638
yeaH	P76235	b1784	UPF0229 protein YeaH OS=Escherichia coli (strain K12) OX=83333 GN=yeaH PE=2 SV=1	62	7.23	49.4	7	0.506484	0.380793	0.40248	0.250215	0.360196	0.663195	0.713482	1.00556	0.952826	1	estimated	2	1.8593	0.0256329	4.37636	4.94537	4.70151	0.325143
def	P0A6K3	b3287	Peptide deformylase OS=Escherichia coli (strain K12) OX=83333 GN=def PE=1 SV=2	69	5.35	19.3	3	0.226271	0.124836			0.174407	0.919352	0.844776	0.966167	0.854071	1	estimated	4	3.38693	0.0955111	4.31895	5.12595	4.70151	0.424444
mprA	P0ACR9	b2684	Transcriptional repressor MprA OS=Escherichia coli (strain K12) OX=83333 GN=mprA PE=2 SV=1	48	6.21	20.6	5	0.0635095	0.074071	0.164157	0.201824	0.196988	0.631042	0.557611	0.759235	0.731285	1	estimated	4	1.28643	0.0318368	4.83244	5.19947	5.02211	0.189667
add	P22333	b1623	Adenosine deaminase OS=Escherichia coli (strain K12) OX=83333 GN=add PE=1 SV=2	52	5.6	36.4	5	0.0812759	0.0628584	0.0644643	0.144211	0.0372829	0.0596959	0.080526	0.635216	0.846494	1	estimated	4	6.63317	0.0387532	5.64647	5.79411	5.72161	0.0751345
gshB	P04425	b2947	Glutathione synthetase OS=Escherichia coli (strain K12) OX=83333 GN=gshB PE=1 SV=1	60	5.22	35.5	9		0.0716235			0.11207	1.59326	1.17756	1.3299	1.34291	1	estimated	4	18.8543	0.615036	3.82552	5.15407	4.41005	0.744022
dolP	P64596	b3150	Outer membrane lipoprotein DolP OS=Escherichia coli (strain K12) OX=83333 GN=dolP PE=1 SV=1	71	8.98	20	8	0.173903	0.131665	0.221369	0.34842	0.287698	0.408795	0.89466	0.71277	0.890691	1	estimated	4	1.09548	0.139744	4.23327	5.10501	4.67236	0.43909
gpmI	P37689	b3612	2,3-bisphosphoglycerate-independent phosphoglycerate mutase OS=Escherichia coli (strain K12) OX=83333 GN=gpmI PE=1 SV=1	75	5.29	56.2	8	0.0373981				0.0308134	0.849155	0.645513	0.975179	1.44622	1	estimated	4	4.34171	0.27377	4.31983	5.31635	4.96382	0.643989
fliA	P0AEM6	b1922	RNA polymerase sigma factor FliA OS=Escherichia coli (strain K12) OX=83333 GN=fliA PE=1 SV=1	54	5.31	27.5	6					0.0347442	1.17382	0.965771	1.16004	1.3477	1	estimated	2	19.7136	0.177897	4.31104	5.14587	4.46834	0.677528
trmB	P0A8I5	b2960	tRNA (guanine-N(7)-)-methyltransferase OS=Escherichia coli (strain K12) OX=83333 GN=trmB PE=1 SV=1	71	6.92	27.3	4	0.443035	0.392697	0.551146	0.759833	0.810661	0.76	0.821109	1.02789	0.886782	1	estimated	4	1	0.0583241	2.71857	3.37589	3.06935	0.350774
rplY	P68919	b2185	Large ribosomal subunit protein bL25 OS=Escherichia coli (strain K12) OX=83333 GN=rplY PE=1 SV=1	96	9.6	10.7	9	1.52579	2.37883	2.66234	3.77896	2.90367	0.547337	0.686555	1.14599	1.02703	1	stable
yfcD	P65556	b2299	Uncharacterized Nudix hydrolase YfcD OS=Escherichia coli (strain K12) OX=83333 GN=yfcD PE=1 SV=1	46	4.72	20.4	5			0.00858913	0.405758	2.85225	0.583117	0.628771	0.704412	0.77558	1	estimated	3	1.19095	0.0707164	4.43553	5.24678	4.87638	0.440847
proXp-y	P64483	b1787	Multifunctional Ser/Thr-tRNA deacylase ProXp-y OS=Escherichia coli (strain K12) OX=83333 GN=proXp-y PE=1 SV=1	70	7.02	17.8	6	0.482092	0.582279	0.91662	1.26957	1.0417	0.424867	0.465201	0.766014	0.774979	1	estimated	1	2.62312	0.00436123	5.2831	5.54234	5.43015	0.147047
menB	P0ABU0	b2262	1,4-dihydroxy-2-naphthoyl-CoA synthase OS=Escherichia coli (strain K12) OX=83333 GN=menB PE=1 SV=1	72	6.42	31.6	8		0.00136961	0.0145977		0.0129281	1.14244	1.04926	1.10501	1.08573	1	estimated	4	19.1407	0.0413093	4.38105	5.06942	4.52663	0.542784
panB	P31057	b0134	3-methyl-2-oxobutanoate hydroxymethyltransferase OS=Escherichia coli (strain K12) OX=83333 GN=panB PE=1 SV=1	52	5.3	28.2	5	0.454125	0.232073				1.21384	1.37055	1.21733	1.73207	1	estimated	4	2.24121	0.84323	1	5.18366	2.98191	2.20175
yehZ	P33362	b2131	Glycine betaine-binding protein YehZ OS=Escherichia coli (strain K12) OX=83333 GN=yehZ PE=1 SV=1	70	6.1	32.6	8	0.102342	0.0577824	0.0242736	0.0285282	0.251444	0.737342	0.85326	0.717586	1.19425	1	estimated	4	2.52764	0.117837	4.48064	5.07733	4.78894	0.3083
evgS	P30855	b2370	Sensor protein EvgS OS=Escherichia coli (strain K12) OX=83333 GN=evgS PE=1 SV=2	108	6.21	134.7	2	0.21939	0.300211	0.964202	1.77096	0.894353	0.421891	1.08144	1.69227	0.910433	1	estimated	4	6.0603	1.4621	1.10003	3.58137	2.89447	1.79444
glf	P37747	b2036	UDP-galactopyranose mutase OS=Escherichia coli (strain K12) OX=83333 GN=glf PE=1 SV=1	86	7.11	42.9	8						0.930325	0.929661	0.850951	0.989942	1	estimated	2	1	0.0113174	1.09754	4.94419	2.95276	1.99143
seqA	P0AFY8	b0687	Negative modulator of initiation of replication OS=Escherichia coli (strain K12) OX=83333 GN=seqA PE=1 SV=1	66	8.7	20.3	7	0.155562	0.22962	0.0239876	0.0459873		0.320808	0.350315	0.796729	0.730401	1	estimated	3	2.90955	0.0763285	5.27402	5.69817	5.51759	0.243565
argG	P0A6E4	b3172	Argininosuccinate synthase OS=Escherichia coli (strain K12) OX=83333 GN=argG PE=1 SV=2	68	5.39	49.9	14	0.142867	0.0723699	0.102538	0.174773	0.180968	0.27068	0.475308	1.34924	1.05707	1	estimated	4	9.21106	0.25667	5.1964	5.51817	5.37186	0.17546
amn	P0AE12	b1982	AMP nucleosidase OS=Escherichia coli (strain K12) OX=83333 GN=amn PE=1 SV=1	57	6.34	54	8	0.309479	0.264579	0.0271358	0.0375857	0.087072	0.421472	0.399477	0.686762	0.783862	1	estimated	3	2.24121	0.0116379	5.35399	5.53341	5.4593	0.105305
purU	P37051	b1232	Formyltetrahydrofolate deformylase OS=Escherichia coli (strain K12) OX=83333 GN=purU PE=1 SV=1	51	7.01	31.9	6						0.76477	0.681908	0.882387	0.822052	1	estimated	1	2.05025	0.00677646	4.05693	5.29423	5.02211	0.965178
orn	P0A784	b4162	Oligoribonuclease OS=Escherichia coli (strain K12) OX=83333 GN=orn PE=1 SV=2	71	5.08	20.8	6	0.00563734					0.963405	0.932637	0.798246	0.873478	1	estimated	4	1.76382	0.0435018	2.59965	5.11292	4.11859	1.51895
murQ	P76535	b2428	N-acetylmuramic acid 6-phosphate etherase OS=Escherichia coli (strain K12) OX=83333 GN=murQ PE=1 SV=1	50	5.95	31.2	6	0.429869	0.381657	0.0985146	0.168667	0.248871	1.03907	1.11703	0.874049	1.47569	1	estimated	3	5.39196	0.291217	4.054	5.15642	4.46834	0.688074
gltB	P09831	b3212	Glutamate synthase [NADPH] large chain OS=Escherichia coli (strain K12) OX=83333 GN=gltB PE=1 SV=3	66	6.6	163.2	14	0.00606006			0.0209939	0.0466051	0.84009	0.910534	0.809447	1.11585	1	estimated	4	4.62814	0.0471487	4.63355	5.15114	4.87638	0.274761
ydeJ	P31131	b1537	Protein YdeJ OS=Escherichia coli (strain K12) OX=83333 GN=ydeJ PE=3 SV=1	54	4.88	18.3	6	2.70552	2.51239	5.53232	4.71391	8.07507	1.13999	1.3558	1.81943	1.01755	1	stable
ftsY	P10121	b3464	Signal recognition particle receptor FtsY OS=Escherichia coli (strain K12) OX=83333 GN=ftsY PE=1 SV=1	60	4.5	54.5	9		0.00524111	0.0109729		0.0113386	0.539189	0.661285	0.77142	0.880047	1	estimated	4	2.71859	0.0117291	5.10501	5.27827	5.19698	0.0919775
nuoE	P0AFD1	b2285	NADH-quinone oxidoreductase subunit E OS=Escherichia coli (strain K12) OX=83333 GN=nuoE PE=1 SV=1	62	5.68	18.6	7	0.458332	0.688382		0.0591813	0.054555	0.99135	0.958864	1.52784	1.16368	1	estimated	3	8.1608	0.78428	3.39947	5.2749	4.64322	1.24375
fucO	P0A9S1	b2799	Lactaldehyde reductase OS=Escherichia coli (strain K12) OX=83333 GN=fucO PE=1 SV=2	43	5.27	40.5	7	0.00144009					0.578118	0.84173	0.95962	0.903525	1	estimated	4	5.77387	0.00899891	4.92325	5.20196	5.13869	0.215444
yccX	P0AB65	b0968	Acylphosphatase OS=Escherichia coli (strain K12) OX=83333 GN=yccX PE=1 SV=1	64	8.5	10.3	2	0.257187	0.218858	0.252956	0.185662	0.357314	0.633112	0.676806	0.585352	0.767666	1	estimated	3	1.09548	0.044841	4.55241	5.14528	4.87638	0.323972
ygaM	P0ADQ7	b2672	Uncharacterized protein YgaM OS=Escherichia coli (strain K12) OX=83333 GN=ygaM PE=1 SV=2	39	8.54	11.8	2	0.00239897					0.0782014	0.186814	0.296921	0.411909	1	estimated	4	3.29146	0.0154862	5.94672	6.16817	6.04221	0.125956
suhB	P0ADG4	b2533	Nus factor SuhB OS=Escherichia coli (strain K12) OX=83333 GN=suhB PE=1 SV=1	48	6.96	29.2	7	0.0837091	0.0755747	0.0517167	0.0566531	0.0487381	0.0518123	0.529921	0.831587	0.990389	1	estimated	4	11.407	0.0486725	5.34886	5.52623	5.40101	0.125224
nlpD	P0ADA3	b2742	Murein hydrolase activator NlpD OS=Escherichia coli (strain K12) OX=83333 GN=nlpD PE=1 SV=1	82	9.51	40.1	10	0.10253	0.168627	0.205821	0.300576	0.255791	0.928456	0.749347	0.959269	1.07586	1	estimated	4	1.76382	0.105226	4.11976	4.75306	4.4392	0.319431
bglX	P33363	b2132	Periplasmic beta-glucosidase OS=Escherichia coli (strain K12) OX=83333 GN=bglX PE=3 SV=2	61	6.21	83.4	14	0.0279507	0.0176243	0.021869	0.0308568	0.067188	0.811477	0.804541	0.79327	0.901388	1	estimated	4	3.00503	0.0415475	4.7412	5.0558	4.90553	0.164329
aroK	P0A6D7	b3390	Shikimate kinase 1 OS=Escherichia coli (strain K12) OX=83333 GN=aroK PE=1 SV=2	55	5.34	19.5	6	0.107285	0.0383719		0.0535323	0.17083	1.09575	1.01498	0.907364	1.12889	1	estimated	4	11.3116	0.0503938	4.33799	4.7576	4.4392	0.318406
ppnP	P0C037	b0391	Pyrimidine/purine nucleoside phosphorylase OS=Escherichia coli (strain K12) OX=83333 GN=ppnP PE=1 SV=1	68	4.5	10.2	2	0.861989	0.927201	1.05885	1.1617	3.05408	0.614388	0.827308	0.646569	1.06095	1	stable
ansB	P00805	b2957	L-asparaginase 2 OS=Escherichia coli (strain K12) OX=83333 GN=ansB PE=1 SV=2	56	6.38	36.8	9	0.280432	0.224564	0.922818	2.1235	3.58232	0.458338	0.290641	0.472346	0.602901	1	estimated	1	2.71859	0.00691285	5.691	5.9164	5.80905	0.118048
mioC	P03817	b3742	Protein MioC OS=Escherichia coli (strain K12) OX=83333 GN=mioC PE=1 SV=4	44	4.41	15.8	2						0.901399	1.02484	0.963882	0.767091	1	estimated	2	1	0.0468703	1	5.1469	2.92362	2.22328
murE	P22188	b0085	UDP-N-acetylmuramoyl-L-alanyl-D-glutamate--2,6-diaminopimelate ligase OS=Escherichia coli (strain K12) OX=83333 GN=murE PE=1 SV=2	53	5.73	53.3	7		0.0234879	0.0808919	0.111456	0.0817586	0.611555	0.835404	1.10136	1.14745	1	estimated	4	7.01508	0.061232	4.80769	5.23184	5.13869	0.331002
hemB	P0ACB2	b0369	Delta-aminolevulinic acid dehydratase OS=Escherichia coli (strain K12) OX=83333 GN=hemB PE=1 SV=2	76	5.39	35.6	8	0.00266188					0.9314	0.804235	0.881875	0.869671	1	estimated	4	1.66834	0.0259004	3.70543	4.86437	4.29347	0.588041
lipA	P60716	b0628	Lipoyl synthase OS=Escherichia coli (strain K12) OX=83333 GN=lipA PE=1 SV=1	49	7.94	36	6	0.104752	0.113586	0.0394664	0.0505296	0.0467912	0.352556	0.40341	0.691117	0.903789	1	estimated	3	3.00503	0.0146831	5.38065	5.54322	5.4593	0.0839221
cpxR	P0AE88	b3912	Transcriptional regulatory protein CpxR OS=Escherichia coli (strain K12) OX=83333 GN=cpxR PE=1 SV=1	49	5.66	26.3	6	0.0484907	0.0371271	0.015431	0.0214675	0.470764	0.92625	1.16894	0.959224	0.858054	1	estimated	4	6.63317	0.0596166	4.20896	4.49456	4.32261	0.171945
ffh	P0AGD7	b2610	Signal recognition particle protein OS=Escherichia coli (strain K12) OX=83333 GN=ffh PE=1 SV=1	55	9.51	49.8	7	0.233806	0.214888	0.250006	0.465499	1.30732	0.195661	0.359992	0.616096	0.699708	1	estimated	1	2.62312	0.00271862	5.55025	5.7014	5.63417	0.0839221
der	P0A6P5	b2511	GTPase Der OS=Escherichia coli (strain K12) OX=83333 GN=der PE=1 SV=1	54	5.85	55	11	0.00624711		0.00352003	0.00442584	0.00492664	0.433103	0.51313	0.950687	1.07512	1	estimated	4	4.91457	0.0261343	5.23052	5.38343	5.31357	0.0830434
rplN	P0ADY3	b3310	Large ribosomal subunit protein uL14 OS=Escherichia coli (strain K12) OX=83333 GN=rplN PE=1 SV=1	96	10.42	13.5	6	0.281225	0.384612	0.758462	1.15616	0.908812	0.42053	0.435956	0.699741	0.977882	1	estimated	1	4.05528	0.01502	5.2648	5.61703	5.48844	0.223646
dppF	P37313	b3540	Dipeptide transport ATP-binding protein DppF OS=Escherichia coli (strain K12) OX=83333 GN=dppF PE=1 SV=1	47	8.85	37.5	6	0.105647	0.0846341	0.0938461		0.0366355	0.0815665	0.205927	0.746891	0.851899	1	estimated	4	5.58291	0.0305289	5.55201	5.70667	5.63417	0.0821646
mtfA	P76346	b1976	Mlc titration factor A OS=Escherichia coli (strain K12) OX=83333 GN=mtfA PE=1 SV=2	48	4.73	30.3	6	0.00570458			0.0332358		0.854187	1.06719	1.21552	1.26264	1	estimated	4	20	0.121519	3.84779	5.18322	5.10955	1.26176
elbB	P0ABU5	b3209	Glyoxalase ElbB OS=Escherichia coli (strain K12) OX=83333 GN=elbB PE=1 SV=1	33	4.77	23	3	5.78991	4.24407	1.36506	1.21256		1.70663	2.73037		1.65866	1	stable
dcd	P28248	b2065	dCTP deaminase OS=Escherichia coli (strain K12) OX=83333 GN=dcd PE=1 SV=1	47	5.91	21.2	4	0.0131279	0.0282522	0.0336437	0.0539802	0.123721	0.85259	0.723781	1.03584	1.03492	1	estimated	4	3.38693	0.0383836	4.66226	5.00688	4.84724	0.18498
ilvE	P0AB80	b3770	Branched-chain-amino-acid aminotransferase OS=Escherichia coli (strain K12) OX=83333 GN=ilvE PE=1 SV=2	52	5.82	34.1	3	0.0779062	0.135934	0.311443	0.391437	0.425239	0.24851	0.325992	0.612448	0.654256	1	estimated	2	1.38191	0.131399	4.83742	6.09406	5.54673	0.70931
rcsB	P0DMC7	b2217	Transcriptional regulatory protein RcsB OS=Escherichia coli (strain K12) OX=83333 GN=rcsB PE=1 SV=1	70	7.47	23.7	9	0.288451	0.215146	0.176825	0.175033	0.312438	0.602538	0.684245	0.810064	1.11283	1	estimated	3	1.66834	0.0668949	4.46175	5.06107	4.7598	0.30127
folA	P0ABQ4	b0048	Dihydrofolate reductase OS=Escherichia coli (strain K12) OX=83333 GN=folA PE=1 SV=1	56	5	18	6			0.0412312	1.02122	3.33265	0.746771	0.673082	0.759751	0.802883	1	estimated	3	20	0.271415	3.508	3.78481	3.62312	0.161693
yhfA	P0ADX1	b3356	Protein YhfA OS=Escherichia coli (strain K12) OX=83333 GN=yhfA PE=1 SV=1	51	5.81	14.5	4	0.692777	0.870768	0.331977	0.073884	0.187029	1.18491	1.2727	1.00872	1.37959	1	estimated	2	18.1859	0.252729	4.09487	5.15158	4.3809	0.770678
prmB	P39199	b2330	Ribosomal protein uL3 glutamine methyltransferase OS=Escherichia coli (strain K12) OX=83333 GN=prmB PE=1 SV=3	61	4.77	35	5						0.483788	0.803976	0.774268	1.00901	1	estimated	2	3.57789	0.0341488	4.51448	5.32148	5.16784	0.653362
roxA	P27431	b1128	Ribosomal protein uL16 3-hydroxylase OS=Escherichia coli (strain K12) OX=83333 GN=roxA PE=1 SV=2	48	4.83	42.6	4		0.0223624	0.0588821	0.0690159	0.0430986	1.19897	1.51632	1.37482	1.1117	1	estimated	4	18.3769	0.46787	4.2633	5.16315	4.46834	0.694811
fkpB	P0AEM0	b0028	FKBP-type 16 kDa peptidyl-prolyl cis-trans isomerase OS=Escherichia coli (strain K12) OX=83333 GN=fkpB PE=1 SV=2	41	4.44	16.1	2	0.497728	0.319103				3.96332	3.511	4.55534	3.28046	1	estimated	4	1	0.0319842	2.5787	3.53085	3.0402	0.490644
yceD	P0AB28	b1088	Large ribosomal RNA subunit accumulation protein YceD OS=Escherichia coli (strain K12) OX=83333 GN=yceD PE=2 SV=1	50	4.55	19.3	4	0.396285	0.160492			1.08809	0.993074	1.083	1.13473	0.832554	1	estimated	4	2.52764	0.143409	2.66629	3.63234	3.06935	0.562996
murA	P0A749	b3189	UDP-N-acetylglucosamine 1-carboxyvinyltransferase OS=Escherichia coli (strain K12) OX=83333 GN=murA PE=1 SV=1	68	6.16	44.8	9	0.0172805	0.0112528	0.0697928	0.0330573		0.20646	0.371357	0.710493	0.852469	1	estimated	4	3.76884	0.00656268	5.50836	5.58862	5.54673	0.0418878
yggN	P0ADS9	b2958	Uncharacterized protein YggN OS=Escherichia coli (strain K12) OX=83333 GN=yggN PE=4 SV=1	70	8.88	26.4	13	0.0855541	0.152098	0.400037	0.51549	0.262959	0.798644	0.211894	0.901724	0.964365	1	estimated	1	8.73367	0.000315035	5.54044	5.55772	5.54673	0.0109846
flgE	P75937	b1076	Flagellar hook protein FlgE OS=Escherichia coli (strain K12) OX=83333 GN=flgE PE=3 SV=3	36	4.68	42	5	0.836618	0.659214	0.561313	0.601121		0.222057		0.752277	1.26725	1	estimated	1	5.86935	0.112176	4.8963	5.83746	5.43015	0.53385
yaiA	P0AAN5	b0389	Uncharacterized protein YaiA OS=Escherichia coli (strain K12) OX=83333 GN=yaiA PE=1 SV=1	63	6.54	7.3	6	0.342858	0.554026	1.02141	1.30608	1.08861	0.546426	0.993305	0.843399	0.815117	1	estimated	4	4.43719	0.378984	2.08	3.04372	2.69045	0.610449
loiP	P25894	b2936	Metalloprotease LoiP OS=Escherichia coli (strain K12) OX=83333 GN=loiP PE=1 SV=2	44	6.13	26.8	4	1.65065	1.83179	2.24023	3.11721	5.12051	0.167684	1.27801	1.33495	2.64335	1	estimated	2	20	0.22796	5.14807	5.35194	5.25528	0.107209
fre	P0AEN1	b3844	NAD(P)H-flavin reductase OS=Escherichia coli (strain K12) OX=83333 GN=fre PE=1 SV=2	42	5.49	26.2	7	0.252696	0.12764	0.0635255	0.120647	0.0771177	0.194678	0.802192	1.16812	1.40084	1	estimated	3	14.3668	0.215488	5.16506	5.41843	5.31357	0.148511
yceH	P29217	b1067	UPF0502 protein YceH OS=Escherichia coli (strain K12) OX=83333 GN=yceH PE=1 SV=3	68	5.06	24.2	8		0.0142869		0.0267704	0.0243689	1.0091	1.17969	1.0022	1.2753	1	estimated	3	18.6633	0.109088	4.3481	5.14235	4.49749	0.644868
yaeR	P52096	b0187	Uncharacterized protein YaeR OS=Escherichia coli (strain K12) OX=83333 GN=yaeR PE=4 SV=1	30	5.27	14.7	2					1.27633	0.806819	0.811203	0.679611	1.91165	1	pH50 <4.3	2	10.8342	1.08307	1	4.83742
yfiH	P33644	b2593	Purine nucleoside phosphorylase YfiH OS=Escherichia coli (strain K12) OX=83333 GN=yfiH PE=1 SV=1	47	6.67	26.3	10	0.640049	0.144628	0.549775	1.32966	2.17283	0.253728	0.182472	0.255273	0.851462	1	estimated	1	13.9849	0.0335852	5.75427	5.95697	5.86734	0.113068
trhP	P76403	b2081	tRNA hydroxylation protein P OS=Escherichia coli (strain K12) OX=83333 GN=trhP PE=1 SV=1	45	6.19	51.2	7		0.00716329				0.737244	0.756941	0.923918	0.903238	1	estimated	4	2.05025	0.00342309	4.53894	4.93057	4.7598	0.220863
yeeN	P0A8A2	b1983	Probable transcriptional regulatory protein YeeN OS=Escherichia coli (strain K12) OX=83333 GN=yeeN PE=1 SV=1	57	4.82	25.9	7	0.0968812	0.114994	0.0145448	0.0596665	0.0165618	1.01402	0.529874	0.883285	0.868787	1	estimated	1	3.86432	0.00445106	5.20489	5.44743	5.37186	0.166965
yeiG	P33018	b2154	S-formylglutathione hydrolase YeiG OS=Escherichia coli (strain K12) OX=83333 GN=yeiG PE=1 SV=1	48	5.43	31.2	8				0.0275865	1.60135	1.55632	1.45875	0.976258	0.492224	1	estimated	3	20	1.14161	1.62568	4.30899	3.94372	2.31804
zipA	P77173	b2412	Cell division protein ZipA OS=Escherichia coli (strain K12) OX=83333 GN=zipA PE=1 SV=3	69	5.99	36.5	1		0.210385	0.284318	0.738334	1.16771	0.41413	0.190299	0.969296	0.279625	1	estimated	1	2.33668	0.344467	2.8561	6.8	5.72161	2.86551
yaeP	P0A8K5	b4406	UPF0253 protein YaeP OS=Escherichia coli (strain K12) OX=83333 GN=yaeP PE=3 SV=1	38	4.56	7.2	5	0.0300926	0.0346433	0.0134729			0.565406	0.645063	0.60008	0.804006	1	estimated	4	1.57286	0.0312099	4.8963	5.35941	5.13869	0.242393
slyA	P0A8W2	b1642	Transcriptional regulator SlyA OS=Escherichia coli (strain K12) OX=83333 GN=slyA PE=3 SV=1	47	7.14	16.3	6	0.619838	0.441873		0.0815502		0.821474	0.58836	0.746266	0.991762	1	estimated	1	3.29146	0.0151972	4.70971	5.48888	5.31357	0.603858
mukB	P22523	b0924	Chromosome partition protein MukB OS=Escherichia coli (strain K12) OX=83333 GN=mukB PE=1 SV=2	58	5.35	170.1	16	0.127894	0.172851	0.422078	0.494731	0.6945	0.418859	0.396802	0.767552	0.977426	1	estimated	1	4.72362	0.00562143	5.40979	5.56885	5.48844	0.0804071
rsmC	P39406	b4371	Ribosomal RNA small subunit methyltransferase C OS=Escherichia coli (strain K12) OX=83333 GN=rsmC PE=1 SV=3	50	6.46	37.6	7						0.254245	0.704265	1.09412	0.914898	1	estimated	2	10.0704	0.0175403	5.25469	5.36307	5.31357	0.0588773
grxA	P68688	b0849	Glutaredoxin 1 OS=Escherichia coli (strain K12) OX=83333 GN=grxA PE=1 SV=1	53	4.97	9.7	5	0.308621	0.474242	0.476992	0.847031	2.51916	0.822585	0.647562	0.848876	0.969073	1	estimated	2	1.57286	0.033696	3.34953	5.08275	4.58492	1.2354
yfgD	P76569	b2495	Uncharacterized protein YfgD OS=Escherichia coli (strain K12) OX=83333 GN=yfgD PE=1 SV=1	56	6.14	13.4	6	0.272326	0.249297	0.120056	0.147004	0.0945384	0.635765	0.937878	0.985058	1.28061	1	estimated	3	9.8794	0.124145	4.5486	5.24795	5.13869	0.590091
gpsA	P0A6S7	b3608	Glycerol-3-phosphate dehydrogenase [NAD(P)+] OS=Escherichia coli (strain K12) OX=83333 GN=gpsA PE=1 SV=1	42	6.54	36.3	9	0.0368981	0.0558134	0.133902	0.0929366	0.101001	0.812939	0.797492	1.15353	0.939018	1	estimated	4	3.48241	0.0697558	4.59049	5.11643	4.81809	0.298341
yajC	P0ADZ7	b0407	Sec translocon accessory complex subunit YajC OS=Escherichia coli (strain K12) OX=83333 GN=yajC PE=1 SV=1	51	9.58	11.9	3						0.299181	0.427917	1.70858	2.12212	1	estimated	2	9.97487	0.563397	1.48801	5.73655	5.37186	3.88385
mglA	P0AAG8	b2149	Galactose/methyl galactoside import ATP-binding protein MglA OS=Escherichia coli (strain K12) OX=83333 GN=mglA PE=1 SV=1	55	7.64	56.4	14	0.201959	0.229376	0.274434	0.348788	0.367033	0.41246	0.341454	0.669361	0.798382	1	estimated	1	3.48241	0.000431919	5.56826	5.61616	5.60503	0.0367617
artI	P30859	b0863	Putative ABC transporter arginine-binding protein 2 OS=Escherichia coli (strain K12) OX=83333 GN=artI PE=1 SV=3	44	6.1	26.9	7	1.58934	3.5713	2.87523	0.251689		0.542078	0.971473	0.618039	0.401001	1	estimated	2	1	0.270311	3.61711	5.88491	4.87638	1.25927
rbsK	P0A9J6	b3752	Ribokinase OS=Escherichia coli (strain K12) OX=83333 GN=rbsK PE=1 SV=1	42	5.08	32.3	7	0.453607	0.316627				0.98	1.10787	1.00025	1.42192	1	estimated	4	1.76382	0.230405	1.89488	3.88382	2.92362	1.02874
hxpA	P77625	b2293	Hexitol phosphatase A OS=Escherichia coli (strain K12) OX=83333 GN=hxpA PE=1 SV=2	56	6.14	23	6	1.07346	1.76096	2.73975	3.65187	4.77524	2.54804	2.41108	1.23761	0.950546	1	stable
yjbD	P32685	b4023	Uncharacterized protein YjbD OS=Escherichia coli (strain K12) OX=83333 GN=yjbD PE=4 SV=1	58	10.18	10.5	3	0.22121	0.927375	1.48238	2.08085	2.18263	0.628188	0.685075	0.453771	0.698756	1	estimated	1	1.19095	0.0802043	3.87766	5.97323	5.22613	1.34847
dapB	P04036	b0031	4-hydroxy-tetrahydrodipicolinate reductase OS=Escherichia coli (strain K12) OX=83333 GN=dapB PE=1 SV=1	42	5.76	28.7	6	0.0680684	0.0757328	0.175355	0.290058	0.180726	0.712352	1.1869	1.12701	1.80636	1	estimated	4	18.0905	0.864126	3.66896	5.30522	5.13869	1.46974
arcB	P0AEC3	b3210	Aerobic respiration control sensor protein ArcB OS=Escherichia coli (strain K12) OX=83333 GN=arcB PE=1 SV=1	74	5.1	87.9	6	1.36477	1.19918	2.4162	3.05193	2.92442	0.8291	0.845224	0.927107	0.992706	1	stable
modE	P0A9G8	b0761	DNA-binding transcriptional dual regulator ModE OS=Escherichia coli (strain K12) OX=83333 GN=modE PE=1 SV=1	49	5.44	28.3	6	0.198523	0.311331	0.00198021	0.0334171	0.452463	0.927113	1.71249	2.2138	1.05906	1	estimated	3	7.68342	0.516894	3.86976	5.17677	4.32261	0.85416
pspA	P0AFM6	b1304	Phage shock protein A OS=Escherichia coli (strain K12) OX=83333 GN=pspA PE=1 SV=2	43	5.49	25.5	7	0.242032	0.178899	0.0680574			1.15385	1.01243	1.11236	0.963164	1	estimated	3	5.58291	0.128017	3.53114	5.11409	3.94372	1.17037
rapA	P60240	b0059	RNA polymerase-associated protein RapA OS=Escherichia coli (strain K12) OX=83333 GN=rapA PE=1 SV=2	35	5.17	109.7	11	0.650001	0.354655	0.394249	0.475079	0.673975	0.0911636	0.144314	0.83505	0.871277	1	estimated	1	7.58794	0.00790711	5.54322	5.6929	5.60503	0.0878766
ycaC	P21367	b0897	Probable hydrolase YcaC OS=Escherichia coli (strain K12) OX=83333 GN=ycaC PE=1 SV=1	38	5.41	23.1	6	5.70547	3.63125		0.553545			0.319107	0.673136	0.730928	1	estimated	1	3.19598	0.00349187	5.54424	5.69393	5.63417	0.089927
nuoB	P0AFC7	b2287	NADH-quinone oxidoreductase subunit B OS=Escherichia coli (strain K12) OX=83333 GN=nuoB PE=1 SV=1	42	5.74	25	4	0.0287659	0.0243617	0.0515648	0.0764531		0.323628	0.412979	0.908856	0.789922	1	estimated	4	3.67337	0.0364723	5.3206	5.5315	5.43015	0.109553
codA	P25524	b0337	Cytosine deaminase OS=Escherichia coli (strain K12) OX=83333 GN=codA PE=1 SV=3	48	6.15	47.6	7	0.501128	0.244045				2.18816	0.883766	1.04143	0.78178	1	estimated	4	1	0.0924395	2.46095	4.0521	3.21508	0.837024
dacC	P08506	b0839	D-alanyl-D-alanine carboxypeptidase DacC OS=Escherichia coli (strain K12) OX=83333 GN=dacC PE=1 SV=2	43	8.03	43.6	10	0.0552015	0.0310581			0.163254	0.195654	0.369318	0.851123	0.881732	1	estimated	4	4.8191	0.0329991	5.40818	5.5876	5.48844	0.0991541
ubiK	Q46868	b3042	Ubiquinone biosynthesis accessory factor UbiK OS=Escherichia coli (strain K12) OX=83333 GN=ubiK PE=1 SV=2	59	6.15	11.3	5	0.589245	0.808113	0.0111537			0.536253	0.600249	1.05843	1.10347	1	estimated	3	1	0.792559	1	5.50104	3.47739	2.47739
ibaG	P0A9W6	b3190	Acid stress protein IbaG OS=Escherichia coli (strain K12) OX=83333 GN=ibaG PE=1 SV=1	52	6.28	9.4	3	0.471006	0.626526	1.26451	2.10325	2.35701	0.699702	0.715943	0.720505	0.626541	1	estimated	2	1	0.0461568	4.06616	5.21441	4.67236	0.606202
rdgB	P52061	b2954	dITP/XTP pyrophosphatase OS=Escherichia coli (strain K12) OX=83333 GN=rdgB PE=1 SV=1	75	5.41	21	5		0.00555928				0.622298	0.685151	0.844232	0.801058	1	estimated	4	1.76382	0.00664471	4.71586	5.1075	4.96382	0.247958
lacZ	P00722	b0344	Beta-galactosidase OS=Escherichia coli (strain K12) OX=83333 GN=lacZ PE=1 SV=2	44	5.5	116.4	9	0.0755887	0.0586241	0.118863	0.127062	0.32111	0.380952	0.368227	0.569647	0.659575	1	estimated	4	1.19095	0.0620842	5.17619	5.71604	5.4593	0.283109
cysE	P0A9D4	b3607	Serine acetyltransferase OS=Escherichia coli (strain K12) OX=83333 GN=cysE PE=1 SV=1	32	6.52	29.3	2	0.140703					0.249083	0.428383	0.599896	0.850226	1	estimated	2	3.00503	0.0313783	5.39822	5.69173	5.54673	0.148511
pssA	P23830	b2585	CDP-diacylglycerol--serine O-phosphatidyltransferase PssA OS=Escherichia coli (strain K12) OX=83333 GN=pssA PE=1 SV=2	65	8.98	52.8	10	0.0902997	0.155305	0.189073	0.300187	0.166961	0.922505	0.800202	1.08929	0.875492	1	estimated	2	3.67337	0.0451604	4.34458	5.03661	4.73065	0.386071
folE	P0A6T5	b2153	GTP cyclohydrolase 1 OS=Escherichia coli (strain K12) OX=83333 GN=folE PE=1 SV=2	41	7.33	24.8	7	0.620806	0.510314	0.39616	0.50172	0.630851	1.01835	0.881091	0.926202	1.2312	1	estimated	3	1.8593	0.0848447	3.38453	4.12401	3.82714	0.442605
fadH	P42593	b3081	2,4-dienoyl-CoA reductase [(2E)-enoyl-CoA-producing] OS=Escherichia coli (strain K12) OX=83333 GN=fadH PE=1 SV=3	71	6.58	72.6	13	0.0166586	0.0433024	0.0137331	0.0247003	0.0297742	0.966359	1.01054	1.21568	1.11026	1	estimated	4	7.96985	0.0620366	4.37549	5.12683	4.73065	0.396177
frdA	P00363	b4154	Fumarate reductase flavoprotein subunit OS=Escherichia coli (strain K12) OX=83333 GN=frdA PE=1 SV=3	52	6.28	65.9	15	0.0143716	0.0573584	0.0573204	0.0566555	0.0439692	0.196823	0.310426	0.784502	0.877962	1	estimated	4	4.53266	0.0137711	5.49371	5.59565	5.54673	0.0530189
lpp	P69776	b1677	Major outer membrane lipoprotein Lpp OS=Escherichia coli (strain K12) OX=83333 GN=lpp PE=1 SV=1	37	9.25	8.3	3	0.02641	0.0850638	0.164588	0.223178	0.00732351	0.323809	0.527017	1.13599	1.37079	1	estimated	4	7.87437	0.26619	5.128	5.50323	5.34271	0.214712
ispG	P62620	b2515	4-hydroxy-3-methylbut-2-en-1-yl diphosphate synthase (flavodoxin) OS=Escherichia coli (strain K12) OX=83333 GN=ispG PE=1 SV=1	46	6.21	40.7	11	0.0464791	0.081346	0.0843679	0.443234	0.100886	0.167396	0.185797	0.641191	0.811203	1	estimated	4	4.24623	0.227331	5.36029	5.91098	5.66332	0.303028
matP	P0A8N0	b0956	Macrodomain Ter protein OS=Escherichia coli (strain K12) OX=83333 GN=matP PE=1 SV=1	32	9.52	17.7	1	0.0137021			0.0275741		0.397903	1.1214	1.05542	1.41072	1	estimated	4	20	0.196282	5.00527	5.31459	5.22613	0.220863
chaB	P0AE63	b1217	Putative cation transport regulator ChaB OS=Escherichia coli (strain K12) OX=83333 GN=chaB PE=3 SV=1	48	7.06	8.9	2	0.0319948	0.203209	0.409204	0.200096	0.156211	0.407708	0.477192	0.899809	0.996098	1	estimated	2	3.9598	0.0339147	5.1362	5.46179	5.34271	0.20651
ybiB	P30177	b0800	Uncharacterized protein YbiB OS=Escherichia coli (strain K12) OX=83333 GN=ybiB PE=1 SV=1	58	6.86	35	10	0.0381773	0.0625862	0.124231	0.175985	0.082617	0.810734	0.66149	0.874549	0.820981	1	estimated	4	1.95477	0.0747616	4.63516	5.1176	4.87638	0.241221
ppiD	P0ADY1	b0441	Periplasmic chaperone PpiD OS=Escherichia coli (strain K12) OX=83333 GN=ppiD PE=1 SV=1	62	5.07	68.1	12		0.00877464	0.0414239	0.0526153	0.108833	0.129559	0.284737	0.729912	0.817948	1	estimated	4	4.43719	0.0177633	5.54219	5.66961	5.60503	0.0645893
prc	P23865	b1830	Tail-specific protease OS=Escherichia coli (strain K12) OX=83333 GN=prc PE=1 SV=2	60	6.55	76.6	11	0.348675	0.18937			0.0181752	1.03942	1.18653	0.952229	0.932435	1	estimated	2	20	0.0431948	4.36758	5.11497	4.49749	0.617479
serC	P23721	b0907	Phosphoserine aminotransferase OS=Escherichia coli (strain K12) OX=83333 GN=serC PE=1 SV=4	54	5.59	39.8	14	0.109715	0.0607496	0.0245057			2.33899	0.807308	1.64697	2.34243	1	estimated	4	17.0402	0.435266	3.46875	5.46794	5.31357	1.84482
cheW	P0A964	b1887	Chemotaxis protein CheW OS=Escherichia coli (strain K12) OX=83333 GN=cheW PE=1 SV=1	54	4.45	18.1	6	0.145585	0.0993128	0.00198604			0.583705	0.669618	0.89425	0.968026	1	estimated	4	3.00503	0.0334485	4.75292	5.26216	5.10955	0.356632
ptsN	P69829	b3204	Nitrogen regulatory protein OS=Escherichia coli (strain K12) OX=83333 GN=ptsN PE=1 SV=1	36	5.86	17.9	4	0.0486059	0.0435585	0.049435	0.263573	0.192415	0.852786	0.569621	1.03685	1.17673	1	estimated	4	2.33668	0.175285	4.3232	5.1217	4.73065	0.407454
rdgC	P36767	b0393	Recombination-associated protein RdgC OS=Escherichia coli (strain K12) OX=83333 GN=rdgC PE=1 SV=1	40	5.4	34	11	0.241216	0.135929	0.175089	0.206072	0.234808	1.12358	1.00632	1.15165	0.982253	1	estimated	3	5.39196	0.107847	4.20325	5.02929	4.46834	0.560945
astA	P0AE37	b1747	Arginine N-succinyltransferase OS=Escherichia coli (strain K12) OX=83333 GN=astA PE=2 SV=1	33	6.46	38.4	7						0.520441	0.577644	1.1776	1.36496	1	estimated	2	6.44221	0.213294	2.97854	5.5047	5.25528	2.27674
nagD	P0AF24	b0675	Ribonucleotide monophosphatase NagD OS=Escherichia coli (strain K12) OX=83333 GN=nagD PE=1 SV=1	33	5.41	27.1	6	0.0031048	0.136818	0.0108993		0.0126726	0.20027	0.192458	0.750247	0.796668	1	estimated	4	4.53266	0.0360561	5.53194	5.71443	5.63417	0.10223
yceI	P0A8X2	b1056	Protein YceI OS=Escherichia coli (strain K12) OX=83333 GN=yceI PE=1 SV=1	45	5.91	20.9	7	0.144931	0.198293	0.736879	0.341851	0.307495	0.440222	0.494023	1.09039	1.2399	1	estimated	1	20	0.0657896	4.97305	5.55435	5.40101	0.427959
trxC	P0AGG4	b2582	Thioredoxin 2 OS=Escherichia coli (strain K12) OX=83333 GN=trxC PE=1 SV=1	46	5.17	15.5	5	1.3871	1.5403	0.742563		0.371445	0.826448	0.77733	0.667681	0.789577	1	estimated	2	1.19095	0.0547093	3.91399	4.99355	4.55578	0.641792
ytfJ	P39187	b4216	Uncharacterized protein YtfJ OS=Escherichia coli (strain K12) OX=83333 GN=ytfJ PE=1 SV=1	46	8.12	20.4	5	0.379089	0.264415	0.104753	1.03156	0.614925	1.12095	1.20336	0.781696	1.27279	1	estimated	4	20	0.542988	2.62454	4.00963	3.59397	0.969425
proB	P0A7B5	b0242	Glutamate 5-kinase OS=Escherichia coli (strain K12) OX=83333 GN=proB PE=1 SV=1	32	6.54	39	6	0.0282691	0.045816	0.0637447	0.136213	0.167761	0.336696	0.414875	0.799216	0.79556	1	estimated	4	2.14573	0.0446642	5.2065	5.55494	5.40101	0.1945
rcnB	P64534	b2107	Nickel/cobalt homeostasis protein RcnB OS=Escherichia coli (strain K12) OX=83333 GN=rcnB PE=1 SV=1	51	7.49	12.5	3	0.0601588	0.143073	0.47708	0.490491	0.291129	1.37221	1.54124	1.01064	1.27913	1	estimated	4	2.24121	0.809949	2.97444	5.09871	3.85628	1.24243
nadB	P10902	b2574	L-aspartate oxidase OS=Escherichia coli (strain K12) OX=83333 GN=nadB PE=1 SV=4	54	6.34	60.3	4	1.41461	1.62438	2.8545	3.12543	3.4978	1.9338	1.24404	1.69729	1.62992	1	stable
rsmH	P60390	b0082	Ribosomal RNA small subunit methyltransferase H OS=Escherichia coli (strain K12) OX=83333 GN=rsmH PE=1 SV=1	37	6.46	34.9	7					0.328439	0.548929	0.714941	0.552265	0.830203	1	estimated	2	1.19095	0.0534014	4.43422	5.34286	4.96382	0.529603
pgi	P0A6T1	b4025	Glucose-6-phosphate isomerase OS=Escherichia coli (strain K12) OX=83333 GN=pgi PE=1 SV=1	37	6.29	61.5	9	2.84721	0.827766			0.0315998	0.950432	0.958598	0.757318	0.50259	1	estimated	2	6.0603	0.305946	3.6795	5.44114	4.78894	1.10944
hxpB	P77247	b1727	Hexitol phosphatase B OS=Escherichia coli (strain K12) OX=83333 GN=hxpB PE=1 SV=1	48	4.96	24.3	8	0.0460441	0.0526159	0.0778554		1.90257	0.849026	0.77836	0.968084	0.891786	1	estimated	4	20	0.904169	3.19677	4.23723	3.62312	0.614111
yffS	P76550	b2450	Uncharacterized protein YffS OS=Escherichia coli (strain K12) OX=83333 GN=yffS PE=4 SV=2	42	5.52	29.7	8	0.208874	0.0484683	0.0943746		0.174821	0.491648	0.719091	0.861235	0.846907	1	estimated	3	2.05025	0.0167794	4.91681	5.19874	5.05126	0.147486
ybaK	P0AAR3	b0481	Cys-tRNA(Pro)/Cys-tRNA(Cys) deacylase YbaK OS=Escherichia coli (strain K12) OX=83333 GN=ybaK PE=1 SV=1	31	9.04	17.1	6	1.23336	0.919153	1.19666	2.7051	3.14748	1.27215	0.838489	1.58416	1.11404	1	stable
glnQ	P10346	b0809	Glutamine transport ATP-binding protein GlnQ OS=Escherichia coli (strain K12) OX=83333 GN=glnQ PE=1 SV=1	53	6.54	26.7	8	1.21329	0.916226	0.899278	1.15596	1.4997			0.421311	0.963612	1	estimated	2	20	0.610313	1	3.65446	3.38995	2.38995
usg	P08390	b2319	USG-1 protein OS=Escherichia coli (strain K12) OX=83333 GN=usg PE=1 SV=1	38	4.48	36.3	4	0.386755					0.711539	0.652997	2.01512	3.11153	1	estimated	4	1	0.0705398	2.62674	4.95196	4.00201	1.37527
yfaY	P77808	b2249	NMN amidohydrolase-like protein YfaY OS=Escherichia coli (strain K12) OX=83333 GN=yfaY PE=3 SV=1	30	5.68	44.2	4						1.20343	0.822533	1.6784	0.621623	1	pH50 <5.2	1	18.0905	0.60361	1	5.90088
ppnN	P0ADR8	b2795	Pyrimidine/purine nucleotide 5'-monophosphate nucleosidase OS=Escherichia coli (strain K12) OX=83333 GN=ppnN PE=1 SV=1	34	6.48	50.9	10						0.192678	0.522512	0.722862	1.14553	1	estimated	2	5.20101	0.0656275	5.24869	5.61162	5.43015	0.181465
ynjE	P78067	b1757	Thiosulfate sulfurtransferase YnjE OS=Escherichia coli (strain K12) OX=83333 GN=ynjE PE=1 SV=2	36	6.67	48.2	7	0.0428487	0.0504029	0.0746394	0.677193	0.765441	0.0453281			0.176807	1	estimated	1	9.68844	0.587951	1	6.8	6.15879	5.15879
ilvB	P08142	b3671	Acetolactate synthase isozyme 1 large subunit OS=Escherichia coli (strain K12) OX=83333 GN=ilvB PE=1 SV=1	31	5.5	60.4	7	0.00565428					0.126516	0.388017	0.850152	1.05209	1	estimated	4	6.53769	0.00949381	5.42517	5.53209	5.48844	0.0632711
gloB	P0AC84	b0212	Hydroxyacylglutathione hydrolase GloB OS=Escherichia coli (strain K12) OX=83333 GN=gloB PE=1 SV=1	38	5.73	28.4	6	0.0168886				0.0239116	0.602597	0.685587	0.924388	1.05203	1	estimated	2	3.9598	0.0117454	5.01523	5.22144	5.13869	0.123467
creA	P0AE91	b4397	Protein CreA OS=Escherichia coli (strain K12) OX=83333 GN=creA PE=3 SV=1	25	8.95	17.1	4	0.730409	0.741942	0.271512		0.283124	0.416118	0.581088	0.480492	0.620046	1	estimated	2	1.19095	0.0586357	4.91871	5.76672	5.40101	0.482296
gadC	P63235	b1492	Glutamate/gamma-aminobutyrate antiporter OS=Escherichia coli (strain K12) OX=83333 GN=gadC PE=1 SV=1	23	8.65	55	1						0.109675	0.220877	0.691692	0.565505	1	estimated	2	3.19598	0.0416843	5.56519	5.95067	5.75075	0.199919
ligA	P15042	b2411	DNA ligase OS=Escherichia coli (strain K12) OX=83333 GN=ligA PE=1 SV=2	42	5.54	73.6	8						0.664567	0.73292	0.647687	0.894591	1	estimated	2	1.28643	0.0315329	3.92131	5.22159	4.73065	0.809343
deoC	P0A6L0	b4381	Deoxyribose-phosphate aldolase OS=Escherichia coli (strain K12) OX=83333 GN=deoC PE=1 SV=1	27	5.73	27.7	6	7.80601	6.30258				0.808761	1.57799	2.26833	0.871595	1	stable
murC	P17952	b0091	UDP-N-acetylmuramate--L-alanine ligase OS=Escherichia coli (strain K12) OX=83333 GN=murC PE=1 SV=2	54	5.85	53.6	6	0.405189	0.447908	0.835591	1.16586	1.19442	0.208251	0.328937	0.860635	1.20875	1	estimated	1	8.35176	0.0544893	5.26773	5.72835	5.48844	0.239903
malK	P68187	b4035	Maltose/maltodextrin import ATP-binding protein MalK OS=Escherichia coli (strain K12) OX=83333 GN=malK PE=1 SV=1	32	6.7	41	7	0.00567486	0.0648875	0.0504709	0.062484	0.0174683	0.136828	0.179252	0.480159	0.648095	1	estimated	4	3.38693	0.013009	5.75881	5.87891	5.80905	0.0698619
cyoA	P0ABJ1	b0432	Cytochrome bo(3) ubiquinol oxidase subunit 2 OS=Escherichia coli (strain K12) OX=83333 GN=cyoA PE=1 SV=1	43	7.3	34.9	3	0.0157363	0.0499827	0.0671491	0.0782456	0.057025	0.657624	0.727611	0.855691	0.758267	1	estimated	4	2.24121	0.0398878	4.86833	5.1882	5.02211	0.166087
dtd	P0A6M4	b3887	D-aminoacyl-tRNA deacylase OS=Escherichia coli (strain K12) OX=83333 GN=dtd PE=1 SV=1	28	4.88	15.9	4	0.608931	0.733769	0.137971	0.150744	1.07943	0.704914	0.829302	0.823676	0.932337	1	estimated	3	20	0.177149	3.79872	4.23693	3.88543	0.351506
fimA	P04128	b4314	Type-1 fimbrial protein, A chain OS=Escherichia coli (strain K12) OX=83333 GN=fimA PE=1 SV=2	36	5.35	18.1	2	0.758268	0.343913	0.536259	0.734688	1.0623	1.13068	0.478427	0.409612	0.789377	1	estimated	1	2.14573	0.0580362	4.67763	5.99241	5.60503	0.927391
rihA	P41409	b0651	Pyrimidine-specific ribonucleoside hydrolase RihA OS=Escherichia coli (strain K12) OX=83333 GN=rihA PE=1 SV=2	43	4.97	33.8	5	0.0923732	0.129091				1.75303	1.51024	4.30027	1.21307	1	estimated	4	4.24623	0.8757	2.06506	5.16535	3.21508	1.95027
dnaJ	P08622	b0015	Chaperone protein DnaJ OS=Escherichia coli (strain K12) OX=83333 GN=dnaJ PE=1 SV=3	52	7.84	41.1	11	0.0560195	0.0890611	0.0735507	0.0742493	0.304893	0.192616	0.137301	0.663995	0.847985	1	estimated	4	4.8191	0.130203	5.50074	5.82062	5.66332	0.162572
glpT	P08194	b2240	Glycerol-3-phosphate transporter OS=Escherichia coli (strain K12) OX=83333 GN=glpT PE=1 SV=1	54	8.46	50.3	8		0.00927487		0.00555512	0.0170759	0.0939697	0.183002	0.761341	0.917326	1	estimated	4	6.34673	0.00202122	5.59785	5.64223	5.63417	0.0363223
ydfZ	P64463	b1541	Putative selenoprotein YdfZ OS=Escherichia coli (strain K12) OX=83333 GN=ydfZ PE=1 SV=1	44	8.21	7.3	3	0.400885	0.550643	1.1117	1.58105	1.64684	0.957661	0.892481	1.97439	1.67953	1	estimated	4	4.62814	2.22181	1	3.55194	2.66131	1.66131
yiiM	P32157	b3910	Protein YiiM OS=Escherichia coli (strain K12) OX=83333 GN=yiiM PE=1 SV=2	40	6.06	25.3	6	0.0516386	0.0360408	0.0907921	0.114222	0.227465	1.15703	1.024	1.11787	1.11905	1	estimated	4	8.54271	0.078073	4.31602	4.69536	4.4392	0.25616
yajL	Q46948	b0424	Protein/nucleic acid deglycase 3 OS=Escherichia coli (strain K12) OX=83333 GN=yajL PE=1 SV=2	31	5.38	20.8	5	0.189145	0.126721	0.607494	0.913021	1.17703	0.919652	0.627321	0.731623	0.985045	1	estimated	4	3.67337	0.284419	2.87719	3.62853	3.30251	0.425323
yibF	P0ACA1	b3592	Uncharacterized GST-like protein YibF OS=Escherichia coli (strain K12) OX=83333 GN=yibF PE=1 SV=1	38	5.17	22.5	5	0.303924	0.32757	0.523279	0.726805	1.17478	0.831949	0.941657	0.87842	0.924514	1	estimated	4	1.76382	0.145165	2.73146	3.50258	3.15678	0.425323
trmJ	P0AE01	b2532	tRNA (cytidine/uridine-2'-O-)-methyltransferase TrmJ OS=Escherichia coli (strain K12) OX=83333 GN=trmJ PE=1 SV=1	33	6	27	4						0.569312	0.181016	1.09311	0.571704	1	estimated	1	17.6131	0.192837	3.89011	6.06667	5.48844	1.59833
tehB	P25397	b1430	Tellurite methyltransferase OS=Escherichia coli (strain K12) OX=83333 GN=tehB PE=1 SV=1	43	7.33	22.5	6						0.6327	0.552989	0.703421	0.801953	1	estimated	1	2.14573	0.00283796	5.1403	5.44802	5.34271	0.202409
ydhF	P76187	b1647	Oxidoreductase YdhF OS=Escherichia coli (strain K12) OX=83333 GN=ydhF PE=1 SV=2	22	6.18	33.7	4						0.740157	0.681194	0.592026	0.614211	1	estimated	2	1	0.0786542	3.89348	5.48039	4.78894	0.895462
ycbX	P75863	b0947	Uncharacterized protein YcbX OS=Escherichia coli (strain K12) OX=83333 GN=ycbX PE=1 SV=1	28	7.65	40.6	5	0.232227	0.173556				0.251489	0.50383	1.01552	0.49925	1	estimated	2	2.62312	0.226598	4.2816	5.96664	5.43015	1.14855
ydhR	P0ACX3	b1667	Putative monooxygenase YdhR OS=Escherichia coli (strain K12) OX=83333 GN=ydhR PE=1 SV=1	43	5.15	11.3	4	1.9531	1.69644	0.399916	0.442246	1.79955	1.14935	0.745828	0.697037	0.813518	1	estimated	1	1.28643	0.0164202	3.84237	5.3351	4.78894	0.946577
ahr	P27250	b4269	Aldehyde reductase Ahr OS=Escherichia coli (strain K12) OX=83333 GN=ahr PE=1 SV=2	41	6.28	36.5	6	0.0252289	0.0488575		0.0105683	0.162837	0.720864	0.669206	0.878287	1.07354	1	estimated	4	2.71859	0.0354747	4.77122	5.11585	4.96382	0.192596
nanE	P0A761	b3223	Putative N-acetylmannosamine-6-phosphate 2-epimerase OS=Escherichia coli (strain K12) OX=83333 GN=nanE PE=1 SV=1	32	5.05	24.1	6	0.541886	0.250423	0.174138	0.138317	4.85182	1.60576	1.48195	1.92622	1.88067	1	estimated	3	5.86935	2.25535	1	5.24136	4.0603	3.0603
hisG	P60757	b2019	ATP phosphoribosyltransferase OS=Escherichia coli (strain K12) OX=83333 GN=hisG PE=1 SV=1	28	5.63	33.3	5			0.0291821	0.0394245		0.062303	0.106178	1.09595	0.901922	1	estimated	3	18.8543	0.025803	5.4571	5.64574	5.51759	0.128153
trpB	P0A879	b1261	Tryptophan synthase beta chain OS=Escherichia coli (strain K12) OX=83333 GN=trpB PE=1 SV=2	40	6.09	43	4	0.0630216	0.0231033	0.0494918	0.108888	0.084778	0.121687	0.0805102	0.616375	0.779505	1	estimated	4	5.48744	0.0365297	5.6557	5.81256	5.75075	0.0950532
adhP	P39451	b1478	Alcohol dehydrogenase, propanol-preferring OS=Escherichia coli (strain K12) OX=83333 GN=adhP PE=1 SV=1	36	6.38	35.4	5	0.211205	0.130495				0.780238	0.769615	1.02078	0.76905	1	estimated	4	1.09548	0.0503963	3.55325	4.67222	4.08945	0.582768
asnB	P22106	b0674	Asparagine synthetase B [glutamine-hydrolyzing] OS=Escherichia coli (strain K12) OX=83333 GN=asnB PE=1 SV=3	31	5.87	62.6	8					0.0594985	0.420006	0.59112	1.12346	0.683649	1	estimated	2	4.43719	0.126343	4.82512	5.51407	5.28442	0.459302
acrA	P0AE06	b0463	Multidrug efflux pump subunit AcrA OS=Escherichia coli (strain K12) OX=83333 GN=acrA PE=1 SV=1	35	7.99	42.2	8	0.0991777	0.0895435	0.206193	0.301152	0.415759	0.0978127	0.221759	0.635091	0.740662	1	estimated	4	1	0.30154	4.83186	6.16729	5.48844	0.678846
iscX	P0C0L9	b2524	Protein IscX OS=Escherichia coli (strain K12) OX=83333 GN=iscX PE=1 SV=1	28	4.12	7.7	1				0.18939	0.950377	1.30914	1.02487	0.829004	0.934918	1	estimated	3	8.63819	0.129754	3.79872	4.25436	3.97286	0.281498
zapA	P0ADS2	b2910	Cell division protein ZapA OS=Escherichia coli (strain K12) OX=83333 GN=zapA PE=1 SV=1	24	5.25	12.6	3	0.23648	0.130567	0.0394699			0.613142	0.711176	0.869546	0.854599	1	estimated	3	1.47739	0.062378	4.28922	5.2254	4.78894	0.499725
glgP	P0AC86	b3428	Glycogen phosphorylase OS=Escherichia coli (strain K12) OX=83333 GN=glgP PE=3 SV=1	43	5.9	93.1	7	0.0364072	0.148644	0.124951		0.2004	0.18667	0.657671	0.315704	0.43794	1	estimated	4	1.19095	0.220315	5.15759	6.38566	5.75075	0.634908
bamA	P0A940	b0177	Outer membrane protein assembly factor BamA OS=Escherichia coli (strain K12) OX=83333 GN=bamA PE=1 SV=1	39	5.12	90.5	7						0.353688	0.558743	0.821745	0.914851	1	estimated	2	3.57789	0.000780665	5.3307	5.37596	5.34271	0.0332466
yjdC	P0ACU7	b4135	HTH-type transcriptional regulator YjdC OS=Escherichia coli (strain K12) OX=83333 GN=yjdC PE=4 SV=1	35	5.08	21.9	7					0.044307	0.78242	0.781637	0.973376	0.903148	1	estimated	2	3.67337	0.0155257	4.79539	5.08377	4.93467	0.149097
zapG	P0ADW3	b3233	Z-ring associated protein G OS=Escherichia coli (strain K12) OX=83333 GN=zapG PE=1 SV=2	25	5.88	15	6						0.615227	0.0313611	0.976945	1.14496	1	estimated	1	19.1407	0.0211939	5.46076	5.73318	5.57588	0.157299
yaiL	P51024	b0354	Uncharacterized protein YaiL OS=Escherichia coli (strain K12) OX=83333 GN=yaiL PE=4 SV=2	43	8.25	19.9	4	0.150141	0.144795	0.194281	0.260199	0.328258	0.400157	0.337794	0.721729	0.8366	1	estimated	1	3.9598	0.000304954	5.54791	5.58393	5.57588	0.027974
tsaC	P45748	b3282	Threonylcarbamoyl-AMP synthase OS=Escherichia coli (strain K12) OX=83333 GN=tsaC PE=1 SV=2	24	5.07	20.8	5	0.043944				1.50937	1.61684	1.05214	1.02481	0.977024	1	estimated	3	16.1809	0.64382	1.82853	4.26857	2.69045	1.57812
can	P61517	b0126	Carbonic anhydrase 2 OS=Escherichia coli (strain K12) OX=83333 GN=can PE=1 SV=1	31	6.65	25.1	4	0.00373267	0.0213719	0.0945559		0.231515	0.31292	0.662152	0.801458	0.986053	1	estimated	4	2.71859	0.0716877	4.92222	5.44817	5.25528	0.333052
bfr	P0ABD3	b3336	Bacterioferritin OS=Escherichia coli (strain K12) OX=83333 GN=bfr PE=1 SV=1	30	4.81	18.5	4	0.737829	1.11742			1.12468	0.687488	0.735112	0.623723	0.499418	1	estimated	1	1	0.0961888	3.50316	6.01643	5.05126	1.54809
rimM	P0A7X6	b2608	Ribosome maturation factor RimM OS=Escherichia coli (strain K12) OX=83333 GN=rimM PE=1 SV=1	35	4.81	20.6	5	0.350717	0.458055	0.354907	0.154895	0.111239	0.543787	0.830672	0.990805	0.785975	1	estimated	2	3.00503	0.0456548	4.7557	5.25938	5.05126	0.295558
ybjQ	P0A8C1	b0866	UPF0145 protein YbjQ OS=Escherichia coli (strain K12) OX=83333 GN=ybjQ PE=1 SV=1	23	4.97	11.4	2	0.936516	0.675139	0.0355701	0.0533942		0.767288	0.660312	0.861658	1.12356	1	estimated	3	1.57286	0.492186	3.24935	5.45417	4.61407	1.36472
nagE	P09323	b0679	PTS system N-acetylglucosamine-specific EIICBA component OS=Escherichia coli (strain K12) OX=83333 GN=nagE PE=1 SV=1	28	6.16	68.3	5	0.0269372	0.0320792	0.0276521	0.0593308	0.0488335	0.308612	0.33237	0.761051	0.786006	1	estimated	4	3.1005	0.0177471	5.44948	5.59624	5.51759	0.0786495
gmk	P60546	b3648	Guanylate kinase OS=Escherichia coli (strain K12) OX=83333 GN=gmk PE=1 SV=1	31	6.54	23.6	6			0.0298588	0.0203553		0.614114	0.640223	0.862954	0.885034	1	estimated	3	2.43216	0.00502768	4.9792	5.15656	5.0804	0.101205
smpB	P0A832	b2620	SsrA-binding protein OS=Escherichia coli (strain K12) OX=83333 GN=smpB PE=1 SV=2	25	9.89	18.3	3	0.00402602					0.438673	0.590169	0.950271	0.998318	1	estimated	4	4.72362	0.00516565	5.22965	5.32221	5.28442	0.0547764
yaaA	P0A8I3	b0006	DNA-binding and peroxide stress resistance protein YaaA OS=Escherichia coli (strain K12) OX=83333 GN=yaaA PE=1 SV=1	24	7.47	29.6	6	0.0165874				0.208468	0.730232	0.956201	1.00337	1.05157	1	estimated	4	3.29146	0.0174186	4.59547	4.92237	4.7598	0.164329
oxyR	P0ACQ4	b3961	DNA-binding transcriptional dual regulator OxyR OS=Escherichia coli (strain K12) OX=83333 GN=oxyR PE=1 SV=1	27	6.4	34.3	5				0.0802673	0.0871162	0.266269	0.126135	0.650808	0.916673	1	estimated	3	4.8191	0.0577083	5.50616	5.78005	5.63417	0.145875
dsbC	P0AEG6	b2893	Thiol:disulfide interchange protein DsbC OS=Escherichia coli (strain K12) OX=83333 GN=dsbC PE=1 SV=1	37	6.79	25.6	5	0.699	0.312311				1.34407	1.07811	1.22405	1.08128	1	estimated	4	1.66834	0.325592	1	3.58357	2.60302	1.60302
ynfB	P76170	b1583	UPF0482 protein YnfB OS=Escherichia coli (strain K12) OX=83333 GN=ynfB PE=1 SV=1	34	8.97	12.9	2	0.191676	0.387884	0.457104	0.555957	0.298758	0.769543	0.811209	1.14303	1.14679	1	estimated	2	2.81407	0.0714685	4.23679	5.05843	4.64322	0.415217
ydcH	P0ACW6	b1426	Uncharacterized protein YdcH OS=Escherichia coli (strain K12) OX=83333 GN=ydcH PE=4 SV=2	61	9.31	8.9	7	0.809685	1.39466	0.499144	0.525542	0.834402	0.7234	1.14621	1.11844	1.42908	1	estimated	3	2.14573	0.302687	2.17593	4.14657	3.62312	1.44718
rsgA	P39286	b4161	Small ribosomal subunit biogenesis GTPase RsgA OS=Escherichia coli (strain K12) OX=83333 GN=rsgA PE=1 SV=2	27	5.92	39.2	5	0.00489666					0.425023	0.709051	0.953479	0.696905	1	estimated	4	2.62312	0.0656504	4.44945	5.43367	5.19698	0.747537
lpoB	P0AB38	b1105	Penicillin-binding protein activator LpoB OS=Escherichia coli (strain K12) OX=83333 GN=lpoB PE=1 SV=1	22	6.93	22.5	4	0.0220524	0.0294916	0.0938625	0.144515	0.232605	1.13346	0.82465	0.976575	1.21002	1	estimated	4	5.29648	0.121782	4.28541	4.94976	4.49749	0.452271
dcrB	P0AEE1	b3472	Inner membrane lipoprotein DcrB OS=Escherichia coli (strain K12) OX=83333 GN=dcrB PE=1 SV=1	31	5.33	19.8	7			0.0173866			0.347109	0.121601	0.867588	0.834185	1	estimated	3	4.8191	0.0920901	5.3537	5.75134	5.57588	0.222181
pth	P0A7D1	b1204	Peptidyl-tRNA hydrolase OS=Escherichia coli (strain K12) OX=83333 GN=pth PE=1 SV=1	26	9	21.1	7	0.0810884	0.115196	0.297776	0.358787		1.17541	0.96665	1.38523	1.68441	1	estimated	4	3.19598	0.679492	3.13789	5.14733	3.88543	1.26191
hisB	P06987	b2022	Histidine biosynthesis bifunctional protein HisB OS=Escherichia coli (strain K12) OX=83333 GN=hisB PE=1 SV=1	31	6.18	40.3	6	0.0101495	0.0120407	0.0254087			0.0944863	0.270887	1.08753	1.05255	1	estimated	4	15.4171	0.0183599	5.42664	5.5211	5.4593	0.0618065
rhlB	P0A8J8	b3780	ATP-dependent RNA helicase RhlB OS=Escherichia coli (strain K12) OX=83333 GN=rhlB PE=1 SV=2	32	7.68	47.1	6					0.0160917		0.0953809	0.724561	0.867025	1	estimated	2	7.39698	0.00316176	5.64779	5.71985	5.69246	0.0446706
gloC	P75849	b0927	Hydroxyacylglutathione hydrolase GloC OS=Escherichia coli (strain K12) OX=83333 GN=gloC PE=1 SV=1	30	5.15	23.8	2	0.391908	0.3909	0.804994	1.10535	1.08492	0.308339	0.454945	0.73568	0.890096	1	estimated	1	3.38693	0.00153276	5.39895	5.511	5.4593	0.0603419
yieP	P31475	b3755	Uncharacterized HTH-type transcriptional regulator YieP OS=Escherichia coli (strain K12) OX=83333 GN=yieP PE=4 SV=3	21	6.15	26.1	2	0.0105441					0.780941	1.16134	1.07907	1.18835	1	estimated	4	20	0.0696853	2.60023	5.1838	5.13869	2.53846
uvrA	P0A698	b4058	UvrABC system protein A OS=Escherichia coli (strain K12) OX=83333 GN=uvrA PE=1 SV=1	28	6.64	103.8	9	0.276097	0.232082	0.392014	0.513881	0.593597	0.151665	0.439486	0.895614	0.932691	1	estimated	1	5.48744	0.00114899	5.40891	5.47131	5.43015	0.0411555
katE	P21179	b1732	Catalase HPII OS=Escherichia coli (strain K12) OX=83333 GN=katE PE=1 SV=1	31	5.88	84.1	11	0.374167	1.93763	1.52325	1.53226	16.2312	0.764166	0.0426305	0.710486	0.693294	1	estimated	1	5.77387	0.0379244	5.56958	5.89897	5.72161	0.177364
yhhW	P46852	b3439	Quercetin 2,3-dioxygenase OS=Escherichia coli (strain K12) OX=83333 GN=yhhW PE=1 SV=1	26	5.43	26.3	5					0.0254582	0.760981	0.814752	0.885625	1.09661	1	estimated	2	4.15075	0.0235067	4.78455	5.13298	4.96382	0.179268
ppsR	P0A8A4	b1703	Phosphoenolpyruvate synthase regulatory protein OS=Escherichia coli (strain K12) OX=83333 GN=ppsR PE=1 SV=1	37	6.43	31.2	6	0.0220392	0.0136957	0.0539449	0.129591	0.113608	0.699493	0.754126	1.32205	0.973966	1	estimated	4	3.9598	0.156808	4.53029	5.24795	4.96382	0.433524
yibL	P0ADK8	b3602	Uncharacterized protein YibL OS=Escherichia coli (strain K12) OX=83333 GN=yibL PE=1 SV=1	19	9.5	13.7	6	1.27781	1.28947	0.279536			0.326214		0.607183	0.851725	1	estimated	1	2.71859	0.0116025	5.30903	5.66991	5.51759	0.20856
speE	P09158	b0121	Polyamine aminopropyltransferase OS=Escherichia coli (strain K12) OX=83333 GN=speE PE=1 SV=2	29	5.66	32.3	4	0.00925336	0.0201094			0.0357223	1.03008	1.00269	0.883973	1.24323	1	estimated	4	19.6181	0.074027	4.35571	5.12288	4.46834	0.654534
mnmE	P25522	b3706	tRNA modification GTPase MnmE OS=Escherichia coli (strain K12) OX=83333 GN=mnmE PE=1 SV=3	22	5.02	49.2	6	0.124997	0.297816	0.276632	0.395158	0.279757	0.594253	1.76542	1.37561	1.63146	1	estimated	4	2.52764	1.53329	2.55893	5.34345	4.17688	1.61795
dnaN	P0A988	b3701	Beta sliding clamp OS=Escherichia coli (strain K12) OX=83333 GN=dnaN PE=1 SV=1	27	5.39	40.6	6	0.0246681	0.0237286				0.634747	0.648439	0.783811	1.04332	1	estimated	4	2.52764	0.0295868	4.59503	5.24517	5.05126	0.456226
srlD	P05707	b2705	Sorbitol-6-phosphate 2-dehydrogenase OS=Escherichia coli (strain K12) OX=83333 GN=srlD PE=1 SV=2	25	6.33	27.8	4				1.25178	3.65439	0.720287	0.961543	0.92863	1.03222	1	stable
znuA	P39172	b1857	High-affinity zinc uptake system protein ZnuA OS=Escherichia coli (strain K12) OX=83333 GN=znuA PE=1 SV=4	22	5.99	33.8	6	0.734229	0.496702	0.265939	0.285361	7.83286	1.85117	0.412268	1.26557	1.31246	1	estimated	1	16.4673	0.170564	2.21284	5.71502	5.43015	3.21731
pflA	P0A9N4	b0902	Pyruvate formate-lyase 1-activating enzyme OS=Escherichia coli (strain K12) OX=83333 GN=pflA PE=1 SV=2	30	6.46	28.2	5						0.199766	0.456518	0.926097	0.913482	1	estimated	2	5.96482	0.00358477	5.39529	5.46618	5.43015	0.0360294
coaBC	P0ABQ0	b3639	Coenzyme A biosynthesis bifunctional protein CoaBC OS=Escherichia coli (strain K12) OX=83333 GN=coaBC PE=1 SV=2	28	7.49	43.4	5	0.0074877	0.00560064	0.0190719	0.0206768	0.0157649	0.269239	0.417368	0.894985	0.851296	1	estimated	4	4.43719	0.012093	5.39676	5.49562	5.4593	0.0625388
mnmA	P25745	b1133	tRNA-specific 2-thiouridylase MnmA OS=Escherichia coli (strain K12) OX=83333 GN=mnmA PE=1 SV=4	24	5.06	40.9	5				0.0415483		0.83346	0.857033	1.10586	0.756169	1	estimated	3	3.1005	0.0719655	3.87649	5.17677	4.73065	0.85416
ssb	P0AGE0	b4059	Single-stranded DNA-binding protein OS=Escherichia coli (strain K12) OX=83333 GN=ssb PE=1 SV=2	25	5.58	19	2	0.200767	0.176285				1.41929	1.06343	0.859379	1.62734	1	estimated	4	3.1005	0.607033	2.06492	5.15217	3.18593	1.96624
yjgR	P39342	b4263	Uncharacterized protein YjgR OS=Escherichia coli (strain K12) OX=83333 GN=yjgR PE=4 SV=1	30	6.29	54.3	8	0.0638679	0.043079			0.552193	0.848397	0.65355	0.792126	1.04579	1	estimated	4	1.38191	0.0683926	3.89817	4.71366	4.32261	0.424444
hpf	P0AFX0	b3203	Ribosome hibernation promoting factor OS=Escherichia coli (strain K12) OX=83333 GN=hpf PE=1 SV=1	29	7.05	10.7	3						0.380946	0.508642	0.671931	1.01661	1	estimated	2	3.19598	0.0344212	5.14528	5.54952	5.37186	0.226575
ycgM	P76004	b1180	Oxaloacetate tautomerase YcgM OS=Escherichia coli (strain K12) OX=83333 GN=ycgM PE=1 SV=1	35	6.33	23.7	4	0.185949	0.279757		0.0733032	1.37955	1.03915	0.80621	1.19811	1.09694	1	estimated	3	20	0.310738	3.79462	4.22815	3.91457	0.313573
fepB	P0AEL6	b0592	Ferric enterobactin-binding periplasmic protein FepB OS=Escherichia coli (strain K12) OX=83333 GN=fepB PE=1 SV=1	26	6.14	34.3	4	0.168998		0.905731	1.61443	1.63277	1.43227	1.97448	2.04675	1.39244	1	estimated	4	7.30151	2.07715	1	3.72593	2.7196	1.7196
yffB	P24178	b2471	Protein YffB OS=Escherichia coli (strain K12) OX=83333 GN=yffB PE=1 SV=1	28	6.55	13.6	5	0.0254747		1.14555	1.38567	2.59733	0.824734	1.66826	1.36697	1.11959	1	estimated	4	19.1407	0.796181	2.21475	3.49994	2.69045	0.80949
ymdB	P0A8D6	b1045	O-acetyl-ADP-ribose deacetylase OS=Escherichia coli (strain K12) OX=83333 GN=ymdB PE=1 SV=1	25	5.72	18.9	6	0.156239	0.139473	0.0338775	0.063869	1.42598	1.16015	0.868915	0.975865	1.05967	1	estimated	3	20	0.230363	3.81337	4.20881	3.94372	0.265094
yrdA	P0A9W9	b3279	Protein YrdA OS=Escherichia coli (strain K12) OX=83333 GN=yrdA PE=1 SV=1	25	5.55	20.2	6	0.0077139	0.0183337		0.0433665	0.0856285	0.9236	0.843651	1.27649	1.24604	1	estimated	4	5.10553	0.156982	4.33579	5.16623	4.7598	0.424004
lptB	P0A9V1	b3201	Lipopolysaccharide export system ATP-binding protein LptB OS=Escherichia coli (strain K12) OX=83333 GN=lptB PE=1 SV=2	18	5.99	26.8	1	0.107839	0.166075	0.133951		0.362169	0.372718	0.532188	1.16366	1.34318	1	estimated	4	7.30151	0.366201	4.2195	5.53326	5.31357	1.09406
yidA	P0A8Y5	b3697	Sugar phosphatase YidA OS=Escherichia coli (strain K12) OX=83333 GN=yidA PE=1 SV=1	28	5.26	29.7	6		0.0167705			0.151396	0.669982	0.757861	0.792227	0.940684	1	estimated	4	2.33668	0.0101213	4.83786	5.06458	4.96382	0.125956
tyrB	P04693	b4054	Aromatic-amino-acid aminotransferase OS=Escherichia coli (strain K12) OX=83333 GN=tyrB PE=1 SV=1	22	5.48	43.5	5	0.00554611					0.868924	0.896477	1.07632	1.21656	1	estimated	4	5.96482	0.0572949	2.58705	5.15744	4.90553	2.31848
hslV	P0A7B8	b3932	ATP-dependent protease subunit HslV OS=Escherichia coli (strain K12) OX=83333 GN=hslV PE=1 SV=2	24	6.39	19.1	3	0.0187743					0.737104	0.984708	1.14714	0.844016	1	estimated	4	16.7538	0.0463454	3.79037	5.18981	5.13869	1.34832
obgE	P42641	b3183	GTPase ObgE/CgtA OS=Escherichia coli (strain K12) OX=83333 GN=obgE PE=1 SV=1	23	4.88	43.3	6	0.754468	0.845232	1.20342	1.43348	1.45608	0.62175	0.72986	1.0135	1.25493	1	stable
dsbA	P0AEG4	b3860	Thiol:disulfide interchange protein DsbA OS=Escherichia coli (strain K12) OX=83333 GN=dsbA PE=1 SV=1	25	6.34	23.1	10	0.0838612	0.0710481	0.142947	0.261642	0.281472	0.444035	0.412386	0.426744	0.897598	1	estimated	4	1.09548	0.141974	4.83171	5.69891	5.28442	0.452711
ndh	P00393	b1109	Type II NADH:quinone oxidoreductase OS=Escherichia coli (strain K12) OX=83333 GN=ndh PE=1 SV=2	21	8.85	47.3	4							0.33279	0.708912	1.223	1	estimated	1	6.34673	0.0937902	4.91959	5.81944	5.51759	0.598
folC	P08192	b2315	Dihydrofolate synthase/folylpolyglutamate synthase OS=Escherichia coli (strain K12) OX=83333 GN=folC PE=1 SV=2	18	5.8	45.4	6						0.654256	0.692791	0.773111	0.825025	1	estimated	2	1.38191	0.00482529	4.38764	5.04115	4.78894	0.401303
cheA	P07363	b1888	Chemotaxis protein CheA OS=Escherichia coli (strain K12) OX=83333 GN=cheA PE=1 SV=3	25	4.89	71.3	5						0.799584	0.601436	1.16069	1.04329	1	estimated	2	3.57789	0.108632	1	5.29189	4.96382	3.96382
ubiE	P0A887	b3833	Ubiquinone/menaquinone biosynthesis C-methyltransferase UbiE OS=Escherichia coli (strain K12) OX=83333 GN=ubiE PE=1 SV=1	25	7.99	28.1	4	0.035624					0.313788	0.543672	0.98141	0.502674	1	estimated	4	2.24121	0.168572	4.41078	5.83746	5.40101	0.990222
gatD	P0A9S3	b2091	Galactitol 1-phosphate 5-dehydrogenase OS=Escherichia coli (strain K12) OX=83333 GN=gatD PE=1 SV=1	24	6.38	37.4	6	0.0137467			0.0240208	0.0550841	0.326931	0.292582	0.864204	0.870686	1	estimated	4	4.15075	0.0324945	5.38826	5.58276	5.48844	0.100179
fruB	P69811	b2169	Multiphosphoryl transfer protein OS=Escherichia coli (strain K12) OX=83333 GN=fruB PE=1 SV=1	25	4.94	39.6	4			0.0367851			0.635191	0.27695	0.394206	0.458465	1	estimated	1	2.62312	0.022444	5.72864	6.16919	5.95477	0.226136
ydcL	P64451	b1431	Uncharacterized lipoprotein YdcL OS=Escherichia coli (strain K12) OX=83333 GN=ydcL PE=3 SV=1	23	8.32	24.4	5		0.00896148		0.0296325	0.0187227	0.273372	0.34073	0.872582	0.92185	1	estimated	4	4.8191	0.0126064	5.42004	5.53062	5.48844	0.0683973
fliD	P24216	b1924	Flagellar hook-associated protein 2 OS=Escherichia coli (strain K12) OX=83333 GN=fliD PE=1 SV=5	20	5.08	48.4	3	0.110263	0.0503796	0.098681	0.278945	0.210561	0.394937	0.286849	0.701425	0.79115	1	estimated	4	1.38191	0.11913	4.97144	5.69495	5.37186	0.400424
cpxP	P0AE85	b4484	Periplasmic protein CpxP OS=Escherichia coli (strain K12) OX=83333 GN=cpxP PE=1 SV=1	25	6.89	19	5	0.824721	0.761608	0.398143	0.0338463	0.344254	0.804424	0.737852	0.792667	1.05263	1	estimated	2	1.8593	0.0357581	4.228	4.92003	4.64322	0.415217
truD	Q57261	b2745	tRNA pseudouridine synthase D OS=Escherichia coli (strain K12) OX=83333 GN=truD PE=1 SV=1	23	6.57	39.1	5			0.127609	0.39562	0.194887	0.480519	0.512224	0.616534	0.662556	1	estimated	2	1.47739	0.0184145	5.14074	5.53648	5.34271	0.20197
yqjG	P42620	b3102	Glutathionyl-hydroquinone reductase YqjG OS=Escherichia coli (strain K12) OX=83333 GN=yqjG PE=1 SV=1	19	6.47	37.4	6						4.93332	1.32734	3.90067	2.94302	1	pH50 <5.2	2	8.35176	0.10715	1	5.29907
ybhB	P12994	b0773	UPF0098 protein YbhB OS=Escherichia coli (strain K12) OX=83333 GN=ybhB PE=1 SV=2	23	5.66	17.1	7	0.0518377	0.113438	0.0908281	0.284089	0.117046	1.17715	1.42332	1.16111	1.49893	1	estimated	4	11.8844	0.589856	4.02002	5.16696	4.46834	0.698619
yheO	P64624	b3346	Uncharacterized protein YheO OS=Escherichia coli (strain K12) OX=83333 GN=yheO PE=4 SV=1	17	5.66	26.8	3						0.632775	0.582261	0.924053	1.19102	1	estimated	2	3.86432	0.0790904	3.79345	5.3846	5.13869	1.34524
alsB	P39265	b4088	D-allose-binding periplasmic protein OS=Escherichia coli (strain K12) OX=83333 GN=alsB PE=1 SV=1	25	6.87	32.9	8	0.358762	0.269594		0.154966	0.238699	0.425073	0.678216	0.555085	0.838842	1	estimated	3	1.19095	0.107203	4.61876	5.51861	5.10955	0.490791
hsdM	P08957	b4349	Type I restriction enzyme EcoKI methylase subunit OS=Escherichia coli (strain K12) OX=83333 GN=hsdM PE=1 SV=1	25	5.22	59.3	6						1.01362	0.730373	0.729252	1.0447	1	estimated	1	2.52764	0.0366136	2.54516	5.4445	5.05126	2.50609
rapZ	P0A894	b3205	RNase adapter protein RapZ OS=Escherichia coli (strain K12) OX=83333 GN=rapZ PE=1 SV=1	16	7.24	32.5	3			0.161653				0.384657	0.992797	0.805727	1	estimated	3	7.39698	0.0617835	4.77342	5.63607	5.4593	0.685877
ydcS	P76108	b1440	Bifunctional polyhydroxybutyrate synthase / ABC transporter periplasmic binding protein OS=Escherichia coli (strain K12) OX=83333 GN=ydcS PE=1 SV=1	28	7.42	42.3	8	2.64324	3.7075	1.2008	4.82609	12.9856	2.76138	1.51861			1	other
nnr	P31806	b4167	Bifunctional NAD(P)H-hydrate repair enzyme Nnr OS=Escherichia coli (strain K12) OX=83333 GN=nnr PE=1 SV=2	18	6.46	54.6	5	0.170582	0.35952	0.808054	1.1311	1.17398	0.413527	0.745608	0.764332	1.0066	1	estimated	4	3.86432	0.531896	2.2373	3.50272	2.95276	0.715462
ubiG	P17993	b2232	Ubiquinone biosynthesis O-methyltransferase OS=Escherichia coli (strain K12) OX=83333 GN=ubiG PE=1 SV=1	20	6.6	26.5	4	0.324697	0.112386				0.653595	0.456646	1.06607	1.43768	1	estimated	4	4.8191	0.437297	2.55996	5.54542	5.19698	2.63703
potD	P0AFK9	b1123	Spermidine/putrescine-binding periplasmic protein OS=Escherichia coli (strain K12) OX=83333 GN=potD PE=1 SV=1	18	5.39	38.8	5	0.613881	0.371033			0.484429	1.17886	0.966488	0.939216	0.747073	1	estimated	2	8.92462	0.101797	3.29358	4.6006	4.29347	0.999889
speG	P0A951	b1584	Spermidine N(1)-acetyltransferase OS=Escherichia coli (strain K12) OX=83333 GN=speG PE=1 SV=2	17	6.68	21.9	1						0.161552	0.386763	0.685301	0.79571	1	estimated	2	3.57789	0.00434423	5.52857	5.63622	5.57588	0.0603419
aroD	P05194	b1693	3-dehydroquinate dehydratase OS=Escherichia coli (strain K12) OX=83333 GN=aroD PE=1 SV=2	28	5.36	27.4	4	0.899298	0.864511	0.393196	0.419537	1.0428	0.516058	1.01959	1.06656	1.09307	1	estimated	3	3.38693	0.29584	2.52451	4.2756	3.7397	1.21519
tesB	P0AGG2	b0452	Acyl-CoA thioesterase 2 OS=Escherichia coli (strain K12) OX=83333 GN=tesB PE=1 SV=2	18	6.67	31.9	3						0.0925733	0.433848	0.965343	1.12817	1	estimated	2	10.0704	0.0174766	5.37171	5.50001	5.43015	0.0698619
pdxH	P0AFI7	b1638	Pyridoxine/pyridoxamine 5'-phosphate oxidase OS=Escherichia coli (strain K12) OX=83333 GN=pdxH PE=1 SV=2	22	9.16	25.5	3						0.261713	0.400909	0.559386	0.757487	1	estimated	2	2.52764	0.00741784	5.51773	5.69583	5.60503	0.0908058
thyA	P0A884	b2827	Thymidylate synthase OS=Escherichia coli (strain K12) OX=83333 GN=thyA PE=1 SV=1	24	6.02	30.5	5	0.198448	0.242205	0.37337	0.65257	0.398242	0.252381	0.348882	0.725227	0.694258	1	estimated	2	1.47739	0.125467	4.74296	5.93017	5.4593	0.71634
trpR	P0A881	b4393	Trp operon repressor OS=Escherichia coli (strain K12) OX=83333 GN=trpR PE=1 SV=2	21	5.5	12.3	4	0.16385	0.102007				0.919585	1.05837	1.12165	0.896945	1	estimated	4	2.14573	0.0436898	2.87089	5.11555	3.59397	1.52158
ravA	P31473	b3746	Regulatory ATPase RavA OS=Escherichia coli (strain K12) OX=83333 GN=ravA PE=1 SV=2	18	6.48	56.4	4	0.0161128	0.00835763	0.0832888	0.0684884	0.0872334	0.685978	0.649765	0.949542	1.08999	1	estimated	4	3.1005	0.0431715	4.82951	5.18366	5.02211	0.192596
frdB	P0AC47	b4153	Fumarate reductase iron-sulfur subunit OS=Escherichia coli (strain K12) OX=83333 GN=frdB PE=1 SV=2	20	6.52	27.1	3	0.388938	0.432944		0.0883248	0.118135	0.140132	0.242235	0.629853	0.766379	1	estimated	3	3.76884	0.208946	5.37303	5.98275	5.66332	0.319431
yjdJ	P39274	b4127	Uncharacterized protein YjdJ OS=Escherichia coli (strain K12) OX=83333 GN=yjdJ PE=1 SV=1	31	8.15	10.5	3	1.965	1.48234	0.0571107		0.517066	1.30814	1.46262	1.15116	1.14489	1	estimated	2	12.2663	0.352828	1	5.06825	4.29347	3.29347
fimC	P31697	b4316	Chaperone protein FimC OS=Escherichia coli (strain K12) OX=83333 GN=fimC PE=1 SV=3	24	9.33	26.7	3	1.44304	0.474289	0.870165	2.44662	2.72802				1.41381	1	estimated	2	2.90955	0.171329	1	3.40694	2.83618	1.83618
rluC	P0AA39	b1086	Ribosomal large subunit pseudouridine synthase C OS=Escherichia coli (strain K12) OX=83333 GN=rluC PE=1 SV=1	21	9.85	36	6				0.455878		0.111888	0.267117	0.802789	0.838991	1	estimated	2	5.29648	0.213668	4.89176	5.89136	5.57588	0.684119
bepA	P66948	b2494	Beta-barrel assembly-enhancing protease OS=Escherichia coli (strain K12) OX=83333 GN=bepA PE=1 SV=1	15	7.68	53.9	3						0.272076	0.543487	1.07307	0.443271	1	estimated	2	2.43216	0.27094	3.781	6.17578	5.40101	1.62
mfd	P30958	b1114	Transcription-repair-coupling factor OS=Escherichia coli (strain K12) OX=83333 GN=mfd PE=1 SV=2	25	6.16	129.9	14	0.00067866	0.249584	0.30653	0.461135	0.526855	0.606937	0.36641	1.11129	0.644583	1	estimated	4	1	0.313567	3.76167	5.17502	4.46834	0.706674
nuoA	P0AFC3	b2288	NADH-quinone oxidoreductase subunit A OS=Escherichia coli (strain K12) OX=83333 GN=nuoA PE=1 SV=1	16	9.83	16.4	2						0.0927876	0.295791	0.695594	0.824244	1	estimated	2	4.43719	0.002901	5.58408	5.66434	5.63417	0.0500896
sufS	P77444	b1680	Cysteine desulfurase OS=Escherichia coli (strain K12) OX=83333 GN=sufS PE=1 SV=1	20	6.34	44.4	5	0.012289	0.395502	0.0177517	0.116226	0.0094092	0.552351	0.0842941	0.709533	0.657592	1	estimated	3	2.14573	0.190307	5.18483	5.99183	5.60503	0.420196
cbpA	P36659	b1000	Curved DNA-binding protein OS=Escherichia coli (strain K12) OX=83333 GN=cbpA PE=1 SV=2	23	6.81	34.4	4		0.0294247	0.080672	0.197459	0.172072	0.395947	0.701343	1.33169	0.94832	1	estimated	4	8.25628	0.2002	4.79012	5.39983	5.25528	0.46516
slt	P0AGC3	b4392	Soluble lytic murein transglycosylase OS=Escherichia coli (strain K12) OX=83333 GN=slt PE=1 SV=1	30	8.78	73.3	10				0.00166045	0.36205	0.28764	0.390007	0.631743	0.674659	1	estimated	3	1.57286	0.0848551	5.12859	5.84068	5.51759	0.389
ybiT	P0A9U3	b0820	Probable ATP-binding protein YbiT OS=Escherichia coli (strain K12) OX=83333 GN=ybiT PE=1 SV=1	19	5.08	59.8	6	0.0716661	0.0714412				0.554682	0.772176	0.783461	0.819118	1	estimated	4	1.38191	0.0175092	4.4824	5.1362	4.81809	0.335688
fadI	P76503	b2342	3-ketoacyl-CoA thiolase FadI OS=Escherichia coli (strain K12) OX=83333 GN=fadI PE=1 SV=1	21	8.4	46.5	3	0.0608859	0.318283	0.441022		0.313449	0.140932	0.0855677	0.977782	0.848244	1	estimated	2	12.0754	0.13859	5.40862	5.77228	5.57588	0.196404
ygiC	P0ADT5	b3038	Putative acid--amine ligase YgiC OS=Escherichia coli (strain K12) OX=83333 GN=ygiC PE=1 SV=1	17	4.77	45	4	0.120047					1.25897	1.0094	1.13238	1.05414	1	estimated	4	19.3317	0.0876108	2.52861	5.08348	2.60302	2.48046
sufC	P77499	b1682	Probable ATP-dependent transporter SufC OS=Escherichia coli (strain K12) OX=83333 GN=sufC PE=1 SV=1	19	4.98	27.6	6	0.0288412	0.0442247				0.43633	0.555219	0.955681	1.08009	1	estimated	4	4.91457	0.0238983	5.19479	5.37406	5.28442	0.0896341
bglA	Q46829	b2901	6-phospho-beta-glucosidase BglA OS=Escherichia coli (strain K12) OX=83333 GN=bglA PE=1 SV=2	19	5.86	55.3	5						1.65759	1.27452	1.50016	1.29765	1	pH50 <5.2	2	8.82915	0.846539	1	5.20489
uvrB	P0A8F8	b0779	UvrABC system protein B OS=Escherichia coli (strain K12) OX=83333 GN=uvrB PE=1 SV=2	19	5.24	76.2	8	0.0116965	0.0244825	0.0296812	0.0529326	0.0321212	0.883243	0.769331	0.952044	1.25408	1	estimated	4	4.53266	0.0998001	4.40068	5.14807	4.87638	0.475705
gsiB	P75797	b0830	Glutathione-binding protein GsiB OS=Escherichia coli (strain K12) OX=83333 GN=gsiB PE=1 SV=1	23	8.28	56.4	8	0.384804	0.177362	0.00297407		0.694591	0.493337	0.304416	0.397243	1.23788	1	estimated	1	20	0.163086	4.67881	5.94833	5.80905	1.13024
allR	P0ACN4	b0506	HTH-type transcriptional repressor AllR OS=Escherichia coli (strain K12) OX=83333 GN=allR PE=1 SV=1	25	6.14	29.3	3						0.628924	0.573538	0.711239	0.797098	1	estimated	2	1.47739	0.0148335	4.51389	5.29306	5.05126	0.537365
argR	P0A6D0	b3237	Arginine repressor OS=Escherichia coli (strain K12) OX=83333 GN=argR PE=1 SV=1	17	5.03	17	3	0.151643	0.301561	0.0326361	0.0173397	0.248266	0.597706	0.769776	0.82419	0.936409	1	estimated	3	2.14573	0.0120914	4.83127	5.0514	4.93467	0.116729
ftnA	P0A998	b1905	Bacterial non-heme ferritin OS=Escherichia coli (strain K12) OX=83333 GN=ftnA PE=1 SV=1	18	4.83	19.4	2						0.857469	1.15946	1.35581	0.45125	1	estimated	2	20	0.45412	1	5.32089	5.10955	4.10955
pheA	P0A9J8	b2599	Bifunctional chorismate mutase/prephenate dehydratase OS=Escherichia coli (strain K12) OX=83333 GN=pheA PE=1 SV=1	25	6.68	43.1	8		0.038579	0.0333543			0.526047	0.310485	0.836163	0.722704	1	estimated	4	2.14573	0.0786473	4.96733	5.64223	5.40101	0.433671
betB	P17445	b0312	Betaine aldehyde dehydrogenase OS=Escherichia coli (strain K12) OX=83333 GN=betB PE=1 SV=3	29	5.31	52.9	8					0.624836	0.688936	0.532606	0.632767	0.795408	1	estimated	1	2.05025	0.00819349	5.05389	5.57061	5.4	0.346107
ftsN	P29131	b3933	Cell division protein FtsN OS=Escherichia coli (strain K12) OX=83333 GN=ftsN PE=1 SV=3	26	10.17	35.8	6	0.579556	0.73843	0.771756	1.76752	1.19256	0.75794		0.747028	0.830979	1	stable
yfcE	P67095	b2300	Phosphodiesterase YfcE OS=Escherichia coli (strain K12) OX=83333 GN=yfcE PE=1 SV=1	16	6.05	20.1	2	0.090389	0.0743853				0.0733937	0.167198	0.605567	0.738391	1	estimated	4	4.53266	0.0163726	5.66141	5.80641	5.72161	0.0848009
hflC	P0ABC3	b4175	Modulator of FtsH protease HflC OS=Escherichia coli (strain K12) OX=83333 GN=hflC PE=1 SV=1	24	6.68	37.6	4						0.401019	0.158894	0.707698	1.02032	1	estimated	1	7.68342	0.0110252	5.55611	5.76584	5.66332	0.107209
gcvR	P0A9I3	b2479	Glycine cleavage system transcriptional repressor OS=Escherichia coli (strain K12) OX=83333 GN=gcvR PE=1 SV=2	16	5.68	20.8	3	2.24966	1.73176				5.21661	5.29771	3.30467	1.18173	1	other
bamB	P77774	b2512	Outer membrane protein assembly factor BamB OS=Escherichia coli (strain K12) OX=83333 GN=bamB PE=1 SV=1	19	4.91	41.9	6			0.00618716	0.012691	0.105971	0.183534		0.0423148	0.37874	1	estimated	3	12.3618	0.0451714	5.98289	6.2887	6.04221	0.246494
nusB	P0A780	b0416	Transcription antitermination protein NusB OS=Escherichia coli (strain K12) OX=83333 GN=nusB PE=1 SV=1	27	7.18	15.7	6	0.0136632	0.00751673	0.010919	0.0128096	0.0102306	0.10462	0.501802	0.731312	0.849089	1	estimated	4	4.05528	0.0285815	5.4363	5.59624	5.51759	0.0812858
ribF	P0AG40	b0025	Bifunctional riboflavin kinase/FMN adenylyltransferase OS=Escherichia coli (strain K12) OX=83333 GN=ribF PE=1 SV=1	14	9.23	34.7	6			0.0217113	0.0170541	0.0372052	0.271551	0.48868	0.714568	0.872045	1	estimated	3	3.19598	0.00488783	5.41917	5.50177	5.4593	0.0424737
thiI	P77718	b0423	tRNA sulfurtransferase OS=Escherichia coli (strain K12) OX=83333 GN=thiI PE=1 SV=1	22	6.61	54.9	7						0.569395	0.570008	1.03446	1.17324	1	estimated	2	4.72362	0.0738077	4.59723	5.3969	5.19698	0.599758
hisD	P06988	b2020	Histidinol dehydrogenase OS=Escherichia coli (strain K12) OX=83333 GN=hisD PE=1 SV=5	24	5.17	46.1	7	0.159391	0.0190238	0.0347208	0.0186368	0.834655	0.847698	0.631387	0.430959	0.929467	1	estimated	4	1.19095	0.485185	3.81439	5.41375	4.61407	0.799677
yiiS	P32162	b3922	UPF0381 protein YiiS OS=Escherichia coli (strain K12) OX=83333 GN=yiiS PE=1 SV=1	13	4.68	10.8	2		0.165669	0.615165	0.667571	0.651933	0.356542				1	estimated	2	1	0.27622	2.58617	4.99751	3.76884	1.22866
malQ	P15977	b3416	4-alpha-glucanotransferase OS=Escherichia coli (strain K12) OX=83333 GN=malQ PE=1 SV=2	19	6.58	78.5	7	0.0153545			0.00550615		0.939398	1.00546	1.24742	0.995195	1	estimated	3	18.4724	0.061557	3.86946	5.14807	5.05126	1.18179
nuoI	P0AFD6	b2281	NADH-quinone oxidoreductase subunit I OS=Escherichia coli (strain K12) OX=83333 GN=nuoI PE=1 SV=1	24	5.48	20.5	6	0.0510335		0.0540262	0.0981911	0.117822		0.200952	1.26822	0.75745	1	estimated	4	20	0.161492	5.39119	5.69173	5.4593	0.232434
ftsA	P0ABH0	b0094	Cell division protein FtsA OS=Escherichia coli (strain K12) OX=83333 GN=ftsA PE=1 SV=1	24	6.24	45.3	6	0.681992	0.512876	0.440391	0.830519	2.09511	0.594036	0.705771	1.10511	1.44388	1	estimated	3	1.19095	0.450085	1	4.45091	3.33166	2.33166
aroB	P07639	b3389	3-dehydroquinate synthase OS=Escherichia coli (strain K12) OX=83333 GN=aroB PE=1 SV=1	22	6.05	38.9	5	0.0178698		0.0253141			0.261649	0.255572	0.764441	0.771035	1	estimated	4	3.67337	0.0204052	5.49152	5.67093	5.57588	0.0950532
pncC	P0A6G3	b2700	Nicotinamide-nucleotide amidohydrolase PncC OS=Escherichia coli (strain K12) OX=83333 GN=pncC PE=1 SV=1	16	5.12	17.6	3	0.133165	0.103619	0.0533713			1.84446	1.99558	1.75831	1.08336	1	estimated	3	8.73367	2.31472	1.68822	5.20826	3.82714	2.13892
yajG	P0ADA5	b0434	Uncharacterized lipoprotein YajG OS=Escherichia coli (strain K12) OX=83333 GN=yajG PE=3 SV=1	20	8.63	20.9	3						0.216141	0.364846	0.908508	1.14644	1	estimated	2	6.9196	0.0353636	5.3474	5.56768	5.4593	0.111896
yjaG	P32680	b3999	Uncharacterized protein YjaG OS=Escherichia coli (strain K12) OX=83333 GN=yjaG PE=4 SV=1	15	4.53	22.6	2	0.0298974		0.0195781	0.0792225		0.305799	0.481766	0.691613	0.65424	1	estimated	3	2.05025	0.0191277	5.37318	5.62363	5.51759	0.14441
fpr	P28861	b3924	Flavodoxin/ferredoxin--NADP reductase OS=Escherichia coli (strain K12) OX=83333 GN=fpr PE=1 SV=4	20	6.65	27.7	4	0.157352		0.0181006			0.966321	1.13658	1.78658	1.37849	1	estimated	3	19.9045	0.805886	2.70363	5.2872	5.02211	2.31848
rnc	P0A7Y0	b2567	Ribonuclease 3 OS=Escherichia coli (strain K12) OX=83333 GN=rnc PE=1 SV=1	20	6.89	25.5	5	0.0152441		0.0286956	0.120736	0.453116	0.123337	0.415384	0.705367	0.8977	1	estimated	4	3.86432	0.225985	4.86218	5.80831	5.54673	0.684558
aroA	P0A6D3	b0908	3-phosphoshikimate 1-carboxyvinyltransferase OS=Escherichia coli (strain K12) OX=83333 GN=aroA PE=1 SV=1	17	5.59	46.1	5				0.0783886		0.911456	1.16979	0.881225	1.03717	1	estimated	3	20	0.0510562	3.84735	5.15436	5.0804	1.23305
panZ	P37613	b3459	PanD regulatory factor OS=Escherichia coli (strain K12) OX=83333 GN=panZ PE=1 SV=1	20	7.14	14.5	5	0.634672	0.619801	0.90144	1.10563	1.78258	0.848949	0.867288	0.716371	1.40778	1	stable
ugpQ	P10908	b3449	Glycerophosphodiester phosphodiesterase, cytoplasmic OS=Escherichia coli (strain K12) OX=83333 GN=ugpQ PE=1 SV=1	22	6.54	27.4	4						0.877901	0.88144	0.959383	1.0265	1	estimated	2	2.71859	0.00345327	3.07828	4.92515	4.52663	1.44835
ycdX	P75914	b1034	Probable phosphatase YcdX OS=Escherichia coli (strain K12) OX=83333 GN=ycdX PE=1 SV=1	19	5.92	26.9	5	0.194399	0.0361916	0.00361597		0.421037	0.750671	1.21512	0.927555	1.46284	1	estimated	3	3.67337	0.320699	3.84823	5.19801	4.41005	0.78796
yhhZ	P46855	b3442	Uncharacterized protein YhhZ OS=Escherichia coli (strain K12) OX=83333 GN=yhhZ PE=3 SV=1	24	8.75	44.2	2	0.454886	0.581453	0.551569	0.786607	0.295823	2.07262	0.659001	0.618449	0.696411	1	estimated	2	1.19095	0.0272306	4.66226	5.38958	5.0804	0.418146
yibN	P0AG27	b3611	Uncharacterized protein YibN OS=Escherichia coli (strain K12) OX=83333 GN=yibN PE=1 SV=1	19	9.33	15.6	5			0.0164614	0.0175857	0.0370983	0.0798246	0.182608	0.892535	0.707293	1	estimated	3	5.86935	0.0634909	5.47394	5.72878	5.60503	0.131083
trg	P05704	b1421	Methyl-accepting chemotaxis protein III OS=Escherichia coli (strain K12) OX=83333 GN=trg PE=1 SV=3	20	6.55	58.9	10	0.350297	0.306352	0.632165	0.814428	1.3458	0.838108	0.885844	0.927317	1.18644	1	estimated	4	2.33668	0.267734	2.47266	3.46201	3.0402	0.567536
hemX	P09127	b3803	Protein HemX OS=Escherichia coli (strain K12) OX=83333 GN=hemX PE=1 SV=1	18	4.82	42.9	4						0.0571419	0.085873	0.702975	0.855948	1	estimated	2	6.9196	0.00362843	5.65643	5.72849	5.69246	0.0360294
pmrD	P37590	b2259	Signal transduction protein PmrD OS=Escherichia coli (strain K12) OX=83333 GN=pmrD PE=1 SV=2	13	8.35	9.9	1	0.104118	0.287278	0.164816				0.943739	0.422923		1	estimated	4	1	0.222111	3.35656	5.78415	4.58492	1.22837
folP	P0AC13	b3177	Dihydropteroate synthase OS=Escherichia coli (strain K12) OX=83333 GN=folP PE=1 SV=1	26	6.02	30.6	9	0.100852	0.147634	0.0580361	0.0584962	0.167007		0.419424	0.894121	0.959694	1	estimated	4	5.96482	0.0664634	5.06971	5.57324	5.4593	0.389586
pyrF	P08244	b1281	Orotidine 5'-phosphate decarboxylase OS=Escherichia coli (strain K12) OX=83333 GN=pyrF PE=1 SV=1	23	6.21	26.3	9	0.577595	0.974737	1.17794	1.38812	1.12244	0.238483	0.661329	0.698614	0.588784	1	estimated	1	1.19095	0.0433433	4.05664	5.69612	5.10955	1.05291
entE	P10378	b0594	Enterobactin synthase component E OS=Escherichia coli (strain K12) OX=83333 GN=entE PE=1 SV=3	12	5.63	59.1	2						1.23412	1.29224	1.08136	1.45598	1	pH50 <5.2	2	8.82915	0.354752	1	5.17589
patZ	P76594	b2584	Peptidyl-lysine N-acetyltransferase PatZ OS=Escherichia coli (strain K12) OX=83333 GN=patZ PE=1 SV=1	12	6.42	97.9	5	0.560387	0.581509	2.36372	2.08949	1.1272	0.310868	0.641956	0.908413	1.87831	1	estimated	1	20	0.779803	1	5.98787	5.37186	4.37186
galT	P09148	b0758	Galactose-1-phosphate uridylyltransferase OS=Escherichia coli (strain K12) OX=83333 GN=galT PE=1 SV=2	22	6.47	39.6	5	0.98176	0.898715	0.366845	0.465005	0.642971	4.55285	1.30809	2.17166	1.66432	1	estimated	3	2.52764	0.573185	2.30555	4.55021	3.85628	1.55073
lsrG	P64461	b1518	(4S)-4-hydroxy-5-phosphonooxypentane-2,3-dione isomerase OS=Escherichia coli (strain K12) OX=83333 GN=lsrG PE=1 SV=1	16	6.06	11.2	3						0.0688301	0.548807	0.768944	0.951596	1	estimated	2	5.29648	0.0418915	5.32485	5.61484	5.4593	0.155542
hemC	P06983	b3805	Porphobilinogen deaminase OS=Escherichia coli (strain K12) OX=83333 GN=hemC PE=1 SV=2	14	5.47	33.8	4	0.0881608	0.21055		0.0918629	2.58291	1.32232		1.21731	0.7714	1	estimated	3	20	0.255478	3.78261	5.11804	3.91457	1.20347
fliN	P15070	b1946	Flagellar motor switch protein FliN OS=Escherichia coli (strain K12) OX=83333 GN=fliN PE=1 SV=1	14	4.61	14.8	1	0.0295358					0.195007	0.35004	0.631629	0.797713	1	estimated	4	3.29146	0.00227848	5.57427	5.64281	5.60503	0.0377869
pncA	P21369	b1768	Nicotinamidase OS=Escherichia coli (strain K12) OX=83333 GN=pncA PE=1 SV=1	15	4.81	23.3	3		0.0325237		0.129258	0.811247	0.923425	1.12107	1.06076	1.46291	1	estimated	4	6.72864	0.239561	3.77529	4.38105	4.08945	0.314159
glpX	P0A9C9	b3925	Fructose-1,6-bisphosphatase 1 class 2 OS=Escherichia coli (strain K12) OX=83333 GN=glpX PE=1 SV=1	14	5.5	35.8	5	0.153556	0.0273881				0.424493	0.138615	0.924198	0.583588	1	estimated	2	2.71859	0.194588	4.80154	6.01702	5.57588	0.774339
ispD	Q46893	b2747	2-C-methyl-D-erythritol 4-phosphate cytidylyltransferase OS=Escherichia coli (strain K12) OX=83333 GN=ispD PE=1 SV=3	13	6.65	25.7	5	0.114897	0.065435				0.789172	0.594035	0.77191	0.873422	1	estimated	1	2.43216	0.00108903	5.14382	5.33964	5.25528	0.111457
ybaA	P0AAQ6	b0456	Uncharacterized protein YbaA OS=Escherichia coli (strain K12) OX=83333 GN=ybaA PE=4 SV=1	18	4.86	13.3	3	0.094118	0.0896058				0.637715	2.31297	0.863032	0.740159	1	estimated	4	1.19095	0.0191173	4.3087	5.03983	4.67236	0.367471
dacA	P0AEB2	b0632	D-alanyl-D-alanine carboxypeptidase DacA OS=Escherichia coli (strain K12) OX=83333 GN=dacA PE=1 SV=1	19	8.28	44.4	8	0.184072	0.217305	0.00875826	0.00366295	0.0103344	0.441946	0.361451	0.529381	0.674063	1	estimated	3	1.95477	0.0351014	5.43367	5.76232	5.60503	0.171359
hmp	P24232	b2552	Flavohemoprotein OS=Escherichia coli (strain K12) OX=83333 GN=hmp PE=1 SV=1	19	5.77	43.8	5	0.0438714	0.0843728	0.126872	0.244072	0.380923	0.344809	0.443141	0.560208	0.68947	1	estimated	4	1	0.0779679	4.98491	5.65277	5.31357	0.339204
rsuA	P0AA43	b2183	Ribosomal small subunit pseudouridine synthase A OS=Escherichia coli (strain K12) OX=83333 GN=rsuA PE=1 SV=1	16	6.18	25.8	3						0.491522	1.178	1.0487	1.58008	1	estimated	2	20	0.377425	1	5.37889	5.19698	4.19698
nadR	P27278	b4390	Trifunctional NAD biosynthesis/regulator protein NadR OS=Escherichia coli (strain K12) OX=83333 GN=nadR PE=1 SV=2	12	5.63	47.3	3			0.0141744				0.275343	0.624063	0.626796	1	estimated	3	2.90955	0.0107228	5.59697	5.81842	5.72161	0.124638
fabY	P0ADQ2	b3888	Probable acyltransferase FabY OS=Escherichia coli (strain K12) OX=83333 GN=fabY PE=2 SV=1	18	6.35	37.1	7	0.114737	0.149991	0.234064	0.425164	0.240434	0.178606	0.333729	0.722547	0.737166	1	estimated	2	3.1005	0.059458	5.35677	5.79264	5.60503	0.248251
rbsA	P04983	b3749	Ribose import ATP-binding protein RbsA OS=Escherichia coli (strain K12) OX=83333 GN=rbsA PE=1 SV=1	26	6.14	55	1	0.452333	1.81775	3.56352	4.12423	4.28826	1.00357	0.915333	0.904068	0.743844	1	estimated	4	20	0.757126	1	2.68503	2.51558	1.51558
glgC	P0A6V1	b3430	Glucose-1-phosphate adenylyltransferase OS=Escherichia coli (strain K12) OX=83333 GN=glgC PE=1 SV=2	15	6.14	48.7	7	0.23114	0.146361	0.496427	0.491503	0.595543	1.05841	1.08453	0.945483	1.54	1	estimated	3	2.05025	0.370586	2.31405	4.34927	3.7397	1.42565
yecJ	P0AD10	b4537	Uncharacterized protein YecJ OS=Escherichia coli (strain K12) OX=83333 GN=yecJ PE=4 SV=1	11	5.05	9.1	1	0.827531	0.54214			0.24677	0.824254		0.610191	1.25312	1	estimated	2	1	0.410324	1.34155	5.4675	4.03116	2.68961
lplA	P32099	b4386	Lipoate-protein ligase A OS=Escherichia coli (strain K12) OX=83333 GN=lplA PE=1 SV=3	15	6.02	37.9	4	0.436069					0.301134	2.29689	2.09503	1.77761	1	estimated	2	15.3216	0.794854	1	5.95887	5.25528	4.25528
yfcH	P77775	b2304	Epimerase family protein YfcH OS=Escherichia coli (strain K12) OX=83333 GN=yfcH PE=3 SV=1	14	7.25	32.7	4	0.123686	0.0271218				0.273515	0.302208	0.447224	0.665969	1	estimated	2	2.43216	0.0174731	5.62553	5.87744	5.75075	0.126689
thiL	P0AGG0	b0417	Thiamine-monophosphate kinase OS=Escherichia coli (strain K12) OX=83333 GN=thiL PE=1 SV=1	15	4.72	35	3						0.0901902	0.208344	0.67202	1.1146	1	estimated	2	6.63317	0.0467079	5.4716	5.80202	5.60503	0.19699
yhiI	P37626	b3487	Uncharacterized protein YhiI OS=Escherichia coli (strain K12) OX=83333 GN=yhiI PE=3 SV=1	17	7.5	38.8	8	0.181625	0.114112	0.224159	0.325874	1.12608	0.526081	0.350403	0.575929	0.956049	1	estimated	1	4.05528	0.0301539	5.30932	5.76994	5.60503	0.295705
rfbC	P37745	b2038	dTDP-4-dehydrorhamnose 3,5-epimerase OS=Escherichia coli (strain K12) OX=83333 GN=rfbC PE=1 SV=1	17	5.78	21.3	5	0.0961407	0.0548917	0.0379689	0.0908571	0.237813	0.762356	0.761124	0.750803	0.946771	1	estimated	4	2.05025	0.034724	4.65376	4.98418	4.81809	0.166087
yciK	P31808	b1271	Uncharacterized oxidoreductase YciK OS=Escherichia coli (strain K12) OX=83333 GN=yciK PE=1 SV=3	12	7.8	27.9	4	0.145007		0.108704	0.131809	0.363251	1.49019	1.31502	1.38682	0.785024	1	estimated	4	7.30151	0.584611	3.84032	5.11233	4.3809	0.731426
tldD	P0AGG8	b3244	Metalloprotease TldD OS=Escherichia coli (strain K12) OX=83333 GN=tldD PE=1 SV=1	18	5.06	51.3	3	0.0133498		0.391519	0.538177		0.198582	0.416313	0.814978	0.907608	1	estimated	2	4.62814	0.289681	3.73311	5.93222	5.48844	1.75533
rlmM	P0ADR6	b2806	Ribosomal RNA large subunit methyltransferase M OS=Escherichia coli (strain K12) OX=83333 GN=rlmM PE=1 SV=1	15	7.37	41.9	3		0.0395937	0.0507675	0.0747426		0.347363	0.809914	0.982482	1.45723	1	estimated	3	10.5477	0.219605	4.96851	5.40437	5.25528	0.286771
ydgD	P76176	b1598	Uncharacterized serine protease YdgD OS=Escherichia coli (strain K12) OX=83333 GN=ydgD PE=1 SV=1	9	6.23	29.3	3	0.176795	0.255068	0.337435	0.601336	0.639541	0.517216	0.497368	0.953864	1.28863	1	estimated	1	12.1709	0.0851784	4.3292	5.60781	5.40101	1.0718
murD	P14900	b0088	UDP-N-acetylmuramoylalanine--D-glutamate ligase OS=Escherichia coli (strain K12) OX=83333 GN=murD PE=1 SV=3	13	5.31	46.9	5	0.442822	0.507992	0.711639	0.600204	0.551178	0.909771	0.804322	0.531017	0.954711	1	estimated	2	1	0.13567	2.79957	4.913	4.0603	1.26074
dusA	P32695	b4049	tRNA-dihydrouridine(20/20a) synthase OS=Escherichia coli (strain K12) OX=83333 GN=dusA PE=1 SV=4	16	6.58	38.4	4						0.985752	1.25267	3.15879	1.2118	1	estimated	2	20	0.108813	1	5.1548	4.96382	3.96382
hemE	P29680	b3997	Uroporphyrinogen decarboxylase OS=Escherichia coli (strain K12) OX=83333 GN=hemE PE=3 SV=3	28	6.3	39.2	4						0.587261	0.696023	0.826108	0.846174	1	estimated	2	1.8593	0.00191842	4.85646	5.10559	4.99296	0.136502
sad	P76149	b1525	Succinate semialdehyde dehydrogenase [NAD(P)+] Sad OS=Escherichia coli (strain K12) OX=83333 GN=sad PE=1 SV=2	12	5.63	49.7	5			0.327567		7.12563	2.58661	0.954329	0.842477	0.601329	1	estimated	3	1	0.105004	3.22386	4.92867	4.14774	0.923876
sufA	P77667	b1684	Iron-sulfur cluster assembly protein SufA OS=Escherichia coli (strain K12) OX=83333 GN=sufA PE=1 SV=1	16	5.02	13.3	2	0.0572438	0.0643344				0.962107	1.12614	0.894565	1.18669	1	estimated	4	3.38693	0.0644503	2.85961	5.13269	3.53568	1.59701
sdaA	P16095	b1814	L-serine dehydratase 1 OS=Escherichia coli (strain K12) OX=83333 GN=sdaA PE=1 SV=3	16	5.34	48.9	6						0.481364	0.394674	0.812556	1.21314	1	estimated	1	7.01508	0.0660282	5.02563	5.70052	5.4593	0.433671
ygiM	P0ADT8	b3055	Uncharacterized protein YgiM OS=Escherichia coli (strain K12) OX=83333 GN=ygiM PE=3 SV=1	16	9.11	23.1	5	0.187574	0.072338	0.28794		0.379111	0.423813	0.494326	1.25826	1.21027	1	estimated	4	6.82412	0.434348	3.65255	5.54644	5.31357	1.66101
gltD	P09832	b3213	Glutamate synthase [NADPH] small chain OS=Escherichia coli (strain K12) OX=83333 GN=gltD PE=1 SV=3	15	5.72	52	6		0.546787	0.389485	0.910312	0.429366	0.705883	1.04266	1.20444	1.32668	1	estimated	2	3.00503	0.212459	2.6742	5.21324	4.4392	1.765
dhaL	P76014	b1199	PEP-dependent dihydroxyacetone kinase, ADP-binding subunit DhaL OS=Escherichia coli (strain K12) OX=83333 GN=dhaL PE=1 SV=3	16	5.41	22.6	3	0.0164959	0.0165697				0.446412	0.831352	0.790338	0.792861	1	estimated	4	2.05025	0.0503507	4.53894	5.33041	5.0804	0.541466
cydA	P0ABJ9	b0733	Cytochrome bd-I ubiquinol oxidase subunit 1 OS=Escherichia coli (strain K12) OX=83333 GN=cydA PE=1 SV=1	10	6.81	58.2	1						0.182006		0.861864	0.959459	1	estimated	2	5.58291	0.000175134	5.45358	5.48493	5.4593	0.0256307
prmA	P0A8T1	b3259	Ribosomal protein L11 methyltransferase OS=Escherichia coli (strain K12) OX=83333 GN=prmA PE=1 SV=1	11	4.48	31.9	3						1.66741	1.79289	3.08543	0.949134	1	pH50 <5.2	2	8.82915	1.0767	1	5.23389
dsbG	P77202	b0604	Thiol:disulfide interchange protein DsbG OS=Escherichia coli (strain K12) OX=83333 GN=dsbG PE=1 SV=2	14	8.27	27.5	2	1.35274	0.713427	0.622656	0.224799		0.953927	1.49549			1	estimated	3	1	0.6218	1	5.7	2.98	2.72
agaV	P42904	b3133	N-acetylgalactosamine-specific phosphotransferase enzyme IIB component 2 OS=Escherichia coli (strain K12) OX=83333 GN=agaV PE=4 SV=1	13	5.86	17.1	2	0.272954	0.484683	0.440851	0.547868	1.0337	1.20986	1.46591	1.3128	2.0275	1	estimated	3	3.86432	0.38832	2.37834	4.03482	3.62312	1.24477
oppF	P77737	b1247	Oligopeptide transport ATP-binding protein OppF OS=Escherichia coli (strain K12) OX=83333 GN=oppF PE=1 SV=1	19	7.75	37.2	9	0.00473691			0.0124136		0.0667169	0.156481	0.84992	1.05036	1	estimated	4	8.92462	0.00773331	5.53882	5.63622	5.57588	0.0603419
frsA	P04335	b0239	Esterase FrsA OS=Escherichia coli (strain K12) OX=83333 GN=frsA PE=1 SV=2	16	6.95	47	5						1.44997	1.15495	0.957465	1.25767	1	pH50 <5.2	2	8.82915	0.294683	1	5.1469
flgL	P29744	b1083	Flagellar hook-associated protein 3 OS=Escherichia coli (strain K12) OX=83333 GN=flgL PE=3 SV=2	10	4.79	34.3	3	0.850219	1.33846	2.39789	4.07907	0.0218998	0.212693	1.47001	0.81537	0.893042	1	estimated	2	20	0.320234	5.0432	5.34901	5.25528	0.212075
glpC	P0A996	b2243	Anaerobic glycerol-3-phosphate dehydrogenase subunit C OS=Escherichia coli (strain K12) OX=83333 GN=glpC PE=1 SV=1	18	8.43	44.1	5	0.759947	0.738837	1.47433	1.50494	0.72954		0.178089	0.995301	0.743786	1	estimated	1	10.4523	0.0650497	5.34491	5.76232	5.54673	0.215591
pptA	P31992	b1461	Tautomerase PptA OS=Escherichia coli (strain K12) OX=83333 GN=pptA PE=1 SV=3	8	5.05	8.7	1	0.667108	0.579327	0.29875	0.277646	0.402346	0.819651	0.959821	0.845966	1.02781	1	estimated	3	1.76382	0.0410773	4.08022	4.54333	4.32261	0.242393
cyoB	P0ABI8	b0431	Cytochrome bo(3) ubiquinol oxidase subunit 1 OS=Escherichia coli (strain K12) OX=83333 GN=cyoB PE=1 SV=1	14	7.2	74.3	3							0.292065	0.813195	1.35644	1	estimated	1	8.54271	0.150203	4.67324	5.82618	5.51759	0.844347
corC	P0AE78	b0658	Magnesium and cobalt efflux protein CorC OS=Escherichia coli (strain K12) OX=83333 GN=corC PE=1 SV=1	14	4.7	33.3	4						0.79512	1.06951	0.735979	1.05304	1	estimated	2	20	0.0786061	1	5.18366	5.13869	4.13869
sspB	P0AFZ3	b3228	Stringent starvation protein B OS=Escherichia coli (strain K12) OX=83333 GN=sspB PE=1 SV=1	12	4.55	18.3	3						0.728448	1.07922	0.8393	1.10231	1	estimated	2	17.7085	0.0445587	1.89121	5.19244	5.13869	3.24748
hisF	P60664	b2025	Imidazole glycerol phosphate synthase subunit HisF OS=Escherichia coli (strain K12) OX=83333 GN=hisF PE=1 SV=1	11	5.2	28.4	2						0.265513	0.302841	0.910471	1.08186	1	estimated	2	6.34673	0.0346249	5.35853	5.59053	5.4593	0.131229
iscR	P0AGK8	b2531	HTH-type transcriptional regulator IscR OS=Escherichia coli (strain K12) OX=83333 GN=iscR PE=1 SV=1	16	7.34	17.3	7	0.918922	0.718714	1.38414	2.42929	2.27673	0.644459	0.521202	1.00943	0.904786	1	stable
sdhD	P0AC44	b0722	Succinate dehydrogenase hydrophobic membrane anchor subunit OS=Escherichia coli (strain K12) OX=83333 GN=sdhD PE=1 SV=1	17	8.51	12.9	2							0.173039	0.552182	0.912616	1	estimated	1	5.96482	0.0111772	5.62143	5.81007	5.72161	0.100179
fadJ	P77399	b2341	Fatty acid oxidation complex subunit alpha OS=Escherichia coli (strain K12) OX=83333 GN=fadJ PE=1 SV=1	17	8.81	77	3		0.063949				0.312966	0.530917	0.826095	0.744917	1	estimated	4	2.81407	0.0226719	5.24869	5.53223	5.40101	0.152319
pntB	P0AB67	b1602	NAD(P) transhydrogenase subunit beta OS=Escherichia coli (strain K12) OX=83333 GN=pntB PE=1 SV=1	11	6.14	48.7	2							0.19702	0.613806	0.739843	1	estimated	1	4.24623	0.00177521	5.67738	5.75588	5.72161	0.0442312
fliG	P0ABZ1	b1939	Flagellar motor switch protein FliG OS=Escherichia coli (strain K12) OX=83333 GN=fliG PE=1 SV=1	18	4.79	36.8	5			0.031897	0.0402596		0.152253	0.147227	0.686068	0.744061	1	estimated	3	4.43719	0.0173296	5.61645	5.7632	5.69246	0.0760132
plsB	P0A7A7	b4041	Glycerol-3-phosphate acyltransferase OS=Escherichia coli (strain K12) OX=83333 GN=plsB PE=1 SV=2	18	8.38	91.3	6	0.109769	0.180308	0.043806	0.200312	1.4322	0.224176	0.44861	0.655305	0.78105	1	estimated	1	2.62312	0.00222851	5.40818	5.57837	5.51759	0.109406
astB	P76216	b1745	N-succinylarginine dihydrolase OS=Escherichia coli (strain K12) OX=83333 GN=astB PE=1 SV=1	12	6.13	49.3	6	0.308395					0.821744	0.913523	0.406372	0.88625	1	estimated	4	1	0.238147	1.9498	5.30844	4.0603	2.1105
ansA	P0A962	b1767	L-asparaginase 1 OS=Escherichia coli (strain K12) OX=83333 GN=ansA PE=1 SV=1	14	5.86	37.1	3	0.325672	0.247964	0.0325381	0.188163	1.60935	0.655912	0.503012	0.768347	0.90166	1	estimated	1	3.29146	0.00107177	5.34286	5.44904	5.40101	0.058145
paaY	P77181	b1400	Phenylacetic acid degradation protein PaaY OS=Escherichia coli (strain K12) OX=83333 GN=paaY PE=3 SV=1	13	6.64	21.3	4	0.812889	1.01675				0.802526	1.14754	0.655997	0.79965	1	stable
ispH	P62623	b0029	4-hydroxy-3-methylbut-2-enyl diphosphate reductase OS=Escherichia coli (strain K12) OX=83333 GN=ispH PE=1 SV=1	14	5.3	34.8	5	0.810508	0.776679	1.79333	1.75444	2.04227	0.63769	0.678127	0.803184	0.893853	1	stable
ptsG	P69786	b1101	PTS system glucose-specific EIICB component OS=Escherichia coli (strain K12) OX=83333 GN=ptsG PE=1 SV=1	10	8.65	50.6	1							0.37901	0.743698	0.817341	1	estimated	1	3.48241	0.00143616	5.48053	5.57793	5.51759	0.0603419
nudE	P45799	b3397	ADP compounds hydrolase NudE OS=Escherichia coli (strain K12) OX=83333 GN=nudE PE=1 SV=1	8	4.92	21.1	4						1.01613	1.3551	0.694401	1.41114	1	pH50 <5.2	2	8.44724	0.388778	1	5.23389
aroC	P12008	b2329	Chorismate synthase OS=Escherichia coli (strain K12) OX=83333 GN=aroC PE=1 SV=4	11	6.2	39.1	4	0.0257829	0.0299404				0.0417997	0.482202	0.754203	0.71597	1	estimated	4	3.67337	0.0617564	5.41682	5.73669	5.57588	0.160814
rsd	P0AFX4	b3995	Regulator of sigma D OS=Escherichia coli (strain K12) OX=83333 GN=rsd PE=1 SV=1	26	6.02	18.2	1	0.89906	0.430368	0.265463	0.385328	0.746721	0.637825	0.621601	0.936668	0.94682	1	estimated	3	1.09548	0.10519	3.60935	4.60894	4.14774	0.53839
ycjG	P51981	b1325	L-Ala-D/L-Glu epimerase OS=Escherichia coli (strain K12) OX=83333 GN=ycjG PE=1 SV=2	7	5.06	34.7	2						1.03479	0.726087	1.09944	0.509594	1	estimated	2	1	0.265601	1	5.29189	3.59397	2.59397
hemY	P0ACB7	b3802	Protein HemY OS=Escherichia coli (strain K12) OX=83333 GN=hemY PE=1 SV=1	27	8.53	45.2	7		0.13102	0.196267	0.53531	0.441047	0.737743	0.923751	1.15027	1.27187	1	estimated	4	1.76382	0.205416	3.62385	4.56501	4.08945	0.475559
ybdZ	P18393	b4511	Enterobactin biosynthesis protein YbdZ OS=Escherichia coli (strain K12) OX=83333 GN=ybdZ PE=1 SV=1	10	4.6	8.3	1	1.05885	1.14174	0.955161	0.187539	0.47815		0.36236	0.22205		1	estimated	1	1	0.236723	3.77046	6.8	5.69246	1.92201
lldD	P33232	b3605	L-lactate dehydrogenase OS=Escherichia coli (strain K12) OX=83333 GN=lldD PE=1 SV=1	11	6.81	42.7	3						0.0944354	0.13091	0.445573	0.706616	1	estimated	2	4.43719	0.00306473	5.78385	5.8669	5.83819	0.054337
hscB	P0A6L9	b2527	Co-chaperone protein HscB OS=Escherichia coli (strain K12) OX=83333 GN=hscB PE=1 SV=1	13	5.19	20.1	4						0.970322	0.757657	0.751193	0.83752	1	estimated	1	1.28643	0.00879936	3.85526	5.20504	4.67236	0.817106
rfaH	P0AFW0	b3842	Transcription antitermination protein RfaH OS=Escherichia coli (strain K12) OX=83333 GN=rfaH PE=1 SV=1	17	8.44	18.3	2	0.225953	0.177693	0.181589	0.0484125	0.0616136	1.33114	0.858843	1.14397	1.98061	1	estimated	3	19.5226	1.14721	3.77631	5.24034	4.4392	0.801141
prfA	P0A7I0	b1211	Peptide chain release factor RF1 OS=Escherichia coli (strain K12) OX=83333 GN=prfA PE=1 SV=1	7	5.26	40.5	3	0.104751	0.12064				0.710315	0.54332	0.956675	0.746952	1	estimated	4	1.19095	0.0698651	3.97931	5.24239	4.64322	0.663907
trmD	P0A873	b2607	tRNA (guanine-N(1)-)-methyltransferase OS=Escherichia coli (strain K12) OX=83333 GN=trmD PE=1 SV=1	9	5.78	28.4	2						0.608668	0.572831	0.775226	0.274457	1	estimated	2	1	0.230007	3.75259	6.27875	5.22613	1.47354
frlC	P45541	b4474	Fructoselysine 3-epimerase OS=Escherichia coli (strain K12) OX=83333 GN=frlC PE=1 SV=3	12	5.2	31.1	3							0.0462969	0.604633	0.731845	1	estimated	1	5.86935	0.0110075	5.68587	5.84786	5.7799	0.0940279
ycgJ	P76001	b1177	Uncharacterized protein YcgJ OS=Escherichia coli (strain K12) OX=83333 GN=ycgJ PE=3 SV=1	8	5.52	13.4	1	0.464843	0.214902	0.66997	3.49668	0.737147	0.480036	0.726096	1.50334	0.675628	1	estimated	1	17.6131	0.358933	1	5.69788	5.34271	4.34271
cobB	P75960	b1120	NAD-dependent protein deacylase OS=Escherichia coli (strain K12) OX=83333 GN=cobB PE=1 SV=3	9	7.93	31.4	3							0.63159	1.47428	1.27922	1	estimated	1	20	0.303124	1	5.69788	5.37186	4.37186
nagZ	P75949	b1107	Beta-hexosaminidase OS=Escherichia coli (strain K12) OX=83333 GN=nagZ PE=1 SV=1	15	6.29	37.6	2	0.0332652					0.481942	0.593083	0.813681	0.743954	1	estimated	4	1.95477	0.0120858	4.98022	5.35751	5.22613	0.245908
iscA	P0AAC8	b2528	Iron-binding protein IscA OS=Escherichia coli (strain K12) OX=83333 GN=iscA PE=1 SV=1	13	4.88	11.5	3		0.0784224			0.332804	0.633916	0.758595	0.431746	0.992712	1	estimated	4	1.28643	0.162067	4.04522	5.40906	4.84724	0.80202
tabA	P0AF96	b4252	Toxin-antitoxin biofilm protein TabA OS=Escherichia coli (strain K12) OX=83333 GN=tabA PE=1 SV=1	15	5.52	16.9	2		0.0748685	0.0447953			0.726541	0.721457	0.808413	1.24828	1	estimated	4	3.19598	0.111709	4.12445	5.26685	4.96382	0.839368
puuR	P0A9U6	b1299	HTH-type transcriptional regulator PuuR OS=Escherichia coli (strain K12) OX=83333 GN=puuR PE=1 SV=1	15	5.5	20.1	4	0.431666	0.204365				0.881496	0.81634	0.906104	1.12381	1	estimated	4	1.09548	0.0843928	2.69763	4.08989	3.38995	0.699937
flgK	P33235	b1082	Flagellar hook-associated protein 1 OS=Escherichia coli (strain K12) OX=83333 GN=flgK PE=1 SV=3	10	4.69	57.9	3	0.100229					0.0843068	0.323092	0.304213	0.762145	1	estimated	2	3.38693	0.073705	5.60971	6.05495	5.80905	0.245908
ycgB	P29013	b1188	Uncharacterized protein YcgB OS=Escherichia coli (strain K12) OX=83333 GN=ycgB PE=4 SV=2	11	6	60.8	4							0.0626492	0.520659	0.500821	1	estimated	1	3.76884	0.0273859	5.73391	6.1194	5.89648	0.222914
yrdD	P45771	b3283	Uncharacterized protein YrdD OS=Escherichia coli (strain K12) OX=83333 GN=yrdD PE=4 SV=2	8	8.19	19.9	2	1.4447	1.15237	2.60655	3.55574	4.1989	0.945174	0.963964	0.838061	0.884296	1	stable
mscL	P0A742	b3291	Large-conductance mechanosensitive channel OS=Escherichia coli (strain K12) OX=83333 GN=mscL PE=1 SV=1	11	7.25	14.9	3								0.733878	1.0397	1	estimated	1	20	0.00219526	5.64296	5.76379	5.75075	0.107795
murB	P08373	b3972	UDP-N-acetylenolpyruvoylglucosamine reductase OS=Escherichia coli (strain K12) OX=83333 GN=murB PE=1 SV=1	14	6.18	37.8	3		0.0299306				0.437189	0.930788	1.35096	1.76605	1	estimated	4	14.1759	0.712035	2.25751	5.51334	5.22613	2.96862
pntA	P07001	b1603	NAD(P) transhydrogenase subunit alpha OS=Escherichia coli (strain K12) OX=83333 GN=pntA PE=1 SV=2	15	5.83	54.6	5	0.0619243	0.0367753			0.0128399	0.151911	0.483811	0.752846	1.04158	1	estimated	4	5.20101	0.0318983	5.38006	5.55127	5.4593	0.0919775
rlmE	P0C0R7	b3179	Ribosomal RNA large subunit methyltransferase E OS=Escherichia coli (strain K12) OX=83333 GN=rlmE PE=1 SV=1	12	9.41	23.3	4	0.27905		0.300308			0.181323	0.572235	0.729493	0.524885	1	estimated	2	1.38191	0.172672	4.5508	6.12159	5.48844	0.937643
bamD	P0AC02	b2595	Outer membrane protein assembly factor BamD OS=Escherichia coli (strain K12) OX=83333 GN=bamD PE=1 SV=1	11	6.6	27.8	3	0.0842313	0.0233494	0.0329377	0.101573			0.263016	0.56142	0.623324	1	estimated	4	2.81407	0.0233742	5.63139	5.86719	5.75075	0.119366
rlmB	P63177	b4180	23S rRNA (guanosine-2'-O-)-methyltransferase RlmB OS=Escherichia coli (strain K12) OX=83333 GN=rlmB PE=1 SV=1	10	6.64	26.5	4	0.362857	1.42551				0.390494	1.90724	2.57639	2.81283	1	estimated	4	20	1.3821	1	3.42364	2.51558	1.51558
ybhC	P46130	b0772	Putative acyl-CoA thioester hydrolase YbhC OS=Escherichia coli (strain K12) OX=83333 GN=ybhC PE=1 SV=2	10	6	46.1	3								1.08292	0.640282	1	pH50 <5.8	1	1	0.110687	1	6.02039
rnpA	P0A7Y8	b3704	Ribonuclease P protein component OS=Escherichia coli (strain K12) OX=83333 GN=rnpA PE=1 SV=1	10	11.81	13.8	2						0.680656	1.21507	2.19398	2.19012	1	estimated	2	20	0.0510808	4.652	5.20856	5.16784	0.515835
murF	P11880	b0086	UDP-N-acetylmuramoyl-tripeptide--D-alanyl-D-alanine ligase OS=Escherichia coli (strain K12) OX=83333 GN=murF PE=1 SV=2	8	5.44	47.4	2						2.25241	2.28513	2.43605	1.53363	1	pH50 <5.2	2	7.39698	0.284756	1	5.92988
ppx	P0AFL6	b2502	Exopolyphosphatase OS=Escherichia coli (strain K12) OX=83333 GN=ppx PE=1 SV=2	12	7.14	58.1	9	0.0738743		0.0139564	0.421718	1.04797	0.686479	0.532668	0.695737	0.745673	1	estimated	1	1.95477	0.00447153	5.1239	5.51144	5.37186	0.247958
tsaE	P0AF67	b4168	tRNA threonylcarbamoyladenosine biosynthesis protein TsaE OS=Escherichia coli (strain K12) OX=83333 GN=tsaE PE=1 SV=1	12	4.65	16.8	3	0.37615	0.0946334				0.315374	0.829119	1.80117	1.46228	1	estimated	4	12.8392	1.00905	1.95112	5.58657	5.25528	3.30416
qorB	P39315	b4211	Quinone oxidoreductase 2 OS=Escherichia coli (strain K12) OX=83333 GN=qorB PE=1 SV=1	11	5.58	29.7	5	0.204111	0.637295			2.32305	1.60378	1.01852	1.61254	1.62491	1	estimated	4	6.34673	1.13079	1	5.1179	2.7196	2.3983
purK	P09029	b0522	N5-carboxyaminoimidazole ribonucleotide synthase OS=Escherichia coli (strain K12) OX=83333 GN=purK PE=1 SV=2	9	5.92	39.4	3			0.073235	0.0802059	0.0431329	0.49578	0.41288	0.568107	0.775646	1	estimated	3	1.8593	0.0388254	5.25908	5.62846	5.4593	0.200212
entB	P0ADI4	b0595	Enterobactin synthase component B OS=Escherichia coli (strain K12) OX=83333 GN=entB PE=1 SV=1	10	5.25	32.5	4						0.437732	0.536846	0.594189	0.832447	1	estimated	2	1.95477	0.0185294	5.09212	5.54205	5.37186	0.27974
artP	P0AAF6	b0864	Arginine transport ATP-binding protein ArtP OS=Escherichia coli (strain K12) OX=83333 GN=artP PE=1 SV=1	8	6.64	27	1						0.350551	0.292554	0.634017	0.637326	1	estimated	2	2.24121	0.0217673	5.45681	5.80524	5.63417	0.177364
rph	P0CG19	b3643	Truncated inactive ribonuclease PH OS=Escherichia coli (strain K12) OX=83333 GN=rph PE=1 SV=1	11	5.49	24.4	1		0.18851	0.367999			0.409771				1	estimated	4	1	0.0783716	3.50346	6.05832	4.78894	1.28549
slyX	P0A8R4	b3348	Protein SlyX OS=Escherichia coli (strain K12) OX=83333 GN=slyX PE=3 SV=1	12	4.92	8.2	3	0.0802437	0.0413309		0.0497071		0.494169	0.540306	0.6396	0.916713	1	estimated	4	2.05025	0.0321008	5.04628	5.44172	5.28442	0.238146
mtlA	P00550	b3599	PTS system mannitol-specific EIICBA component OS=Escherichia coli (strain K12) OX=83333 GN=mtlA PE=1 SV=1	8	6.49	67.9	3	0.23067	0.193827	0.30497	0.347153	0.561955	0.417603	0.645368	0.632831	0.784419	1	estimated	2	1	0.0908343	4.14437	5.39456	4.81809	0.67372
frmR	P0AAP3	b0357	Transcriptional repressor FrmR OS=Escherichia coli (strain K12) OX=83333 GN=frmR PE=1 SV=1	8	6.11	10.3	2						0.759255	0.749021	0.928945	0.81898	1	estimated	2	1.38191	0.0131092	3.58635	4.98579	4.46834	0.881988
wzzB	P76372	b2027	Chain length determinant protein OS=Escherichia coli (strain K12) OX=83333 GN=wzzB PE=1 SV=2	10	5.59	36.4	2						0.260154			0.78703	1	estimated	2	3.00503	0.000594205	5.48991	5.61367	5.54673	0.0669327
trpC	P00909	b1262	Tryptophan biosynthesis protein TrpCF OS=Escherichia coli (strain K12) OX=83333 GN=trpC PE=1 SV=4	9	5.82	49.5	4	0.0416481					0.329719	0.123526	0.77955	0.730219	1	estimated	1	5.58291	0.0324008	5.50953	5.82062	5.66332	0.157299
rluB	P37765	b1269	Ribosomal large subunit pseudouridine synthase B OS=Escherichia coli (strain K12) OX=83333 GN=rluB PE=1 SV=2	12	10.02	32.7	6	0.0405188		0.0316415			0.30749	0.587006	1.07294	0.995871	1	estimated	4	7.39698	0.0165822	5.27798	5.3805	5.34271	0.0647357
cpdA	P0AEW4	b3032	3',5'-cyclic adenosine monophosphate phosphodiesterase CpdA OS=Escherichia coli (strain K12) OX=83333 GN=cpdA PE=1 SV=1	7	5.95	30.9	3						0.857828	0.885943	0.496003	1.1815	1	estimated	2	1	0.235253	1	5.34989	3.7397	2.7397
tap	P07018	b1885	Methyl-accepting chemotaxis protein IV OS=Escherichia coli (strain K12) OX=83333 GN=tap PE=1 SV=2	7	5.71	57.5	2								0.866662	0.801575	1	estimated	1	1.66834	0.00764017	2.58969	5.68997	4.87638	2.28669
secD	P0AG90	b0408	Protein translocase subunit SecD OS=Escherichia coli (strain K12) OX=83333 GN=secD PE=1 SV=1	9	8.6	66.6	3	0.0373003				0.0616269	0.083956	0.150168	0.549145	0.638514	1	estimated	4	3.86432	0.0105148	5.74094	5.86748	5.80905	0.0681043
sbmC	P33012	b2009	DNA gyrase inhibitor OS=Escherichia coli (strain K12) OX=83333 GN=sbmC PE=1 SV=1	7	4.7	18.1	2	0.29881	0.239211		0.717007	0.195678	0.852576	0.667414	1.10694	0.971816	1	estimated	2	2.90955	0.0672187	4.4247	5.11306	4.78894	0.364248
iadA	P39377	b4328	Isoaspartyl dipeptidase OS=Escherichia coli (strain K12) OX=83333 GN=iadA PE=1 SV=1	13	5.26	41.1	5	0.709519	0.661033	1.2424	1.7047	1.76515	0.484504	0.809173	0.894789	0.541341	1	estimated	1	1	0.105888	1	5.63988	4.4392	3.4392
glgB	P07762	b3432	1,4-alpha-glucan branching enzyme GlgB OS=Escherichia coli (strain K12) OX=83333 GN=glgB PE=1 SV=1	8	6.37	84.3	1							0.579301	0.890738	0.733665	1	estimated	1	2.24121	0.0261291	3.99659	5.53092	5.22613	1.22954
yheV	P0ADW8	b4551	Uncharacterized protein YheV OS=Escherichia coli (strain K12) OX=83333 GN=yheV PE=4 SV=1	10	7.31	7.6	1	1.09911	0.856718	1.12805	0.27708	0.617987	0.514715		0.691216	0.456787	1	estimated	2	1	0.177069	3.86595	5.77023	4.87638	1.01043
actP	P32705	b4067	Cation/acetate symporter ActP OS=Escherichia coli (strain K12) OX=83333 GN=actP PE=1 SV=1	7	9.41	59.2	2						0.135905	0.474014	1.07897	1.38851	1	estimated	2	11.2161	0.162237	5.20797	5.61879	5.40101	0.217787
dkgB	P30863	b0207	Methylglyoxal reductase DkgB OS=Escherichia coli (strain K12) OX=83333 GN=dkgB PE=1 SV=2	8	5.69	29.4	3						2.54069	2.13406	2.2213	1.5106	1	pH50 <5.2	2	7.39698	0.260712	1	5.92988
mukE	P22524	b0923	Chromosome partition protein MukE OS=Escherichia coli (strain K12) OX=83333 GN=mukE PE=1 SV=5	10	5	27	2	0.184693	0.616449	0.764239	1.16488	1.08199	0.465491	0.479214	0.175857	1.34313	1	estimated	1	20	0.39478	1	6.42286	5.83819	4.83819
gss	P0AES0	b2988	Bifunctional glutathionylspermidine synthetase/amidase OS=Escherichia coli (strain K12) OX=83333 GN=gss PE=1 SV=1	13	5.29	70.5	3	0.204329	0.1754		0.289011	0.427459	0.512243	0.506049	0.71089	0.568878	1	estimated	3	1	0.0750235	4.59342	5.41316	5.02211	0.428691
ygaQ	P76616		Putative uncharacterized protein YgaQ OS=Escherichia coli (strain K12) OX=83333 GN=ygaQ PE=5 SV=2	11	7.18	85.2	2	0.393914	0.639412				1.12617	2.63892	1.73003	1.49403	1	estimated	4	3.38693	0.793036	1	5.0889	2.63216	2.45674
ycaO	P75838	b0905	Ribosomal protein S12 methylthiotransferase accessory factor YcaO OS=Escherichia coli (strain K12) OX=83333 GN=ycaO PE=1 SV=2	8	4.5	65.6	2	0.11517	0.0422363	0.0755573	0.0990004	0.0747103	1.27539	0.771374	0.319113	0.743591	1	estimated	1	1.09548	0.185471	1.72322	6.39738	5.16784	3.44462
evgA	P0ACZ4	b2369	DNA-binding transcriptional activator EvgA OS=Escherichia coli (strain K12) OX=83333 GN=evgA PE=1 SV=1	7	7.33	22.7	2	0.79847	0.870628				0.781884	1.04038	1.1794	1.38596	1	stable
dxs	P77488	b0420	1-deoxy-D-xylulose-5-phosphate synthase OS=Escherichia coli (strain K12) OX=83333 GN=dxs PE=1 SV=3	14	6.62	67.6	4	0.041662		0.0722516	0.10015	0.147573	0.174093	0.323044	0.645744	0.622002	1	estimated	4	2.43216	0.044709	5.53209	5.83336	5.69246	0.160375
pyrH	P0A7E9	b0171	Uridylate kinase OS=Escherichia coli (strain K12) OX=83333 GN=pyrH PE=1 SV=2	7	7.39	26	3	0.759702	0.459019	0.195109	0.184058	0.0444297	0.176026	0.237607	0.171013	0.965131	1	estimated	3	20	0.163527	5.784	5.96239	5.86734	0.0950532
lhgD	P37339	b2660	L-2-hydroxyglutarate dehydrogenase OS=Escherichia coli (strain K12) OX=83333 GN=lhgD PE=1 SV=3	9	8.37	46.1	4	0.0284182	0.139306	0.0383007				0.066206	0.251133	0.886939	1	estimated	4	15.799	0.0260244	5.83131	5.91098	5.86734	0.0436454
cysN	P23845	b2751	Sulfate adenylyltransferase subunit 1 OS=Escherichia coli (strain K12) OX=83333 GN=cysN PE=1 SV=1	11	5.14	52.5	4	0.0637872	0.165138				0.447723	0.266631	1.14095	1.45288	1	estimated	4	7.11055	0.406192	4.67178	5.75705	5.40101	0.729229
kdsD	P45395	b3197	Arabinose 5-phosphate isomerase KdsD OS=Escherichia coli (strain K12) OX=83333 GN=kdsD PE=1 SV=1	7	6.71	35.2	2						1.10458	1.45715	0.958539	0.778139	1	pH50 <5.2	2	8.82915	0.270863	1	5.17589
dut	P06968	b3640	Deoxyuridine 5'-triphosphate nucleotidohydrolase OS=Escherichia coli (strain K12) OX=83333 GN=dut PE=1 SV=2	6	5.26	16.3	3	0.668059	0.378151	0.151602	0.16991	0.192151	0.80673	0.115338	0.64851	0.626134	1	estimated	1	4.15075	0.0273007	5.59682	5.94335	5.7799	0.183076
ydcJ	P76097	b1423	2-oxoadipate dioxygenase/decarboxylase OS=Escherichia coli (strain K12) OX=83333 GN=ydcJ PE=1 SV=1	7	5.53	51	4						0.15171	0.805444	1.77243	0.937109	1	estimated	2	16.1809	0.601404	1	5.6453	5.31357	4.31357
rbsD	P04982	b3748	D-ribose pyranase OS=Escherichia coli (strain K12) OX=83333 GN=rbsD PE=1 SV=3	7	6.39	15.3	2	0.458661	0.18638				1.1051	0.838829	1.49215	1.61975	1	estimated	4	1.95477	0.751159	1	5.21251	3.06935	2.14316
nrdR	P0A8D0	b0413	Transcriptional repressor NrdR OS=Escherichia coli (strain K12) OX=83333 GN=nrdR PE=1 SV=1	8	7.8	17.2	1							0.670239	1.3365	1.32826	1	estimated	1	20	0.222215	1	5.5876	5.37186	4.37186
mdaB	P0AEY5	b3028	NADPH:quinone oxidoreductase MdaB OS=Escherichia coli (strain K12) OX=83333 GN=mdaB PE=1 SV=1	16	6.29	21.9	4	0.00202839	0.375675	0.0312305	0.0407097	1.12199	0.753084	0.736593	0.869164	1.08926	1	estimated	3	20	0.171641	3.82845	4.2362	3.94372	0.292483
pqqL	P31828	b1494	Probable zinc protease PqqL OS=Escherichia coli (strain K12) OX=83333 GN=pqqL PE=1 SV=2	12	6.33	104.6	8	0.397786	0.312408	0.398076	0.568689	1.12031	0.914245	1.08516	0.865522	0.76775	1	estimated	3	4.53266	0.128362	3.2719	3.85013	3.65226	0.380359
fecB	P15028	b4290	Fe(3+) dicitrate-binding periplasmic protein FecB OS=Escherichia coli (strain K12) OX=83333 GN=fecB PE=1 SV=3	7	8.88	33.1	3						2.68922	2.00613	1.36951	1.68427	1	pH50 <5.2	2	7.68342	0.604762	1	5.78957
zntA	P37617	b3469	Zinc/cadmium/lead-transporting P-type ATPase OS=Escherichia coli (strain K12) OX=83333 GN=zntA PE=1 SV=1	13	5.96	76.8	7	0.168274	0.136384	0.0916889					2.13797	3.09937	1	estimated	1	12.6482	1.16139e-08	3.67482	3.68273	3.68141	0.00659074
maa	P77791	b0459	Maltose O-acetyltransferase OS=Escherichia coli (strain K12) OX=83333 GN=maa PE=1 SV=3	9	6.67	20.1	2	0.121041	0.291914			0.178414	0.295469	0.82209	1.26071	1.13236	1	estimated	2	12.2663	0.119708	5.10296	5.38489	5.28442	0.181465
acrB	P31224	b0462	Multidrug efflux pump subunit AcrB OS=Escherichia coli (strain K12) OX=83333 GN=acrB PE=1 SV=1	11	5.57	113.5	4	0.265186	0.388522				1.2831	0.637092	0.193572	0.339344	1	estimated	1	1.47739	0.253128	4.08784	6.8	5.95477	1.86694
fliM	P06974	b1945	Flagellar motor switch protein FliM OS=Escherichia coli (strain K12) OX=83333 GN=fliM PE=1 SV=1	6	5.69	37.8	3					0.749077	0.595868	0.352901	0.503716	0.839591	1	estimated	1	3.19598	0.0229156	5.38826	5.82647	5.66332	0.275054
narP	P31802	b2193	Nitrate/nitrite response regulator protein NarP OS=Escherichia coli (strain K12) OX=83333 GN=narP PE=3 SV=1	8	4.97	23.6	3	0.105768							0.2484	1.32483	1	estimated	1	20	0.147524	5.62026	5.95346	5.83819	0.217934
hflX	P25519	b4173	GTPase HflX OS=Escherichia coli (strain K12) OX=83333 GN=hflX PE=1 SV=3	10	5.99	48.3	6				0.0312572		0.25011	0.513985	1.10215	1.40735	1	estimated	3	8.82915	0.192803	5.12829	5.56416	5.37186	0.243565
dcuA	P0ABN5	b4138	C4-dicarboxylate transporter DcuA OS=Escherichia coli (strain K12) OX=83333 GN=dcuA PE=1 SV=1	5	7.75	45.7	1								0.589809	0.744754	1	estimated	1	3.9598	0.000389888	5.63402	5.75529	5.72161	0.0875836
parE	P20083	b3030	DNA topoisomerase 4 subunit B OS=Escherichia coli (strain K12) OX=83333 GN=parE PE=1 SV=3	7	5.66	70.2	2	0.0158944	0.0155154	0.0790104	0.047137	0.187213	0.578225	0.480474	0.608123	0.882379	1	estimated	4	1.66834	0.0458444	5.03646	5.41785	5.22613	0.191717
ybiI	P41039	b0803	Uncharacterized protein YbiI OS=Escherichia coli (strain K12) OX=83333 GN=ybiI PE=1 SV=1	8	5.21	9.8	2		0.864057	1.62179	0.562541	0.445442	0.568018	0.95154	0.983311	1.19917	1	estimated	2	2.05025	0.128992	3.28318	5.2065	4.52663	1.24345
yciA	P0A8Z0	b1253	Acyl-CoA thioester hydrolase YciA OS=Escherichia coli (strain K12) OX=83333 GN=yciA PE=3 SV=1	12	7.88	14.2	2	0.517217	1.10939	0.799692	0.555303	0.305769	0.672796	0.689285	1.06938	1.18338	1	estimated	2	2.43216	0.100855	4.14715	5.24385	4.7598	0.612646
cycA	P0AAE0	b4208	D-serine/D-alanine/glycine transporter OS=Escherichia coli (strain K12) OX=83333 GN=cycA PE=1 SV=1	5	8.72	51.6	2								1.1179	1.82913	1	pH50 <5.8	1	7.49246	0.701355	1	6.8
parC	P0AFI2	b3019	DNA topoisomerase 4 subunit A OS=Escherichia coli (strain K12) OX=83333 GN=parC PE=1 SV=1	9	6.68	83.8	4								0.682045	0.585176	1	estimated	1	2.14573	0.0245386	4.03233	6.00296	5.60503	1.5727
ribD	P25539	b0414	Riboflavin biosynthesis protein RibD OS=Escherichia coli (strain K12) OX=83333 GN=ribD PE=1 SV=1	10	7.59	40.3	5	0.0849424	0.272273	0.497914	0.58083	1.00799	0.486326	0.855444	1.27562	1.27255	1	estimated	4	1.76382	0.446115	2.76983	4.12665	3.47739	0.707553
hflD	P25746	b1132	High frequency lysogenization protein HflD OS=Escherichia coli (strain K12) OX=83333 GN=hflD PE=1 SV=1	6	9.25	22.9	2	0.853835	0.531547		0.0268918				1.26323	0.521747	1	estimated	1	13.794	0.298016	2.50518	6.17959	4.0603	2.11929
fnr	P0A9E5	b1334	Fumarate and nitrate reduction regulatory protein OS=Escherichia coli (strain K12) OX=83333 GN=fnr PE=1 SV=1	6	8.09	27.9	2			0.0382381		0.0749463	0.691119	0.843128	1.02659	1.03766	1	estimated	3	4.24623	0.00823557	4.87902	5.12419	4.99296	0.131229
ubiH	P25534	b2907	2-octaprenyl-6-methoxyphenol hydroxylase OS=Escherichia coli (strain K12) OX=83333 GN=ubiH PE=1 SV=2	19	7.28	42.3	2	0.823829	0.794425	0.753846	0.500593	0.585743	0.587084	0.464882	0.608078	0.861804	1	estimated	1	2.71859	0.0135375	5.18278	5.65834	5.48844	0.305664
glnB	P0A9Z1	b2553	Nitrogen regulatory protein P-II 1 OS=Escherichia coli (strain K12) OX=83333 GN=glnB PE=1 SV=1	14	5.34	12.4	3	0.228381	0.352679				1.41691	0.833088	0.76419	1.32099	1	estimated	4	2.81407	0.36257	2.06462	5.07879	2.98191	2.09688
uvrD	P03018	b3813	DNA helicase II OS=Escherichia coli (strain K12) OX=83333 GN=uvrD PE=1 SV=1	37	6.24	81.9	4	1.11782	1.04378	2.00177	2.72975	2.91103	0.786855	0.826177	0.897009	1.0665	1	stable
tyrR	P07604	b1323	HTH-type transcriptional regulatory protein TyrR OS=Escherichia coli (strain K12) OX=83333 GN=tyrR PE=1 SV=2	4	5.78	57.6	3						0.392281	0.571357	0.881943	0.861838	1	estimated	2	3.48241	0.0044726	5.25161	5.37552	5.31357	0.061953
nadC	P30011	b0109	Nicotinate-nucleotide pyrophosphorylase [carboxylating] OS=Escherichia coli (strain K12) OX=83333 GN=nadC PE=1 SV=7	8	5.2	32.7	2	0.0282721					0.536427	0.228653	0.588785	0.95956	1	estimated	1	5.39196	0.0187333	5.5293	5.79147	5.66332	0.134012
exoX	P0AEK0	b1844	Exodeoxyribonuclease 10 OS=Escherichia coli (strain K12) OX=83333 GN=exoX PE=1 SV=1	8	7.56	25.1	1						0.332021	0.281366	0.674371	1.51819	1	estimated	2	6.0603	0.39421	4.03101	5.89663	5.48844	1.45743
yidC	P25714	b3705	Membrane protein insertase YidC OS=Escherichia coli (strain K12) OX=83333 GN=yidC PE=1 SV=2	6	7.99	61.5	2								0.396734	0.422102	1	estimated	1	3.38693	0.0135574	5.76071	6.23876	6.01307	0.252352
hemN	P32131	b3867	Oxygen-independent coproporphyrinogen III oxidase OS=Escherichia coli (strain K12) OX=83333 GN=hemN PE=1 SV=4	6	6.06	52.7	4	1.81576	0.687129			2.23571	0.644174	1.09909	0.481129	0.401458	1	estimated	2	1	0.418139	1	6.07487	4.73065	3.73065
gpmB	P0A7A2	b4395	Probable phosphoglycerate mutase GpmB OS=Escherichia coli (strain K12) OX=83333 GN=gpmB PE=3 SV=1	7	5.66	24.1	2	0.336422	0.404278	0.629153	1.126	1.39398		0.928953	0.681454	0.781953	1	estimated	4	2.81407	0.41927	1.93632	3.51927	2.89447	0.958148
trmA	P23003	b3965	tRNA/tmRNA (uracil-C(5))-methyltransferase OS=Escherichia coli (strain K12) OX=83333 GN=trmA PE=1 SV=1	5	6.07	41.9	2						0.649215	0.316599	0.46764	0.808968	1	estimated	1	3.29146	0.0223536	5.47907	5.87232	5.69246	0.213394
ilvD	P05791	b3771	Dihydroxy-acid dehydratase OS=Escherichia coli (strain K12) OX=83333 GN=ilvD PE=1 SV=5	16	5.9	65.5	7	0.0782484		0.0289939	0.0453988	0.220693	0.671468	0.946782	0.714402	0.783848	1	estimated	4	2.05025	0.089524	4.57921	5.12698	4.84724	0.27974
yfgM	P76576	b2513	Ancillary SecYEG translocon subunit OS=Escherichia coli (strain K12) OX=83333 GN=yfgM PE=1 SV=1	6	5.16	22.2	3								0.53948	0.847896	1	estimated	1	7.77889	9.61431e-07	5.75075	5.80905	5.7799	0.0291457
mdoD	P40120	b1424	Glucans biosynthesis protein D OS=Escherichia coli (strain K12) OX=83333 GN=mdoD PE=1 SV=3	7	6.32	62.7	2	0.260869	0.200466		2.87747		1.25339	0.661982	0.760439	0.640504	1	estimated	1	1.28643	0.030278	4.01783	5.55215	5.02211	1.00428
treB	P36672	b4240	PTS system trehalose-specific EIIBC component OS=Escherichia coli (strain K12) OX=83333 GN=treB PE=1 SV=4	7	8.98	51	3	0.0174181		0.0119422	0.0125542	0.00927685	0.00549409	0.221467	0.566407	0.781292	1	estimated	4	4.72362	0.00845692	5.68968	5.77638	5.72161	0.0547764
alaC	P77434	b2379	Glutamate-pyruvate aminotransferase AlaC OS=Escherichia coli (strain K12) OX=83333 GN=alaC PE=1 SV=1	6	7.87	46.2	2		0.135837			0.167128	0.436958	0.287424	0.894281	1.03043	1	estimated	1	8.06533	0.0027751	5.4716	5.55537	5.51759	0.0459887
gutQ	P17115	b2708	Arabinose 5-phosphate isomerase GutQ OS=Escherichia coli (strain K12) OX=83333 GN=gutQ PE=1 SV=3	13	6.35	34	5	0.548983	1.06977	0.708901	0.167574	0.272478	0.789281	0.836174	0.839816	1.05439	1	estimated	2	2.43216	0.018646	4.4969	4.88356	4.70151	0.204606
kgtP	P0AEX3	b2587	Alpha-ketoglutarate permease OS=Escherichia coli (strain K12) OX=83333 GN=kgtP PE=1 SV=1	8	9.39	47	1							0.113643	0.65291	0.839156	1	estimated	1	6.34673	0.00118812	5.68265	5.73581	5.72161	0.0389586
lpxD	P21645	b0179	UDP-3-O-(3-hydroxymyristoyl)glucosamine N-acyltransferase OS=Escherichia coli (strain K12) OX=83333 GN=lpxD PE=1 SV=2	16	6.54	36	3	0.569501	0.533667		1.01814	1.54539	0.60145	0.770563	0.71813	0.652101	1	stable
rstA	P52108	b1608	Transcriptional regulatory protein RstA OS=Escherichia coli (strain K12) OX=83333 GN=rstA PE=1 SV=2	15	5.66	26.7	3	0.229231	0.226959	0.46129	0.603075	0.792414	0.474128	0.804182	0.910453	0.901112	1	estimated	4	1	0.153175	3.23089	4.23796	3.7397	0.508805
uvrY	P0AED5	b1914	Response regulator UvrY OS=Escherichia coli (strain K12) OX=83333 GN=uvrY PE=1 SV=1	11	7.02	23.9	4	0.838032								0.139702	1	estimated	1	18.0905	0.702297	1	6.8	6.1005	5.1005
eutM	P0ABF4	b2457	Bacterial microcompartment shell protein EutM OS=Escherichia coli (strain K12) OX=83333 GN=eutM PE=1 SV=1	6	6.52	9.9	2	0.306726	0.26159	0.149053	0.0598411			0.146001			1	estimated	3	15.0352	0.188308	4.84797	6.78008	5.51759	1.26249
yjiA	P24203	b4352	Zinc chaperone YjiA OS=Escherichia coli (strain K12) OX=83333 GN=yjiA PE=1 SV=3	15	4.92	35.6	4						0.0685816	0.105868	0.91939	0.62674	1	estimated	2	6.25126	0.118583	5.41155	5.91508	5.63417	0.280912
purF	P0AG16	b2312	Amidophosphoribosyltransferase OS=Escherichia coli (strain K12) OX=83333 GN=purF PE=1 SV=2	7	5.52	56.5	4						0.202302	0.197261	0.610735	0.628577	1	estimated	2	3.1005	0.0151365	5.63271	5.86206	5.75075	0.118048
aroH	P00887	b1704	Phospho-2-dehydro-3-deoxyheptonate aldolase, Trp-sensitive OS=Escherichia coli (strain K12) OX=83333 GN=aroH PE=1 SV=4	4	6.9	38.7	1							0.645995	0.802708	1.70758	1	estimated	1	9.49749	0.537618	1	5.90088	5.34271	4.34271
oppB	P0AFH2	b1244	Oligopeptide transport system permease protein OppB OS=Escherichia coli (strain K12) OX=83333 GN=oppB PE=1 SV=1	11	9.77	33.4	2	0.418878	0.0386553	0.0637532	0.051794	0.0530706	0.356841	0.481901	0.190037	0.266966	1	estimated	3	1.47739	0.217996	5.50778	6.74508	6.04221	0.702866
macA	P75830	b0878	Macrolide export protein MacA OS=Escherichia coli (strain K12) OX=83333 GN=macA PE=1 SV=2	13	8.98	40.6	6	0.149615	0.0867193			0.259048	0.781141	0.760158	0.963221	0.6111	1	estimated	2	1.66834	0.105155	3.91238	5.19918	4.7598	0.847423
yhbW	P0ADV5	b3160	Luciferase-like monooxygenase OS=Escherichia coli (strain K12) OX=83333 GN=yhbW PE=4 SV=1	4	6.47	37.1	2							0.769616	0.928036	0.632406	1	estimated	1	1	0.0636852	1	5.46589	4.32261	3.32261
rimO	P0AEI4	b0835	Ribosomal protein uS12 methylthiotransferase RimO OS=Escherichia coli (strain K12) OX=83333 GN=rimO PE=1 SV=1	6	5.48	49.6	4			0.00397156		0.00381516	0.38651	0.527184	0.67064	0.807789	1	estimated	3	2.43216	0.00852931	5.3351	5.49093	5.40101	0.089927
yggS	P67080	b2951	Pyridoxal phosphate homeostasis protein OS=Escherichia coli (strain K12) OX=83333 GN=yggS PE=1 SV=1	12	6.55	25.8	1	6.62331	5.25315	6.28763	9.91146	11.2726	4.08194			1.39151	1	other
aaaT	P46854	b3441	L-amino acid N-acetyltransferase AaaT OS=Escherichia coli (strain K12) OX=83333 GN=aaaT PE=1 SV=1	9	7.46	18.8	2	1.03917	2.26095	4.46322	6.04923	7.37869	1.94462	1.20899	1.05573	1.62402	1	stable
puuA	P78061	b1297	Gamma-glutamylputrescine synthetase PuuA OS=Escherichia coli (strain K12) OX=83333 GN=puuA PE=1 SV=2	3	4.93	53.1	2							0.194387	1.30919	1.55573	1	estimated	1	20	0.406702	1	5.81388	5.4593	4.4593
xseA	P04994	b2509	Exodeoxyribonuclease 7 large subunit OS=Escherichia coli (strain K12) OX=83333 GN=xseA PE=1 SV=2	10	9.98	51.8	2	0.0189801	0.0376147	0.133177	0.0497986	0.099278	0.267283	0.702691	0.83673	0.842269	1	estimated	4	3.29146	0.0660785	5.11131	5.45754	5.31357	0.202263
hrpA	P43329	b1413	ATP-dependent RNA helicase HrpA OS=Escherichia coli (strain K12) OX=83333 GN=hrpA PE=1 SV=3	21	7.9	148.9	7	0.0542479					0.207374	0.259998	0.890396	0.94876	1	estimated	4	6.25126	0.0159063	5.45124	5.58921	5.51759	0.0716194
yegS	P76407	b2086	Lipid kinase YegS OS=Escherichia coli (strain K12) OX=83333 GN=yegS PE=1 SV=1	8	4.81	32	2						0.963004	0.841007	1.10402	1.20515	1	estimated	2	4.43719	0.0725507	1	5.1469	4.64322	3.64322
ydfU	P76162	b1560	Uncharacterized protein YdfU OS=Escherichia coli (strain K12) OX=83333 GN=ydfU PE=4 SV=4	7	7.93	39.2	2	2.55121	2.10307	3.86067	4.02003	2.38604	1.27974	1.41364	2.47874	0.907479	1	stable
metH	P13009	b4019	Methionine synthase OS=Escherichia coli (strain K12) OX=83333 GN=metH PE=1 SV=5	11	5.07	135.9	6	0.755469	1.2699	2.18228	3.0788	3.25207	1.21948	0.716938	0.962242	0.445367	1	estimated	1	1	0.175013	1	6.01687	4.67236	3.67236
queC	P77756	b0444	7-cyano-7-deazaguanine synthase OS=Escherichia coli (strain K12) OX=83333 GN=queC PE=1 SV=1	5	6.06	25.5	2	0.120785	0.142074	0.196671	0.213225	0.286409	0.356898	0.611691	0.673478	0.678734	1	estimated	2	1.38191	0.0394537	4.89044	5.55127	5.28442	0.39398
cmoA	P76290	b1870	Carboxy-S-adenosyl-L-methionine synthase OS=Escherichia coli (strain K12) OX=83333 GN=cmoA PE=1 SV=1	11	5.6	27.8	4	0.0241158					0.356213	0.381738	0.400385	0.910537	1	estimated	4	2.43216	0.0921003	5.18981	5.87817	5.60503	0.415217
hsdS	P05719	b4348	Type I restriction enzyme EcoKI specificity subunit OS=Escherichia coli (strain K12) OX=83333 GN=hsdS PE=1 SV=1	4	9.57	51.4	2							0.597921	2.69473	1.20063	1	estimated	1	14.4623	0.0403031	4.652	5.49562	5.37186	0.719856
lolD	P75957	b1117	Lipoprotein-releasing system ATP-binding protein LolD OS=Escherichia coli (strain K12) OX=83333 GN=lolD PE=1 SV=2	3	8.05	25.4	2							0.555955	0.979988	1.23247	1	estimated	1	10.7387	0.0550506	4.65684	5.53311	5.37186	0.715022
wbbI	P37749	b2034	Beta-1,6-galactofuranosyltransferase WbbI OS=Escherichia coli (strain K12) OX=83333 GN=wbbI PE=1 SV=1	9	6.25	37.7	4	0.124196	0.0751726	0.116687	0.0845898	0.20678		0.176669	0.409107	0.9065	1	estimated	1	11.9799	0.0309018	5.62114	5.9063	5.83819	0.217055
dctA	P0A830	b3528	Aerobic C4-dicarboxylate transport protein OS=Escherichia coli (strain K12) OX=83333 GN=dctA PE=1 SV=1	6	8.75	45.4	3			0.0409284	0.0616545		0.153251	0.177083	0.616155	0.910645	1	estimated	3	5.10553	0.0174845	5.59609	5.74021	5.66332	0.076892
puuD	P76038	b1298	Gamma-glutamyl-gamma-aminobutyrate hydrolase PuuD OS=Escherichia coli (strain K12) OX=83333 GN=puuD PE=1 SV=2	6	5.67	28	2	0.00854284	0.0137558				0.0546928	0.18435	0.274477	1.26895	1	estimated	4	20	0.133171	5.77009	5.90805	5.83819	0.0698619
hemD	P09126	b3804	Uroporphyrinogen-III synthase OS=Escherichia coli (strain K12) OX=83333 GN=hemD PE=3 SV=1	3	6.43	27.8	2			0.441815	0.860807		0.802197	1.04401	1.19785		1	estimated	3	6.82412	0.0802158	2.72458	3.68565	3.53568	0.811101
nrdD	P28903	b4238	Anaerobic ribonucleoside-triphosphate reductase OS=Escherichia coli (strain K12) OX=83333 GN=nrdD PE=1 SV=2	14	6.83	80	6	0.358511	0.545804	0.921933	1.42417	1.7969	0.916144	0.765098	0.794798	0.947236	1	estimated	4	4.34171	0.940786	1	3.45249	2.69045	1.69045
nhaR	P0A9G2	b0020	Transcriptional activator protein NhaR OS=Escherichia coli (strain K12) OX=83333 GN=nhaR PE=1 SV=1	4	5.96	34.3	2	0.269641	0.726995	1.56618	2.40566	2.1344	1.20696	1.26931	1.47408	1.06422	1	estimated	4	7.20603	0.668498	1.79924	2.98645	2.66131	0.862069
ddlB	P07862	b0092	D-alanine--D-alanine ligase B OS=Escherichia coli (strain K12) OX=83333 GN=ddlB PE=1 SV=3	14	4.84	32.8	6	0.405037	0.256694		0.0143103	0.484512	0.65371	0.587546	0.696248	0.794875	1	estimated	3	1.19095	0.114076	4.31339	5.27944	4.84724	0.53385
ppk	P0A7B1	b2501	Polyphosphate kinase OS=Escherichia coli (strain K12) OX=83333 GN=ppk PE=1 SV=2	11	8.92	80.4	5						0.136393		1.2697	1.20913	1	estimated	2	16.4673	0.116665	5.13532	5.74431	5.31357	0.430742
cysH	P17854	b2762	Phosphoadenosine 5'-phosphosulfate reductase OS=Escherichia coli (strain K12) OX=83333 GN=cysH PE=1 SV=3	18	5.71	28	6	0.0462493	0.0990499				0.625912	0.519881	1.21825	1.13362	1	estimated	4	5.10553	0.16575	4.08784	5.40262	5.19698	1.10915
otsB	P31678	b1897	Trehalose-6-phosphate phosphatase OS=Escherichia coli (strain K12) OX=83333 GN=otsB PE=1 SV=2	2	5.62	29.2	2	0.207182	0.0450498				0.54518	0.385831	0.823748	0.847551	1	estimated	1	4.24623	0.00414977	5.41858	5.56533	5.48844	0.076892
cutC	P67826	b1874	PF03932 family protein CutC OS=Escherichia coli (strain K12) OX=83333 GN=cutC PE=3 SV=1	6	5.96	26.7	1					0.294942	0.589027	0.845224	0.53872	0.52626	1	estimated	2	1	0.148555	4.16326	5.6847	4.99296	0.829701
ygcE	P55138	b2776	Uncharacterized sugar kinase YgcE OS=Escherichia coli (strain K12) OX=83333 GN=ygcE PE=3 SV=2	6	5.41	54.1	1						0.617351	0.59875	0.626995	1.1911	1	estimated	2	2.62312	0.141841	3.13979	5.53458	5.13869	1.9989
relB	P0C079	b1564	Antitoxin RelB OS=Escherichia coli (strain K12) OX=83333 GN=relB PE=1 SV=1	4	4.88	9.1	2	0.387809	0.342857	0.373592	0.354043	0.425705	0.310264	0.227639	0.407679	0.680377	1	estimated	1	3.48241	0.00891093	5.72512	5.93486	5.83819	0.113068
tcyP	P77529	b1729	L-cystine transporter TcyP OS=Escherichia coli (strain K12) OX=83333 GN=tcyP PE=1 SV=1	4	9.03	48.6	2						0.0920934	0.160048	0.218261	0.588745	1	estimated	2	4.15075	0.0253943	5.85269	6.13624	5.98392	0.152319
nudJ	P0AEI6	b1134	Phosphatase NudJ OS=Escherichia coli (strain K12) OX=83333 GN=nudJ PE=1 SV=1	4	5.14	17.4	2					0.262686	1.24692	0.710088	0.867234	0.817152	1	estimated	1	1.66834	0.0058101	3.97008	5.2355	4.84724	0.877155
oppC	P0AFH6	b1245	Oligopeptide transport system permease protein OppC OS=Escherichia coli (strain K12) OX=83333 GN=oppC PE=1 SV=1	8	5.66	33	1	0.336829	1.00582	2.00899	3.33857	3.02212	1.47159	1.04261	1.19947	1.15341	1	estimated	4	16.0854	0.288109	2.26821	2.72136	2.54472	0.276518
ispA	P22939	b0421	Farnesyl diphosphate synthase OS=Escherichia coli (strain K12) OX=83333 GN=ispA PE=1 SV=1	9	5.54	32.1	4	0.0419776	0.0555334	0.084248	0.111895	0.112299	0.652081	0.706576	1.6242	0.713367	1	estimated	4	6.63317	0.544804	4.25861	5.38929	5.13869	0.880084
mak	P23917	b0394	Fructokinase OS=Escherichia coli (strain K12) OX=83333 GN=mak PE=1 SV=2	4	5.69	32.5	2						0.554676	0.846391	0.791353	0.909819	1	estimated	2	2.33668	0.0258662	3.96349	5.2355	4.99296	1.02947
gsk	P0AEW6	b0477	Guanosine-inosine kinase OS=Escherichia coli (strain K12) OX=83333 GN=gsk PE=1 SV=1	5	5.78	48.4	3								0.757351	0.869132	1	estimated	1	3.9598	5.55613e-05	5.43528	5.5627	5.51759	0.0823111
appA	P07102	b0980	Phytase AppA OS=Escherichia coli (strain K12) OX=83333 GN=appA PE=1 SV=2	4	6.73	47	3						0.64633	1.1112	0.897912	0.635382	1	estimated	2	20	0.158028	1	5.26289	5.16784	4.16784
mutS	P23909	b2733	DNA mismatch repair protein MutS OS=Escherichia coli (strain K12) OX=83333 GN=mutS PE=1 SV=1	7	5.55	95.2	3						0.513579	0.823207	0.763204	0.956531	1	estimated	2	2.71859	0.032465	4.1246	5.29555	5.0804	0.955804
pcnB	P0ABF1	b0143	Poly(A) polymerase I OS=Escherichia coli (strain K12) OX=83333 GN=pcnB PE=1 SV=2	5	9.64	53.8	2	0.608867	0.39353	0.32187	0.319385	0.145763	0.288654	0.470012	0.87391		1	estimated	2	4.24623	0.121728	4.72318	5.74739	5.40101	0.677821
uup	P43672	b0949	ATP-binding protein Uup OS=Escherichia coli (strain K12) OX=83333 GN=uup PE=1 SV=2	10	5.5	72	4	0.173194	0.312025	0.117546	0.550126	3.22507	0.462603	0.5517	0.96812	0.739947	1	estimated	2	2.71859	0.0463827	4.79231	5.44919	5.25528	0.462963
rseB	P0AFX9	b2571	Sigma-E factor regulatory protein RseB OS=Escherichia coli (strain K12) OX=83333 GN=rseB PE=1 SV=1	15	8.57	35.7	3	0.0202087	0.0312444				1.98691	1.3848	1.33608	2.04139	1	estimated	4	6.25126	1.23527	1.93662	5.16388	3.33166	1.83223
leuA	P09151	b0074	2-isopropylmalate synthase OS=Escherichia coli (strain K12) OX=83333 GN=leuA PE=1 SV=5	6	5.72	57.3	1	0.748486	0.697245	0.429452	0.337328	4.39012	0.44904		0.621251	0.765704	1	estimated	1	1.8593	0.00972522	5.06239	5.57998	5.37186	0.309472
yheU	P67624	b3354	UPF0270 protein YheU OS=Escherichia coli (strain K12) OX=83333 GN=yheU PE=3 SV=1	6	4.67	8.5	1	0.0444302					0.861264	0.717969	1.1315	1.37249	1	estimated	4	4.62814	0.207406	2.51455	5.27036	4.90553	2.39097
sufB	P77522	b1683	Iron-sulfur cluster assembly protein SufB OS=Escherichia coli (strain K12) OX=83333 GN=sufB PE=1 SV=2	8	5.16	54.7	3	0.232081	0.593004	1.24163	1.83628	2.46328	0.488574	0.179218	0.113278	0.698698	1	estimated	1	15.1307	0.0338473	5.85694	6.04675	5.95477	0.0978359
rpmA	P0A7L8	b3185	Large ribosomal subunit protein bL27 OS=Escherichia coli (strain K12) OX=83333 GN=rpmA PE=1 SV=2	6	10.58	9.1	3	1.08596	0.474358	0.941558	1.8152	1.58334	0.320188	0.48841	1.11591	0.986517	1	estimated	1	20	0.0137402	5.33114	5.45944	5.40101	0.0698619
yqjI	P64588	b3071	Transcriptional regulator YqjI OS=Escherichia coli (strain K12) OX=83333 GN=yqjI PE=1 SV=1	8	6.74	23.4	1						0.157402	0.36937	0.900897	0.73494	1	estimated	2	4.53266	0.0421358	5.37259	5.67489	5.51759	0.157299
ycgR	P76010	b1194	Flagellar brake protein YcgR OS=Escherichia coli (strain K12) OX=83333 GN=ycgR PE=1 SV=1	5	8.94	27.8	2	0.0506977					0.197418	0.65567	0.773131	0.841089	1	estimated	4	3.67337	0.0480301	5.21222	5.56065	5.40101	0.188788
ylaC	P0AAS0	b0458	Inner membrane protein YlaC OS=Escherichia coli (strain K12) OX=83333 GN=ylaC PE=1 SV=2	3	7.34	18.3	1							0.248815	0.35868	0.358446	1	estimated	1	2.71859	0.0358823	5.77843	6.33513	6.04221	0.292922
malT	P06993	b3418	HTH-type transcriptional regulator MalT OS=Escherichia coli (strain K12) OX=83333 GN=malT PE=1 SV=2	11	6.49	103.1	5	0.489966	0.431808	0.470077	0.522217	0.883675	0.309157	0.200054	0.62289	0.813011	1	estimated	1	4.72362	3.76075e-05	5.69144	5.69349	5.69246	0.00102523
ompF	P02931	b0929	Outer membrane porin F OS=Escherichia coli (strain K12) OX=83333 GN=ompF PE=1 SV=1	4	4.96	39.3	3	0.00849033	0.0212991	0.0397334	0.0775241	0.0487104	0.104212	0.124418	0.864692	1.18163	1	estimated	4	10.1658	0.0574667	5.45915	5.74109	5.57588	0.165208
fumD	P0ACX5	b1675	Fumarase D OS=Escherichia coli (strain K12) OX=83333 GN=fumD PE=1 SV=1	5	9.31	7.9	3	0.914127	0.608969				0.956498	0.665418	0.76842	0.774192	1	stable
queE	P64554	b2777	7-carboxy-7-deazaguanine synthase OS=Escherichia coli (strain K12) OX=83333 GN=queE PE=3 SV=1	5	6.06	25	2	0.164273	0.171796		0.19778		0.450991	0.170996	0.273278	1.37554	1	estimated	1	20	0.202042	5.44128	5.96444	5.83819	0.396909
rsmE	P0AGL7	b2946	Ribosomal RNA small subunit methyltransferase E OS=Escherichia coli (strain K12) OX=83333 GN=rsmE PE=1 SV=1	6	6.64	27	2						0.916504	0.888428	1.29557	0.951055	1	estimated	2	6.15578	0.0980108	1	5.17589	4.84724	3.84724
rlmN	P36979	b2517	Dual-specificity RNA methyltransferase RlmN OS=Escherichia coli (strain K12) OX=83333 GN=rlmN PE=1 SV=1	2	6.99	43.1	2								0.726155	0.742584	1	estimated	1	2.43216	0.0043654	4.39467	5.72322	5.4593	1.06462
speD	P0A7F6	b0120	S-adenosylmethionine decarboxylase proenzyme OS=Escherichia coli (strain K12) OX=83333 GN=speD PE=1 SV=1	2	5.39	30.4	1						0.387651	0.300577	0.500531	0.987687	1	estimated	1	4.62814	0.0546508	5.26816	5.87393	5.66332	0.395152
nanY	P39353	b4280	2,7-anhydro-N-acetylneuraminate hydratase OS=Escherichia coli (strain K12) OX=83333 GN=nanY PE=1 SV=2	5	6.57	41.4	2						0.387608	0.838052	0.877092	0.875984	1	estimated	2	10.0704	0.0306183	4.98096	5.32177	5.25528	0.274321
bamC	P0A903	b2477	Outer membrane protein assembly factor BamC OS=Escherichia coli (strain K12) OX=83333 GN=bamC PE=1 SV=1	10	5.57	36.8	3	0.039752	0.0374459			0.20987	0.112476	0.491692	0.637779	0.775858	1	estimated	4	2.90955	0.0715449	5.35809	5.75354	5.57588	0.217787
aidB	P33224	b4187	Putative acyl-CoA dehydrogenase AidB OS=Escherichia coli (strain K12) OX=83333 GN=aidB PE=1 SV=3	5	7.83	60.6	3						0.144136	0.29488	1.10819	0.889973	1	estimated	2	11.8844	0.0388014	5.38358	5.57808	5.4593	0.11878
cra	P0ACP1	b0080	Catabolite repressor/activator OS=Escherichia coli (strain K12) OX=83333 GN=cra PE=1 SV=1	6	6.96	38	2	0.0496735	0.297224	0.0440042	0.0252948		0.18262	0.392325	0.896031	0.847461	1	estimated	3	5.10553	0.102282	5.32939	5.64398	5.48844	0.159057
coaA	P0A6I3	b3974	Pantothenate kinase OS=Escherichia coli (strain K12) OX=83333 GN=coaA PE=1 SV=1	67	6.81	36.3	2	0.581645	0.614883	1.38659	2.22596	3.51267	0.91859	0.895116	1.02197	0.957926	1	stable
entF	P11454	b0586	Enterobactin synthase component F OS=Escherichia coli (strain K12) OX=83333 GN=entF PE=1 SV=3	7	5.2	141.9	7	0.167532	0.0991836				1.17053	1.09281	0.932138	0.949269	1	estimated	4	3.00503	0.0593099	2.85874	5.04657	3.3608	1.68577
yigI	P0ADP2	b3820	Medium/long-chain acyl-CoA thioesterase YigI OS=Escherichia coli (strain K12) OX=83333 GN=yigI PE=1 SV=1	4	6.95	17.2	3		1.33028				0.220637	0.163945	1.00747	0.803096	1	estimated	1	18.4724	0.0388533	5.41507	5.73142	5.48844	0.242979
allD	P77555	b0517	Ureidoglycolate dehydrogenase (NAD(+)) OS=Escherichia coli (strain K12) OX=83333 GN=allD PE=1 SV=1	7	6.18	37.9	2		0.0561009				0.479114	0.60752	0.738143	0.735054	1	estimated	4	1.66834	0.00998945	4.97817	5.35751	5.19698	0.218813
rpmI	P0A7Q1	b1717	Large ribosomal subunit protein bL35 OS=Escherichia coli (strain K12) OX=83333 GN=rpmI PE=1 SV=2	5	11.78	7.3	1	0.660565						0.512741	0.838438	0.711584	1	estimated	1	2.24121	0.0226266	4.45091	5.59917	5.34271	0.891801
msrP	P76342	b1971	Protein-methionine-sulfoxide reductase catalytic subunit MsrP OS=Escherichia coli (strain K12) OX=83333 GN=msrP PE=1 SV=1	2	9.14	37.3	2						0.878566	0.682748	1.79048	2.53133	1	estimated	2	6.0603	0.70283	1	5.52389	4.96382	3.96382
menI	P77781	b1686	1,4-dihydroxy-2-naphthoyl-CoA hydrolase OS=Escherichia coli (strain K12) OX=83333 GN=menI PE=1 SV=1	6	7.43	14.9	3	0.139818	0.155029	0.289225	0.451734	0.219731	0.608263	0.457423	0.825065	1.29099	1	estimated	2	2.81407	0.210205	4.13295	5.53956	5.13869	1.00575
yfcG	P77526	b2302	Disulfide-bond oxidoreductase YfcG OS=Escherichia coli (strain K12) OX=83333 GN=yfcG PE=1 SV=1	4	6.96	24.5	2				0.22842		0.585507	0.410016	0.494614	0.768151	1	estimated	1	2.52764	0.0199139	5.30947	5.82984	5.63417	0.324704
yjfJ	P0AF78	b4182	Uncharacterized protein YjfJ OS=Escherichia coli (strain K12) OX=83333 GN=yjfJ PE=3 SV=1	6	5.82	25.3	4	0.60309		0.109333			0.599068	0.507596		0.800453	1	estimated	3	1	0.306587	2.98323	5.95346	4.73065	1.74743
yjcO	P0AF56	b4078	Sel1-repeat-containing protein YjcO OS=Escherichia coli (strain K12) OX=83333 GN=yjcO PE=3 SV=1	6	4.89	25.1	1	0.126532								1.68428	1	estimated	4	11.9799	0.468235	1	6.8	2.66131	4.13869
mdoH	P62517	b1049	Glucans biosynthesis glucosyltransferase H OS=Escherichia coli (strain K12) OX=83333 GN=mdoH PE=1 SV=1	5	8.66	96.9	1							0.0840752	0.589428	0.40197	1	estimated	1	3.1005	0.0688533	5.57983	6.34304	5.92563	0.417414
fetA	P77279	b0490	Probable iron export ATP-binding protein FetA OS=Escherichia coli (strain K12) OX=83333 GN=fetA PE=1 SV=1	5	5.43	25.4	2						0.184237	0.236727	1.18333	1.29152	1	estimated	2	17.3266	0.150356	5.30083	5.73435	5.4593	0.275054
hisH	P60595	b2023	Imidazole glycerol phosphate synthase subunit HisH OS=Escherichia coli (strain K12) OX=83333 GN=hisH PE=1 SV=1	4	5.57	21.6	2						0.7623	0.438064	1.45342	1.6429	1	estimated	2	5.58291	0.822896	1	5.75588	5.13869	4.13869
dcp	P24171	b1538	Dipeptidyl carboxypeptidase OS=Escherichia coli (strain K12) OX=83333 GN=dcp PE=1 SV=4	6	5.74	77.5	4	0.016558	0.0206729	0.053237	0.066408	0.0662788	0.620694	0.984646	1.43106	1.21214	1	estimated	4	16.1809	0.243285	4.59547	5.26333	5.16784	0.572369
torS	P39453	b0993	Sensor protein TorS OS=Escherichia coli (strain K12) OX=83333 GN=torS PE=1 SV=4	11	5.57	101	3	0.584146	0.54376	0.0437242	0.154802	4.83636	1.36287	1.1713	0.92234	1.04923	1	estimated	3	7.20603	0.170167	3.80458	5.08318	4.03116	1.05203
yjfP	P39298	b4190	Esterase YjfP OS=Escherichia coli (strain K12) OX=83333 GN=yjfP PE=4 SV=1	5	5.39	27.6	2						0.659311		0.900768	1.47745	1	estimated	2	10.7387	0.237734	1	5.72688	5.13869	4.13869
wecG	P27836	b3794	UDP-N-acetyl-D-mannosaminuronic acid transferase OS=Escherichia coli (strain K12) OX=83333 GN=wecG PE=1 SV=2	7	9.55	27.9	2				0.662597		1.28254	1.27574		1.72392	1	estimated	3	11.2161	0.679922	1	5.17589	3.7397	2.7397
dhaM	P37349	b1198	PEP-dependent dihydroxyacetone kinase, phosphoryl donor subunit DhaM OS=Escherichia coli (strain K12) OX=83333 GN=dhaM PE=1 SV=3	4	4.73	51.4	2					0.216986	0.608311	0.361429	0.709972		1	estimated	2	1.47739	0.0627395	4.69799	5.68734	5.25528	0.557284
rlmL	P75864	b0948	Ribosomal RNA large subunit methyltransferase K/L OS=Escherichia coli (strain K12) OX=83333 GN=rlmL PE=1 SV=1	6	8.82	78.8	3						0.394738	0.316705	0.811405	0.706578	1	estimated	2	2.62312	0.0437069	5.19567	5.70769	5.48844	0.292775
secY	P0AGA2	b3300	Protein translocase subunit SecY OS=Escherichia coli (strain K12) OX=83333 GN=secY PE=1 SV=1	3	9.89	48.5	1								0.424448	0.757099	1	estimated	1	7.11055	7.26943e-05	5.83629	5.84068	5.83819	0.00248984
rsmD	P0ADX9	b3465	Ribosomal RNA small subunit methyltransferase D OS=Escherichia coli (strain K12) OX=83333 GN=rsmD PE=1 SV=1	3	6.34	21.7	3	0.0450257	0.0773937	0.081437	0.126402	0.109621	0.57992	0.412903	0.526496	1.0774	1	estimated	4	1.95477	0.170985	4.86247	5.58979	5.28442	0.421954
ptsP	P37177	b2829	Phosphoenolpyruvate-dependent phosphotransferase system OS=Escherichia coli (strain K12) OX=83333 GN=ptsP PE=1 SV=2	2	5.78	83.7	2						0.372135	0.602808	0.609755	0.825972	1	estimated	2	2.14573	0.0230961	5.07762	5.55479	5.37186	0.29424
lptM	P0ADN6	b4558	LPS-assembly lipoprotein LptM OS=Escherichia coli (strain K12) OX=83333 GN=lptM PE=1 SV=1	4	8.79	7.2	1						0.202951	0.374485	0.916582	1.104	1	estimated	2	6.9196	0.0204219	5.37142	5.53853	5.4593	0.0878766
yecM	P52007	b1875	Protein YecM OS=Escherichia coli (strain K12) OX=83333 GN=yecM PE=1 SV=3	4	5.53	21.2	2	0.889977	0.816581	1.21815	1.76978	1.74668	0.613138	1.06832	1.4195	1.19808	1	stable
napA	P33937	b2206	Periplasmic nitrate reductase OS=Escherichia coli (strain K12) OX=83333 GN=napA PE=1 SV=3	7	8.03	93	3	0.285374	0.46688	0.729154	1.08773	0.62788	1.1004	0.786879	0.810061	1.03041	1	estimated	4	1.76382	0.244331	2.09157	3.36359	2.89447	0.802899
yafV	Q47679	b0219	Omega-amidase YafV OS=Escherichia coli (strain K12) OX=83333 GN=yafV PE=3 SV=1	3	6.54	28.9	2	0.992295	0.415345	0.723344	0.910639	0.441121				1.23226	1	estimated	2	1.09548	0.255768	1.36308	3.97535	2.95276	1.58969
ilvC	P05793	b3774	Ketol-acid reductoisomerase (NADP(+)) OS=Escherichia coli (strain K12) OX=83333 GN=ilvC PE=1 SV=4	7	5.31	54	3	0.333164	0.232555	0.249001	0.329008		0.498699	0.456526	0.545007	0.680007	1	estimated	1	2.05025	0.0129423	5.27373	5.77726	5.60503	0.331295
serB	P0AGB0	b4388	Phosphoserine phosphatase OS=Escherichia coli (strain K12) OX=83333 GN=serB PE=1 SV=1	4	5.72	35	3	0.684164	1.60943	3.45569	4.66935	4.85919	1.82727	1.91698	2.18314	2.38532	1	stable
secF	P0AG93	b0409	Protein translocase subunit SecF OS=Escherichia coli (strain K12) OX=83333 GN=secF PE=1 SV=1	3	5.85	35.4	1	0.0734872	0.288677	0.0357567	0.0578196						1	estimated	3	1.66834	0.0805806	3.84193	6.74127	4.99296	1.7483
rimP	P0A8A8	b3170	Ribosome maturation factor RimP OS=Escherichia coli (strain K12) OX=83333 GN=rimP PE=1 SV=2	1	4.7	16.6	1						1.00467	0.751138		1.37402	1	estimated	1	3.48241	0.194063	1	5.29189	4.49749	3.49749
yfcL	P64540	b2325	Uncharacterized protein YfcL OS=Escherichia coli (strain K12) OX=83333 GN=yfcL PE=4 SV=1	9	4.41	10	3	0.178428	0.0834127	0.314771		0.217702	0.156516	0.373673	1.18338	0.369456	1	estimated	1	2.24121	0.421173	1	6.8	5.40101	4.40101
rhsD	P16919	b0497	Protein RhsD OS=Escherichia coli (strain K12) OX=83333 GN=rhsD PE=2 SV=3	4	5.9	159.6	3			0.555216	0.241031		1.02705	0.932391	0.723572	0.846723	1	estimated	3	1.19095	0.169004	2.93211	4.59708	3.88543	0.953314
relA	P0AG20	b2784	GTP pyrophosphokinase OS=Escherichia coli (strain K12) OX=83333 GN=relA PE=1 SV=1	60	6.77	83.8	7	0.00868551	0.0112607				0.0720023	0.292385	0.681863	0.733179	1	estimated	4	3.9598	0.0115074	5.59873	5.72615	5.66332	0.0645893
yjeT	P0AF73	b4176	Uncharacterized protein YjeT OS=Escherichia coli (strain K12) OX=83333 GN=yjeT PE=4 SV=1	1	10.11	7.2	1	0.0896735	0.0924869			0.977601			1.04562	0.826202	1	estimated	4	3.57789	0.0351678	2.85727	4.21409	3.3608	0.853281
astE	P76215	b1744	Succinylglutamate desuccinylase OS=Escherichia coli (strain K12) OX=83333 GN=astE PE=1 SV=1	5	6.52	35.8	2					0.761971	1.58437	1.70549	2.40834	1.65048	1	pH50 <4.3	2	17.995	1.26233	1	5.17589
yafC	P30864	b0208	Uncharacterized HTH-type transcriptional regulator YafC OS=Escherichia coli (strain K12) OX=83333 GN=yafC PE=3 SV=1	8	7.4	33.8	3						0.589774	0.482773	0.442762	0.664699	1	estimated	1	1.8593	0.0365149	4.95576	5.97337	5.63417	0.678407
rhsC	P16918	b0700	Protein RhsC OS=Escherichia coli (strain K12) OX=83333 GN=rhsC PE=1 SV=4	3	6.7	157.7	1						0.377529	0.781583	0.578076	0.974117	1	estimated	2	2.33668	0.104261	4.03906	5.59712	5.22613	1.18707
yidQ	P0ADM4	b3688	Uncharacterized protein YidQ OS=Escherichia coli (strain K12) OX=83333 GN=yidQ PE=3 SV=1	2	6.01	11.8	1		0.37207	0.337957	0.330382	0.32979	0.324087	0.320039	0.691538	1.08315	1	estimated	1	5.58291	0.0375514	5.32236	5.74856	5.54673	0.224378
cstA	P15078	b0598	Peptide transporter CstA OS=Escherichia coli (strain K12) OX=83333 GN=cstA PE=1 SV=3	8	7.9	75.1	3						0.128139		0.487199	0.71434	1	estimated	2	3.67337	0.00249736	5.72175	5.83599	5.7799	0.058145
ycfH	P0AFQ7	b1100	Uncharacterized metal-dependent hydrolase YcfH OS=Escherichia coli (strain K12) OX=83333 GN=ycfH PE=1 SV=1	3	5.41	29.8	2						0.202477	0.160075	0.552551	0.566207	1	estimated	2	2.90955	0.019719	5.68587	5.96459	5.80905	0.155542
yahE	P77297	b0319	Uncharacterized protein YahE OS=Escherichia coli (strain K12) OX=83333 GN=yahE PE=3 SV=1	2	6.7	32.2	2	0.651306		0.069441						0.364745	1	estimated	3	13.1256	0.429022	1	6.8	6.04221	5.04221
nrdE	P39452	b2675	Ribonucleoside-diphosphate reductase 2 subunit alpha OS=Escherichia coli (strain K12) OX=83333 GN=nrdE PE=2 SV=3	8	6.54	80.4	3	0.651696	2.87367	2.9943	1.63045	7.33053	4.32408	1.21445	1.06747	1.22486	1	stable
creB	P08368	b4398	Transcriptional regulatory protein CreB OS=Escherichia coli (strain K12) OX=83333 GN=creB PE=1 SV=1	6	6.57	26.1	3	4.94247	5.23739	3.99537	5.95639	4.68547	3.04023	5.17952	11.8029	0.909044	1	stable
dld	P06149	b2133	Quinone-dependent D-lactate dehydrogenase OS=Escherichia coli (strain K12) OX=83333 GN=dld PE=1 SV=3	8	6.67	64.6	4						0.537098		0.662884		1	estimated	2	1.57286	0.0101752	4.40492	5.55186	5.16784	0.762915
ycbU	P75859	b0942	Uncharacterized fimbrial-like protein YcbU OS=Escherichia coli (strain K12) OX=83333 GN=ycbU PE=2 SV=1	2	5.19	18.9	1	0.600452	0.539378	1.49445	2.20706	3.01991	0.952108	0.972056	1.00791	0.730058	1	stable
rpoE	P0AGB6	b2573	ECF RNA polymerase sigma-E factor OS=Escherichia coli (strain K12) OX=83333 GN=rpoE PE=1 SV=1	7	5.49	21.7	2	0.211416							0.80628	0.77539	1	estimated	4	1	0.0154655	3.37809	5.07176	4.23518	0.857089
lptD	P31554	b0054	LPS-assembly protein LptD OS=Escherichia coli (strain K12) OX=83333 GN=lptD PE=1 SV=2	5	5.14	89.6	3	1.17966	0.0549129	1.96946		12.9684	0.651383	0.5938	1.46654	0.988036	1	estimated	3	18.9497	1.44426	1	3.46875	2.95276	1.95276
yjhG	P39358	b4297	D-xylonate dehydratase YjhG OS=Escherichia coli (strain K12) OX=83333 GN=yjhG PE=1 SV=2	6	6.25	70	3	0.382699	1.49333	0.594043	0.88119	2.0626	1.08881	0.859483		1.06046	1	estimated	4	20	0.458518	2.08484	2.69382	2.51558	0.430742
wecB	P27828	b3786	UDP-N-acetylglucosamine 2-epimerase OS=Escherichia coli (strain K12) OX=83333 GN=wecB PE=1 SV=2	3	6.35	42.2	3						0.634379	0.826562	0.331373	0.552033	1	estimated	2	1	0.238105	3.38951	6.20273	5.0804	1.69089
rpoN	P24255	b3202	RNA polymerase sigma-54 factor OS=Escherichia coli (strain K12) OX=83333 GN=rpoN PE=1 SV=2	4	4.75	54	2	0.354659		0.52152	0.666971	0.604036	0.249292	0.641806	0.580737	0.6975	1	estimated	1	1.38191	0.0309537	4.34326	5.68558	5.22613	0.882867
wzc	P76387	b2060	Tyrosine-protein kinase wzc OS=Escherichia coli (strain K12) OX=83333 GN=wzc PE=1 SV=2	6	6.92	79.3	4	0.362274	0.181295			0.442801	0.296983				1	estimated	4	1	0.184665	3.42041	6.40587	4.93467	1.51426
nudC	P32664	b3996	NAD-capped RNA hydrolase NudC OS=Escherichia coli (strain K12) OX=83333 GN=nudC PE=1 SV=2	2	5.78	29.7	1						1.71696	1.22691	0.983215	0.855437	1	pH50 <5.2	2	8.82915	0.5867	1	5.17589
ygeA	P03813	b2840	Broad specificity amino-acid racemase YgeA OS=Escherichia coli (strain K12) OX=83333 GN=ygeA PE=1 SV=1	9	5.19	25.2	3	0.11446	0.104306	0.212272	0.174504	0.23803	0.837505	1.13031	0.898457	1.61147	1	estimated	4	3.48241	0.498946	3.89216	5.21266	4.52663	0.686023
yjiN	P39385	b4336	Uncharacterized protein YjiN OS=Escherichia coli (strain K12) OX=83333 GN=yjiN PE=4 SV=1	2	9.04	48.2	2						0.514183	0.776507	0.991261	1.38354	1	estimated	2	7.11055	0.150807	3.3132	5.39808	5.19698	1.88378
yfcU	P77196		Putative outer membrane usher protein YfcU OS=Escherichia coli (strain K12) OX=83333 GN=yfcU PE=5 SV=3	9	4.91	97.4	4	0.084883	0.272903		0.0386065	4.84478	3.01624	2.30823	1.81608	1.09506	1	estimated	4	8.54271	0.756695	3.25682	5.72556	4.17688	1.54868
ydhQ	P77552	b1664	Protein YdhQ OS=Escherichia coli (strain K12) OX=83333 GN=ydhQ PE=4 SV=1	3	4.54	42.9	2	0.478403	0.476078		0.288347	1.55191	0.538364	0.234103	0.629266	0.846522	1	estimated	1	4.62814	0.00104597	5.63505	5.69568	5.66332	0.0323679
lsrA	P77257	b1513	Autoinducer 2 import ATP-binding protein LsrA OS=Escherichia coli (strain K12) OX=83333 GN=lsrA PE=1 SV=1	8	7.28	55.8	3	1.86919	1.03263	1.76192	2.47876	3.00741	0.0593146	1.43618	0.477168	1.39984	1	estimated	2	20	0.707811	3.0815	5.45197	5.25528	2.17377
ispB	P0AD57	b3187	Octaprenyl diphosphate synthase OS=Escherichia coli (strain K12) OX=83333 GN=ispB PE=1 SV=1	9	4.81	35.2	3						0.756765	0.854636	1.06806	0.756729	1	estimated	2	1.76382	0.0579243	1	5.18366	4.46834	3.46834
fucI	P69922	b2802	L-fucose isomerase OS=Escherichia coli (strain K12) OX=83333 GN=fucI PE=1 SV=1	6	5.9	64.9	4	0.193353	0.351184	0.948661	1.11292	0.75199	2.43081	2.6537	0.924011	0.309651	1	estimated	1	1.28643	0.248756	1	6.8	5.37186	4.37186
rlpA	P10100	b0633	Endolytic peptidoglycan transglycosylase RlpA OS=Escherichia coli (strain K12) OX=83333 GN=rlpA PE=1 SV=1	3	5.73	37.5	3				0.268433		0.182744	0.15273	0.701716	0.953875	1	estimated	1	7.01508	0.00232178	5.62084	5.70052	5.66332	0.0424737
gntR	P0ACP5	b3438	HTH-type transcriptional regulator GntR OS=Escherichia coli (strain K12) OX=83333 GN=gntR PE=1 SV=1	13	6.89	36.4	3	0.334818	0.299794	0.434661	0.609461	0.787927	0.60366	0.723465	0.716343	1.57722	1	estimated	4	1	0.565283	2.46725	4.41928	3.50653	1.03929
zapD	P36680	b0102	Cell division protein ZapD OS=Escherichia coli (strain K12) OX=83333 GN=zapD PE=1 SV=2	3	6.79	28.3	3						0.802034	0.80175	0.893082	1.19208	1	estimated	2	3.38693	0.0550073	1	5.17589	4.84724	3.84724
etk	P38134	b0981	Tyrosine-protein kinase etk OS=Escherichia coli (strain K12) OX=83333 GN=etk PE=1 SV=2	4	6.64	81.2	2		0.0329964				0.486751	0.209825	0.438898	0.905584	1	estimated	1	5.39196	0.0350081	5.55245	5.90278	5.75075	0.198308
aegA	P37127	b2468	Putative oxidoreductase AegA OS=Escherichia coli (strain K12) OX=83333 GN=aegA PE=2 SV=2	9	6.79	71.8	1	0.00025118			0.00053411		0.0719071	0.167751	0.476878	0.661596	1	estimated	4	3.9598	0.00104836	5.80275	5.84493	5.80905	0.0358829
panD	P0A790	b0131	Aspartate 1-decarboxylase OS=Escherichia coli (strain K12) OX=83333 GN=panD PE=1 SV=1	5	6.16	13.8	3	0.557919	0.705302	1.10377	2.48378	3.51475	0.673096	0.623462	0.655474	0.854555	1	stable
ycgY	P76012	b1196	Uncharacterized protein YcgY OS=Escherichia coli (strain K12) OX=83333 GN=ycgY PE=4 SV=1	5	5.54	16.7	2						1.29675	1.36631	0.484971	1.71088	1	pH50 <5.2	2	8.82915	0.992854	1	5.32089
mukF	P60293	b0922	Chromosome partition protein MukF OS=Escherichia coli (strain K12) OX=83333 GN=mukF PE=1 SV=1	7	4.89	50.5	2		0.064197				0.144772		0.418118	0.335602	1	estimated	2	2.90955	0.0437626	5.80099	6.30189	6.04221	0.259675
macB	P75831	b0879	Macrolide export ATP-binding/permease protein MacB OS=Escherichia coli (strain K12) OX=83333 GN=macB PE=1 SV=1	7	6.34	70.7	2	0.0274378	0.00230256	0.124251	0.232763	0.267646	0.18158	0.317621	0.577056	0.771628	1	estimated	4	2.14573	0.131754	5.20753	5.89297	5.63417	0.426641
hofC	P36646	b0106	Protein transport protein HofC homolog OS=Escherichia coli (strain K12) OX=83333 GN=hofC PE=3 SV=3	8	8.19	44.4	1	1.16668	0.500407				0.549048	2.02397	2.14567	1.02103	1	stable
bcsC	P37650	b3530	Cellulose synthase operon protein C OS=Escherichia coli (strain K12) OX=83333 GN=bcsC PE=1 SV=3	19	6.24	127.6	5	0.109886	0.118822	0.0541589	0.171855	0.780024	1.23465	1.03468	1.14138	1.24438	1	estimated	4	5.67839	0.163386	3.83651	4.28644	4.0603	0.226136
yjjU	P39407	b4377	Uncharacterized protein YjjU OS=Escherichia coli (strain K12) OX=83333 GN=yjjU PE=3 SV=1	3	8.48	39.8	1			0.211403				0.632755	0.759513	0.750954	1	estimated	1	1.66834	0.00744168	4.45853	5.38651	5.13869	0.680165
yjhU	P39356	b4295	Uncharacterized transcriptional regulator YjhU OS=Escherichia coli (strain K12) OX=83333 GN=yjhU PE=3 SV=2	4	6.8	36.1	2								0.676566	0.589893	1	estimated	1	2.14573	0.0226421	4.11845	5.99373	5.60503	1.48658
acrD	P24177	b2470	Probable aminoglycoside efflux pump OS=Escherichia coli (strain K12) OX=83333 GN=acrD PE=1 SV=3	8	5.87	113	4	0.0104164	0.00656068	0.0237901	0.0343247	0.0443826	0.684162	0.798848	0.954305	1.07176	1	estimated	4	4.15075	0.0102463	4.93365	5.11174	5.02211	0.0896341
menF	P38051	b2265	Isochorismate synthase MenF OS=Escherichia coli (strain K12) OX=83333 GN=menF PE=1 SV=4	2	7.09	48.7	1						0.852753	0.698429	0.703878	1.49911	1	estimated	2	3.19598	0.37072	1	5.49489	4.84724	3.84724
zntR	P0ACS5	b3292	HTH-type transcriptional regulator ZntR OS=Escherichia coli (strain K12) OX=83333 GN=zntR PE=1 SV=1	1	6.38	16.2	1						1.25604	1.44204	1.71947	1.48291	1	pH50 <5.2	2	8.82915	1.01179	1	5.29189
rng	P0A9J0	b3247	Ribonuclease G OS=Escherichia coli (strain K12) OX=83333 GN=rng PE=1 SV=2	5	5.87	55.3	4							0.578619	1.08149	1.49812	1	estimated	1	14.0804	0.255673	1	5.75588	5.37186	4.37186
uxuB	P39160	b4323	D-mannonate oxidoreductase OS=Escherichia coli (strain K12) OX=83333 GN=uxuB PE=3 SV=1	2	5.52	53.5	2	1.53954	1.25437		0.161032	3.05047	1.146	1.48749	1.13171	1.31024	1	other
nmpC	P21420		Putative outer membrane porin protein NmpC OS=Escherichia coli (strain K12) OX=83333 GN=nmpC PE=5 SV=2	2	4.87	40.3	1	0.859991	0.813759	1.77884	2.14537	3.56891	0.765756	1.04393	0.907932	1.38734	1	stable
mdtP	P32714	b4080	Multidrug resistance outer membrane protein MdtP OS=Escherichia coli (strain K12) OX=83333 GN=mdtP PE=3 SV=2	4	7.36	53.4	2	2.03524					1.36239		1.0545	1.25083	1	other
uhpA	P0AGA6	b3669	Transcriptional regulatory protein UhpA OS=Escherichia coli (strain K12) OX=83333 GN=uhpA PE=1 SV=1	5	6.1	20.9	4	0.0507966	0.0282458	0.00893885	0.00595071	0.0103162	0.593066	0.507958	1.08825	1.59865	1	estimated	4	5.67839	0.457928	4.65596	5.48419	5.22613	0.570172
metL	P00562	b3940	Bifunctional aspartokinase/homoserine dehydrogenase 2 OS=Escherichia coli (strain K12) OX=83333 GN=metL PE=1 SV=3	10	5.59	88.8	3						0.0129723	0.218469	0.422007	0.770392	1	estimated	2	4.62814	0.0181536	5.70418	5.89751	5.80905	0.104866
agaI	P42912	b3141	Putative deaminase AgaI OS=Escherichia coli (strain K12) OX=83333 GN=agaI PE=3 SV=1	4	6.15	27.7	2						0.711687	1.04518	0.965621	0.820727	1	estimated	2	16.1809	0.0371814	2.42741	5.19772	5.13869	2.71129
dnaB	P0ACB0	b4052	Replicative DNA helicase DnaB OS=Escherichia coli (strain K12) OX=83333 GN=dnaB PE=1 SV=1	7	5.06	52.4	3			0.008069	0.00958181		0.616806	0.554348	0.52988	0.794473	1	estimated	3	1.66834	0.0652945	4.92237	5.5523	5.25528	0.332906
glcA	Q46839	b2975	Glycolate permease GlcA OS=Escherichia coli (strain K12) OX=83333 GN=glcA PE=1 SV=1	2	9.25	58.9	1							1.89789	2.10531	2.49445	1	pH50 <5.4	1	8.35176	0.806203	1	5.84288
yjcH	P0AF54	b4068	Inner membrane protein YjcH OS=Escherichia coli (strain K12) OX=83333 GN=yjcH PE=1 SV=1	1	7.43	11.7	1	0.0479828	0.133334					0.231849		0.692895	1	estimated	4	3.48241	0.0208549	5.57778	5.92621	5.75075	0.17546
ybiY	P75794	b0824	Putative pyruvate formate-lyase 3-activating enzyme OS=Escherichia coli (strain K12) OX=83333 GN=ybiY PE=3 SV=2	1	6.32	33	1		0.0796066				0.973209	0.781272	1.26618	1.80896	1	estimated	4	3.1005	0.773412	1	5.40789	3.59397	2.59397
lit	P11072	b1139	Cell death peptidase OS=Escherichia coli (strain K12) OX=83333 GN=lit PE=3 SV=2	1	6.07	33.7	1	0.333189	0.698406	1.04047	2.35229	2.53638	0.979071	0.483469		0.801504	1	estimated	4	5.29648	0.309296	1.47453	3.09029	2.63216	1.15763
yagM	P71296	b0279	Uncharacterized protein YagM OS=Escherichia coli (strain K12) OX=83333 GN=yagM PE=4 SV=1	2	8.37	32.7	1							1.49392	1.01778	1.55968	1	pH50 <5.4	1	8.35176	0.55752	1	5.46589
mrr	P24202	b4351	Type IV methyl-directed restriction enzyme EcoKMrr OS=Escherichia coli (strain K12) OX=83333 GN=mrr PE=1 SV=1	10	6.02	33.5	4	1.08386	0.926417	0.719217	0.578899	0.487806	0.809989	0.570137	1.13991	0.659646	1	estimated	2	1.19095	0.183274	2.90604	5.16227	4.3809	1.47486
feoB	P33650	b3409	Fe(2+) transporter FeoB OS=Escherichia coli (strain K12) OX=83333 GN=feoB PE=1 SV=1	2	6.19	84.4	1	0.542412		1.27631	0.443492			0.547533	0.34535		1	estimated	1	1	0.178414	3.16425	6.75255	5.25528	2.09102
zraR	P14375	b4004	Transcriptional regulatory protein ZraR OS=Escherichia coli (strain K12) OX=83333 GN=zraR PE=1 SV=2	2	5.63	48.4	2		0.0251123		0.0658143			0.348232	0.454866	0.830914	1	estimated	1	3.19598	0.0328003	5.33817	5.89487	5.69246	0.354289
rpmJ	P0A7Q6	b3299	Large ribosomal subunit protein bL36A OS=Escherichia coli (strain K12) OX=83333 GN=rpmJ PE=1 SV=1	14	10.68	4.4	1	1.45354	1.48565	2.93652	3.75393	3.33892	1.00016	1.00933	1.23092	1.52586	1	stable
lolC	P0ADC3	b1116	Lipoprotein-releasing system transmembrane protein LolC OS=Escherichia coli (strain K12) OX=83333 GN=lolC PE=1 SV=1	1	6.29	43.2	1						0.0726691	0.169724	0.773843	1.09285	1	estimated	2	7.96985	0.0218624	5.50455	5.75354	5.60503	0.148511
phoU	P0A9K7	b3724	Phosphate-specific transport system accessory protein PhoU OS=Escherichia coli (strain K12) OX=83333 GN=phoU PE=1 SV=1	5	5.31	27.4	1						0.421849		0.812767		1	estimated	2	3.00503	0.000170168	5.27681	5.33349	5.31357	0.0367617
yghF	Q46834		Putative type II secretion system C-type protein YghF OS=Escherichia coli (strain K12) OX=83333 GN=yghF PE=3 SV=2	9	9.77	37.3	2	0.240212	0.523351	1.22354	1.7134	1.53017	0.511758	0.549205	0.644506	0.726729	1	estimated	1	1.76382	0.00881719	4.94141	5.57471	5.37186	0.430449
wecE	P27833	b3791	dTDP-4-amino-4,6-dideoxygalactose transaminase OS=Escherichia coli (strain K12) OX=83333 GN=wecE PE=1 SV=2	4	6.14	41.9	2								0.0999808	0.280076	1	estimated	1	7.01508	0.000227994	6.10065	6.17798	6.12965	0.0483321
rhaA	P32170	b3903	L-rhamnose isomerase OS=Escherichia coli (strain K12) OX=83333 GN=rhaA PE=1 SV=2	2	5.77	47.2	1						0.89861	0.861514	0.380995	0.921329	1	estimated	2	1	0.248901	1	5.52389	4.20603	3.20603
ybdO	P77746	b0603	Uncharacterized HTH-type transcriptional regulator YbdO OS=Escherichia coli (strain K12) OX=83333 GN=ybdO PE=2 SV=1	2	7.49	34.4	2						0.39997	0.402899	0.240002	0.691708	1	estimated	2	1.76382	0.123281	5.01362	6.33528	5.75075	0.737138
fliH	P31068	b1940	Flagellar assembly protein FliH OS=Escherichia coli (strain K12) OX=83333 GN=fliH PE=3 SV=3	5	4.74	25	4			0.0825175	0.157752	0.137099	0.391746	0.29762	0.655549	1.47621	1	estimated	3	5.29648	0.423687	4.77093	5.83951	5.4593	0.688366
uacF	Q46820	b2887	Putative oxidoreductase UacF OS=Escherichia coli (strain K12) OX=83333 GN=uacF PE=2 SV=2	11	6.37	69	2	1.79519	1.59649	3.76094	4.95397	4.74862	1.48344	1.07494	1.37772	1.52885	1	stable
rzpD	P75719	b0556	Prophage Rz endopeptidase RzpD OS=Escherichia coli (strain K12) OX=83333 GN=rzpD PE=3 SV=1	2	9.11	17.2	2						0.739802	0.945408	0.986975	0.217837	1	estimated	2	1	0.466658	1	6.07487	4.3809	3.3809
napC	P0ABL5	b2202	Cytochrome c-type protein NapC OS=Escherichia coli (strain K12) OX=83333 GN=napC PE=1 SV=1	9	8.6	23.1	1	0.063681	0.151271				1.06592	0.681479	1.00287	0.659845	1	estimated	4	1.38191	0.17543	2.81875	5.12698	4.0603	1.24155
moeB	P12282	b0826	Molybdopterin-synthase adenylyltransferase OS=Escherichia coli (strain K12) OX=83333 GN=moeB PE=1 SV=1	10	5.06	26.7	2	0.0556846		0.0950336	0.24667	0.102669	0.556614	0.77993	0.536187	0.955868	1	estimated	4	1.57286	0.130787	4.6378	5.37728	5.02211	0.384314
prkB	P0AEX5	b3355	Probable phosphoribulokinase OS=Escherichia coli (strain K12) OX=83333 GN=prkB PE=3 SV=1	1	6.67	32.3	1							0.203588		0.902797	1	estimated	1	5.96482	4.59463e-05	5.62407	5.63783	5.63417	0.0101058
wcaL	P71243	b2044	Putative colanic acid biosynthesis glycosyltransferase WcaL OS=Escherichia coli (strain K12) OX=83333 GN=wcaL PE=3 SV=2	1	9.06	45.3	1						0.541807	0.502753	1.1026	0.860297	1	estimated	1	20	0.0301737	5.1425	5.50045	5.40101	0.258504
cusA	P38054	b0575	Cation efflux system protein CusA OS=Escherichia coli (strain K12) OX=83333 GN=cusA PE=1 SV=2	7	6.48	114.6	4	0.429618	1.10582	2.13291	2.9187	2.83354	0.975339	0.675063	0.797225	1.22534	1	estimated	4	20	0.21006	2.31961	2.62894	2.51558	0.195965
acpT	P37623	b3475	4'-phosphopantetheinyl transferase AcpT OS=Escherichia coli (strain K12) OX=83333 GN=acpT PE=3 SV=1	1	5.76	21.8	1						0.714753	0.90013	0.821404	0.899069	1	estimated	2	1.38191	0.0152283	3.34894	5.03397	4.35176	1.00282
basR	P30843	b4113	Transcriptional regulatory protein BasR OS=Escherichia coli (strain K12) OX=83333 GN=basR PE=1 SV=3	2	6.01	25	1			0.102808	0.275714	0.0982641	7.51014	0.852016	0.615716	1.24409	1	estimated	3	2.24121	0.237601	4.23679	5.424	4.84724	0.610449
hisI	P06989	b2026	Histidine biosynthesis bifunctional protein HisIE OS=Escherichia coli (strain K12) OX=83333 GN=hisI PE=3 SV=3	1	5.41	22.7	1	1.40514	0.741595	1.77987	2.49693	2.20451	0.417134	0.957337	0.676917	0.414464	1	estimated	2	1	0.266639	3.41631	5.97352	4.96382	1.54751
rutR	P0ACU2	b1013	HTH-type transcriptional regulator RutR OS=Escherichia coli (strain K12) OX=83333 GN=rutR PE=1 SV=1	3	8.88	23.7	2	0.206391	0.401507	1.54274	2.82533	1.33067	0.296579	0.380375	0.630427	1.24453	1	estimated	1	5.58291	0.135639	3.73223	5.8565	5.51759	1.78536
ptrB	P24555	b1845	Protease 2 OS=Escherichia coli (strain K12) OX=83333 GN=ptrB PE=1 SV=2	11	6.04	79.4	2					0.161198	0.400968	0.458653	0.734567	0.874869	1	estimated	1	3.29146	0.000952999	5.40921	5.49767	5.4593	0.0500896
ubiI	P25535	b2906	2-octaprenylphenol hydroxylase OS=Escherichia coli (strain K12) OX=83333 GN=ubiI PE=1 SV=2	14	7.27	44.2	2	0.00118048	0.0228653	0.0432921	0.0758225	0.0139632	0.430995	0.222272	0.508742	0.55094	1	estimated	1	2.90955	0.00881957	5.72556	5.96415	5.83819	0.125956
yiaC	P37664	b3550	Peptidyl-lysine N-acetyltransferase YiaC OS=Escherichia coli (strain K12) OX=83333 GN=yiaC PE=1 SV=1	4	6.92	17.1	2	0.0227588		0.0315039	0.0414383	0.0391763				0.296271	1	estimated	4	12.1709	0.00476289	6.03533	6.21694	6.07136	0.145582
ykfB	P77162	b0250	Uncharacterized protein YkfB OS=Escherichia coli (strain K12) OX=83333 GN=ykfB PE=3 SV=1	10	4.7	17	1		0.0446162	0.128688	0.356396			0.525861	0.642054	0.746802	1	estimated	1	1.95477	0.00658463	5.11423	5.57354	5.40101	0.286771
rtcA	P46849	b4475	RNA 3'-terminal phosphate cyclase OS=Escherichia coli (strain K12) OX=83333 GN=rtcA PE=1 SV=3	2	7.23	35.9	2						0.260298	0.795932	1.16839	1.55382	1	estimated	2	12.3618	0.33592	4.13295	5.53956	5.28442	1.15148
yagF	P77596	b0269	D-xylonate dehydratase YagF OS=Escherichia coli (strain K12) OX=83333 GN=yagF PE=1 SV=1	11	6.42	69.4	2	0.322926	0.193002	0.521711	0.685565	0.774491	0.422842	1.06276	1.13635	0.81511	1	estimated	4	1	0.322634	2.72033	4.16941	3.47739	0.757057
puuB	P37906	b1301	Gamma-glutamylputrescine oxidoreductase OS=Escherichia coli (strain K12) OX=83333 GN=puuB PE=1 SV=2	2	6.8	47.1	2						0.631134	0.518276	1.07347		1	estimated	2	3.67337	0.070275	3.4396	5.43879	5.16784	1.72824
alsA	P32721	b4087	D-allose import ATP-binding protein AlsA OS=Escherichia coli (strain K12) OX=83333 GN=alsA PE=3 SV=2	4	7.42	56.7	3	0.0728476	0.161752	0.322351	0.331638	0.0108913	0.773608	0.854868	0.864224	0.77005	1	estimated	2	3.57789	0.0617556	4.65991	5.18029	4.93467	0.274761
mscM	P39285	b4159	Miniconductance mechanosensitive channel MscM OS=Escherichia coli (strain K12) OX=83333 GN=mscM PE=1 SV=3	11	7.01	123.9	4	0.0345835	0.0927017	0.114797	0.211109	0.639087	1.47878	1.49307	1.35697	1.22907	1	estimated	4	4.62814	0.678827	3.60452	4.61158	4.11859	0.514078
iraD	P39375	b4326	Anti-adapter protein IraD OS=Escherichia coli (strain K12) OX=83333 GN=iraD PE=1 SV=2	4	6.51	14.7	1						0.339626	0.533072	0.890928	1.26517	1	estimated	2	6.0603	0.0875334	5.08978	5.52799	5.34271	0.252938
dusB	P0ABT5	b3260	tRNA-dihydrouridine synthase B OS=Escherichia coli (strain K12) OX=83333 GN=dusB PE=1 SV=1	8	6.73	35.8	3						0.81139	0.943269	1.09486	1.46159	1	estimated	2	9.49749	0.222849	1	5.27022	5.05126	4.05126
ydiO	P0A9U8	b1695	Probable acyl-CoA dehydrogenase YdiO OS=Escherichia coli (strain K12) OX=83333 GN=ydiO PE=3 SV=1	3	5.41	43	1	0.111603	0.121183	0.0460335	0.116606	0.135401	1.69495	0.315537	0.893716	0.78103	1	estimated	1	5.01005	0.0284512	5.28647	5.68631	5.51759	0.231115
lgoR	P39399	b4357	Probable HTH-type transcriptional regulator LgoR OS=Escherichia coli (strain K12) OX=83333 GN=lgoR PE=2 SV=2	2	7.11	35.4	2	0.00942871	0.0107727				0.718159	0.57316	0.562596	0.67898	1	estimated	4	1.19095	0.0749706	4.4991	5.48332	5.05126	0.552158
nemA	P77258	b1650	N-ethylmaleimide reductase OS=Escherichia coli (strain K12) OX=83333 GN=nemA PE=1 SV=1	5	6.2	39.5	4	0.272311	0.419115	0.908134	1.18934	1.29066	0.448406	0.598827	0.447617	0.888494	1	estimated	1	1.8593	0.085799	3.76167	5.91464	5.37186	1.61019
nfrB	P0AFA5	b0569	Bacteriophage adsorption protein B OS=Escherichia coli (strain K12) OX=83333 GN=nfrB PE=4 SV=1	3	6.68	85.3	3	0.378911	0.297535	0.835038	1.64684	1.06849	0.887617	0.336355	0.529429	0.871824	1	estimated	1	3.48241	0.0216723	5.41536	5.80084	5.63417	0.218813
ulaE	P39305	b4197	L-ribulose-5-phosphate 3-epimerase UlaE OS=Escherichia coli (strain K12) OX=83333 GN=ulaE PE=2 SV=1	12	5.33	32	1	1.50741	1.47929	2.82812	3.51086	4.63688	1.02967	1.03248	0.939871	0.960896	1	stable
ydcT	P77795	b1441	Uncharacterized ABC transporter ATP-binding protein YdcT OS=Escherichia coli (strain K12) OX=83333 GN=ydcT PE=3 SV=1	6	7.05	37	2						2.09273	1.55327	1.94496	1.93308	1	pH50 <5.2	2	8.1608	2.06969	1	5.72688
mdtB	P76398	b2075	Multidrug resistance protein MdtB OS=Escherichia coli (strain K12) OX=83333 GN=mdtB PE=1 SV=1	5	5.48	112	4						3.40295	1.44106	2.5725	0.892588	1	pH50 <5.2	2	8.35176	0.20607	1	5.32089
ynfE	P77374	b1587	Putative dimethyl sulfoxide reductase chain YnfE OS=Escherichia coli (strain K12) OX=83333 GN=ynfE PE=1 SV=1	3	8.32	89.7	3	0.389581	0.52603	0.0453393	0.530325	3.7769	2.37459	1.36059	1.29999	1.73598	1	estimated	3	10.2613	0.76232	3.02277	5.331	3.79799	1.53301
gspF	P41441	b3327	Putative type II secretion system protein F OS=Escherichia coli (strain K12) OX=83333 GN=gspF PE=1 SV=1	9	9.98	44.3	3	0.130459	0.146392	0.11372	0.111159	0.212406	0.38881	0.602105	1.04926	0.742042	1	estimated	3	2.05025	0.111967	4.74164	5.44465	5.13869	0.397056
barA	P0AEC5	b2786	Signal transduction histidine-protein kinase BarA OS=Escherichia coli (strain K12) OX=83333 GN=barA PE=1 SV=1	4	5.64	102.4	4	0.401289	0.256921	0.747992	0.980842	1.4387	0.624141	0.542534	0.524892	0.702099	1	estimated	1	1.76382	0.0267362	4.75233	5.79279	5.48844	0.736113
ygiS	Q46863	b3020	Probable deoxycholate-binding periplasmic protein YgiS OS=Escherichia coli (strain K12) OX=83333 GN=ygiS PE=1 SV=1	3	6.81	60.7	2	0.442217	0.682934	1.34718	1.7158	1.90206	0.45101	0.554762	0.387142	0.390344	1	estimated	1	1.47739	0.120146	4.57746	6.68005	5.80905	1.23159
yafS	P75672	b0213	Uncharacterized protein YafS OS=Escherichia coli (strain K12) OX=83333 GN=yafS PE=4 SV=2	5	10.01	27.2	1	0.999283	0.741842	1.1449	1.61278	2.31831	1.04377	0.946686	1.00681	0.862131	1	stable
thiQ	P31548	b0066	Thiamine import ATP-binding protein ThiQ OS=Escherichia coli (strain K12) OX=83333 GN=thiQ PE=1 SV=2	3	8.97	25	1	0.0134759			0.0230947	0.0201378	0.636604	0.674338	0.748549	0.995069	1	estimated	3	2.81407	0.0321713	4.95401	5.25044	5.10955	0.155542
xdhB	Q46800	b2867	Putative xanthine dehydrogenase FAD-binding subunit XdhB OS=Escherichia coli (strain K12) OX=83333 GN=xdhB PE=4 SV=1	7	7.09	31.5	3					0.0705256	0.300127	0.431213	0.565217	0.642065	1	estimated	2	2.05025	0.0111856	5.50426	5.72571	5.60503	0.120684
yedM	P76322		Uncharacterized protein YedM OS=Escherichia coli (strain K12) OX=83333 GN=yedM PE=4 SV=1	3	4.88	13.4	1	0.232708	0.573809	0.636326	0.787172	1.58649	1.53702	0.9805	1.42884	1.15487	1	estimated	4	2.52764	0.945685	1.17121	3.66866	2.86533	1.69411
yadI	P36881	b0129	Putative phosphotransferase enzyme IIA component YadI OS=Escherichia coli (strain K12) OX=83333 GN=yadI PE=3 SV=2	3	6.4	16.5	2	1.22449	1.00298	1.64261	0.897155	0.94913		0.702456	0.871217	0.682882	1	stable
yejO	P33924		Putative uncharacterized outer membrane protein YejO OS=Escherichia coli (strain K12) OX=83333 GN=yejO PE=5 SV=1	4	4.88	91.1	3				0.134991			0.562548		0.183892	1	estimated	3	1.19095	0.229883	3.94357	6.8	5.83819	1.89462
priA	P17888	b3935	Replication restart protein PriA OS=Escherichia coli (strain K12) OX=83333 GN=priA PE=1 SV=2	2	8.84	81.6	1	0.0758539	0.0751661		0.106141	0.86831	1.17036	0.900225	0.88554	1.05914	1	estimated	4	8.06533	0.0670423	3.85789	4.25114	4.0603	0.202409
ydeP	P77561	b1501	Protein YdeP OS=Escherichia coli (strain K12) OX=83333 GN=ydeP PE=2 SV=1	3	6.77	83.4	3	0.0769501	0.0576489	0.176586	0.112244	0.146609	0.303549	0.429462	0.85796	0.757068	1	estimated	4	2.52764	0.0841762	5.11453	5.60254	5.43015	0.315623
yfaA	P17994	b2230	Uncharacterized protein YfaA OS=Escherichia coli (strain K12) OX=83333 GN=yfaA PE=4 SV=3	4	5.54	62.6	2	0.0237296	0.0487364		0.0729816	0.106245	0.858543	0.685497	0.855258	2.38396	1	estimated	4	2.71859	0.04984	4.67397	5.06502	4.87638	0.202409
yjhR	P39369		Putative uncharacterized protein YjhR OS=Escherichia coli (strain K12) OX=83333 GN=yjhR PE=5 SV=1	4	7.15	38	2	0.0548224	0.389492	0.0462334			0.308128	0.652448	1.72734	2.84068	1	estimated	4	10.2613	0.703808	3.84471	5.56709	5.31357	1.46886
glnG	P0AFB8	b3868	DNA-binding transcriptional regulator NtrC OS=Escherichia coli (strain K12) OX=83333 GN=glnG PE=1 SV=1	3	6.49	52.2	3	0.15469	0.0583053	0.301611	0.409895	0.298219	1.38852	0.942798	1.16412	0.895522	1	estimated	3	2.52764	0.368462	3.35802	5.07161	4.14774	0.923876
mdoB	P39401	b4359	Phosphoglycerol transferase I OS=Escherichia coli (strain K12) OX=83333 GN=mdoB PE=3 SV=2	4	6.55	85.4	3				0.0187766	0.201406	0.0266508	0.783413	0.732578	1.17567	1	estimated	3	20	0.144617	5.24253	5.43938	5.34271	0.100179
pqiB	P43671	b0951	Intermembrane transport protein PqiB OS=Escherichia coli (strain K12) OX=83333 GN=pqiB PE=1 SV=2	3	8.09	60.5	3	0.305657	0.0393168	0.28145	0.176291	0.278614		0.454568	2.22388	1.31217	1	estimated	1	20	0.099084	4.39438	5.69466	5.40101	1.00663
uvrC	P0A8G0	b1913	UvrABC system protein C OS=Escherichia coli (strain K12) OX=83333 GN=uvrC PE=1 SV=1	8	9.01	68.1	3	0.475109	0.189096	1.10667	1.68998	1.30263	0.577518	0.58293	0.894656	1.19534	1	estimated	1	6.9196	0.0467813	4.31866	5.52154	5.34271	1.02405
mgtA	P0ABB8	b4242	Magnesium-transporting ATPase, P-type 1 OS=Escherichia coli (strain K12) OX=83333 GN=mgtA PE=1 SV=1	4	5.96	99.4	3								0.919046	0.312227	1	estimated	1	1.28643	0.243942	1	6.8	5.37186	4.37186
fdnG	P24183		Formate dehydrogenase, nitrate-inducible, major subunit OS=Escherichia coli (strain K12) OX=83333 GN=fdnG PE=1 SV=3	5	6.99	112.9	1	0.114611					0.7549	0.246581	0.603987	0.66256	1	estimated	1	3.19598	0.00511786	5.63944	5.80641	5.72161	0.0848009
fdhD	P32177	b3895	Sulfur carrier protein FdhD OS=Escherichia coli (strain K12) OX=83333 GN=fdhD PE=1 SV=1	5	6.43	30.5	1							1.01721	1.00721	1.54013	1	pH50 <5.4	1	8.35176	0.292084	1	5.50104
cdaR	P37047	b0162	Carbohydrate diacid regulator OS=Escherichia coli (strain K12) OX=83333 GN=cdaR PE=1 SV=2	7	6.76	43.7	3	0.162383	0.528906	1.51882	3.41119	4.62504	0.886093	1.12255	1.1368	1.15282	1	estimated	4	7.58794	0.346658	2.51821	3.01911	2.77789	0.259675
fdoG	P32176		Formate dehydrogenase-O major subunit OS=Escherichia coli (strain K12) OX=83333 GN=fdoG PE=1 SV=5	10	7.28	112.5	3	0.173991		1.20312	0.503647	0.23737	0.41378	0.429066	0.889593	1.17076	1	estimated	2	4.62814	0.123511	4.80872	5.56797	5.34271	0.533997
yphE	P77509	b2547	Uncharacterized ABC transporter ATP-binding protein YphE OS=Escherichia coli (strain K12) OX=83333 GN=yphE PE=3 SV=1	7	5.71	55	3	0.0370329	0.0266784	0.0570599	0.0564531		0.0671411	0.0689054	0.693806	0.453306	1	estimated	4	3.57789	0.107873	5.66551	6.07853	5.83819	0.240342
yeeJ	P76347	b1978	Inverse autotransporter adhesin YeeJ OS=Escherichia coli (strain K12) OX=83333 GN=yeeJ PE=1 SV=4	8	4.98	246.3	5	1.97151		1.70623		0.921384	1.19891	0.0245048	0.809205	0.0543408	1	estimated	1	2.6	0.42	3.31	6.8	6.04	2.73
mltG	P28306	b1097	Endolytic murein transglycosylase OS=Escherichia coli (strain K12) OX=83333 GN=mltG PE=1 SV=2	2	9.42	38.2	1	1.91324	1.88545	3.8388	3.5787	3.16469			1.5536	1.53569	1	stable
yjgL	P39336	b4253	Uncharacterized protein YjgL OS=Escherichia coli (strain K12) OX=83333 GN=yjgL PE=1 SV=2	2	6.14	69.5	2						0.727477	0.44816	0.585884	1.09851	1	estimated	1	3.9598	0.0830532	4.06748	5.81095	5.48844	1.42096
rbbA	P37624	b3486	Ribosome-associated ATPase OS=Escherichia coli (strain K12) OX=83333 GN=rbbA PE=1 SV=3	5	6.16	100.7	3	0.472164	0.305212	0.39165	0.489327	0.897206	0.639146	0.60222	0.495244	0.670272	1	estimated	1	1.47739	0.0463519	4.45384	5.88184	5.43015	0.976309
yaiW	P77562	b0378	Uncharacterized protein YaiW OS=Escherichia coli (strain K12) OX=83333 GN=yaiW PE=4 SV=1	2	9.57	40.4	2	0.489387	1.3888	3.79351	4.8614	4.96302	1.49099	1.59595	1.32735	1.52956	1	estimated	4	20	1.14206	1	2.75109	2.51558	1.51558
yegI	P76393	b2070	Protein kinase YegI OS=Escherichia coli (strain K12) OX=83333 GN=yegI PE=1 SV=1	14	8.62	71.6	2						0.498043		0.758685	10.0904	1	estimated	2	2.14573	0.00147194	5.10852	5.30185	5.22613	0.117608
yafT	P77339	b0217	Uncharacterized lipoprotein YafT OS=Escherichia coli (strain K12) OX=83333 GN=yafT PE=3 SV=1	4	6.29	29.6	2	1.03104	0.752157	0.626065	0.372055	3.27571	4.11484	2.57956	3.21362	1.3212	1	estimated	3	1.66834	0.187385	2.49551	4.28439	3.62312	1.1276
ompG	P76045	b1319	Outer membrane porin G OS=Escherichia coli (strain K12) OX=83333 GN=ompG PE=1 SV=1	2	4.61	34.9	2	0.0830808	0.173195		0.244058		0.35914	0.419273	0.549431	0.898891	1	estimated	2	2.24121	0.0865689	4.81882	5.76994	5.48844	0.669619
mdtA	P76397	b2074	Multidrug resistance protein MdtA OS=Escherichia coli (strain K12) OX=83333 GN=mdtA PE=2 SV=2	3	8.92	44.4	2	0.961729	1.09622	1.30737	2.2053	2.55904	0.607288	0.969528	0.918602	0.603032	1	stable
mreC	P16926	b3250	Cell shape-determining protein MreC OS=Escherichia coli (strain K12) OX=83333 GN=mreC PE=1 SV=1	4	8.41	39.5	1					0.464248		0.955552		0.915314	1	estimated	2	2.43216	0.00527959	4.15535	4.51521	4.35176	0.196404
yccS	P75870	b0960	Inner membrane protein YccS OS=Escherichia coli (strain K12) OX=83333 GN=yccS PE=1 SV=2	5	7.24	81.6	2				0.045632		0.908248			1.37882	1	estimated	3	19.1407	0.145589	3.65651	5.27607	5.0804	1.42389
norR	P37013	b2709	Anaerobic nitric oxide reductase transcription regulator NorR OS=Escherichia coli (strain K12) OX=83333 GN=norR PE=1 SV=2	2	5.94	55.2	2	0.128543	0.425127	0.343182	0.489316	0.924691	0.612836	0.630704	0.512306	1.81592	1	estimated	1	5.96482	0.881713	1	6.62586	5.34271	4.34271
mutY	P17802	b2961	Adenine DNA glycosylase OS=Escherichia coli (strain K12) OX=83333 GN=mutY PE=1 SV=1	5	8.34	39.1	1						1.70329	1.36062	1.91088	1.10328	1	pH50 <5.2	2	8.82915	1.46504	1	5.29189
yfiB	P07021	b2605	Putative lipoprotein YfiB OS=Escherichia coli (strain K12) OX=83333 GN=yfiB PE=3 SV=2	2	8.66	17.2	2	0.347887	0.429459	0.392522	0.259299	0.212274	0.77838	0.710556	0.986106	0.750649	1	estimated	3	1.28643	0.125825	4.02764	4.99648	4.55578	0.528138
dacD	P33013	b2010	D-alanyl-D-alanine carboxypeptidase DacD OS=Escherichia coli (strain K12) OX=83333 GN=dacD PE=1 SV=3	3	6.74	43.3	2	0.384348	0.709285	1.47366	2.07483	1.55263	0.982697	0.842706	1.03098	1.17507	1	estimated	4	5.77387	0.594929	1.34521	2.94456	2.60302	1.25781
yieL	P31471	b3719	Uncharacterized protein YieL OS=Escherichia coli (strain K12) OX=83333 GN=yieL PE=4 SV=3	7	6.33	42.7	2	0.278884	0.54155	0.0366762		0.0625979	0.681864	0.00877975	0.723917	1.10773	1	estimated	1	20	0.0131955	5.63168	5.78341	5.75075	0.119073
yjbL	P32693	b4047	Uncharacterized protein YjbL OS=Escherichia coli (strain K12) OX=83333 GN=yjbL PE=4 SV=1	6	9.8	9.7	2			0.486334	0.473533	0.289183	0.954829	0.826434	0.745499	1.32813	1	estimated	2	3.1005	0.186671	3.50287	5.15934	4.58492	1.08205
frc	P69902	b2374	Formyl-CoA:oxalate CoA-transferase OS=Escherichia coli (strain K12) OX=83333 GN=frc PE=1 SV=1	3	5.58	45.8	2		0.0924079	0.370441	0.566142	0.613594	0.535311	0.178732	0.610524	1.16988	1	estimated	1	20	0.0650121	5.43674	5.84976	5.7799	0.343158
envC	P37690	b3613	Murein hydrolase activator EnvC OS=Escherichia coli (strain K12) OX=83333 GN=envC PE=1 SV=2	16	9.91	46.6	2	0.166184	0.28807	0.652634	0.826423	1.01674	0.623736	0.386999	0.663763	0.382288	1	estimated	1	1.76382	0.0908775	4.68964	6.38332	5.72161	1.03196
rlmG	P42596	b3084	Ribosomal RNA large subunit methyltransferase G OS=Escherichia coli (strain K12) OX=83333 GN=rlmG PE=1 SV=2	8	6.8	42.3	5	0.209283	0.341962	0.784744	1.41292	1.17489	0.84639	0.489031	1.15521	1.40781	1	estimated	1	20	0.190549	1	5.72688	5.40101	4.40101
araB	P08204	b0063	Ribulokinase OS=Escherichia coli (strain K12) OX=83333 GN=araB PE=1 SV=4	4	5.43	61.1	2	1.23658	1.04824	2.13685	3.4264	3.62076	0.998851	0.751907	0.783436	0.908153	1	stable
yehX	P33360	b2129	Glycine betaine uptake system ATP-binding protein YehX OS=Escherichia coli (strain K12) OX=83333 GN=yehX PE=1 SV=1	15	6.29	34.4	2						0.943049	1.00959	1.22676	1.07396	1	estimated	2	18.9497	0.0570082	1	5.1469	5.05126	4.05126
waaZ	P27241	b3624	Probable 3-deoxy-manno-octulosonic acid transferase OS=Escherichia coli (strain K12) OX=83333 GN=waaZ PE=4 SV=2	4	9.16	32.9	1	0.425114	1.75919	1.11333	0.896393	1.08096	2.69548	0.708993	1.36317	2.41201	1	estimated	4	20	0.828222	1	2.70232	2.51558	1.51558
yjiR	P39389	b4340	Uncharacterized HTH-type transcriptional regulator YjiR OS=Escherichia coli (strain K12) OX=83333 GN=yjiR PE=3 SV=1	3	8.21	53	3		0.0543041				0.669245	0.528049	0.546988	0.319352	1	estimated	4	1	0.197222	4.40903	6.22748	5.37186	0.962834
hrpB	P37024	b0148	ATP-dependent RNA helicase HrpB OS=Escherichia coli (strain K12) OX=83333 GN=hrpB PE=1 SV=3	9	6.52	89.1	4	0.0686864	0.109462	0.0366321	0.0195274	0.0626854	1.62379	0.944791	0.447925	0.639643	1	estimated	1	1	0.200429	1	6.21987	4.78894	3.78894
ybjD	P75828	b0876	Uncharacterized protein YbjD OS=Escherichia coli (strain K12) OX=83333 GN=ybjD PE=4 SV=1	2	9.26	63.5	2						0.755903	0.936178	0.654668	0.358569	1	estimated	2	1	0.2924	1	5.92988	4.61407	3.61407
fryA	P77439	b2383	Multiphosphoryl transfer protein 1 OS=Escherichia coli (strain K12) OX=83333 GN=fryA PE=1 SV=1	5	5.31	92.1	5	0.470512	0.443923	0.888122	1.47242	1.50412	0.788414	1.05426	1.30692	0.797806	1	estimated	4	3.57789	0.726116	1	3.27937	2.69045	1.69045
gltL	P0AAG3	b0652	Glutamate/aspartate import ATP-binding protein GltL OS=Escherichia coli (strain K12) OX=83333 GN=gltL PE=3 SV=1	12	7.11	26.6	3	0.507282	1.36556	1.91256	1.82218	1.54817	0.74512	0.770692	0.675355	0.616632	1	stable
degS	P0AEE3	b3235	Serine endoprotease DegS OS=Escherichia coli (strain K12) OX=83333 GN=degS PE=1 SV=1	2	5.67	37.6	2						1.84898	1.63239	1.37733		1	pH50 <5.2	1	8.82915	1.26305	1	5.34989
yjfK	P39293	b4183	Uncharacterized protein YjfK OS=Escherichia coli (strain K12) OX=83333 GN=yjfK PE=4 SV=1	5	4.65	25	1	0.107082	0.0114576	0.207093	0.36947	0.371775	0.927493	0.486565	1.08835	0.992928	1	estimated	1	20	0.00798624	5.35677	5.44406	5.40101	0.0442312
mlaB	P64602	b3191	Intermembrane phospholipid transport system binding protein MlaB OS=Escherichia coli (strain K12) OX=83333 GN=mlaB PE=1 SV=1	3	4.93	10.7	2							0.32985	0.48031	0.950072	1	estimated	1	4.05528	0.0530925	5.18981	5.87817	5.66332	0.473508
paoD	P77183	b0283	Molybdenum cofactor insertion chaperone PaoD OS=Escherichia coli (strain K12) OX=83333 GN=paoD PE=1 SV=1	2	6.84	34.9	1	0.26467	0.804985			0.485021	1.46299	0.327505	0.664915		1	estimated	1	1	0.736227	1	6.8	3.47739	3.32261
yghR	P64572	b2984	Uncharacterized ATP-binding protein YghR OS=Escherichia coli (strain K12) OX=83333 GN=yghR PE=4 SV=1	2	9.6	28.1	2	2.09811	1.67423	3.46798	3.53086	3.95889	1.44565	1.03715		1.35024	1	stable
insQ	P76102	b1432	Putative RNA-guided DNA endonuclease InsQ OS=Escherichia coli (strain K12) OX=83333 GN=insQ PE=3 SV=3	6	10.32	45.7	5						0.362524	0.55518	0.829057	0.802758	1	estimated	2	2.90955	0.00777199	5.25191	5.44055	5.34271	0.0978359
speF	P24169	b0693	Inducible ornithine decarboxylase OS=Escherichia coli (strain K12) OX=83333 GN=speF PE=1 SV=1	83	5.9	82.4	1	0.0531961	0.0935201			0.947446	1.12453	1.13735	1.41205	1.1866	1	estimated	2	18.9497	0.238976	1	4.30592	4.14774	3.14774
mdtQ	P33369		Putative multidrug resistance outer membrane protein MdtQ OS=Escherichia coli (strain K12) OX=83333 GN=mdtQ PE=5 SV=2	6	6.9	52.1	3	1.17426					6.78816	1.89997	3.45166		1	other
kduD	P37769	b2842	2-dehydro-3-deoxy-D-gluconate 5-dehydrogenase OS=Escherichia coli (strain K12) OX=83333 GN=kduD PE=1 SV=2	7	5.43	27.1	4	0.0419478	0.0455586	0.0906819	0.028534	0.0900109	0.643088	0.855198	0.614682	0.794315	1	estimated	4	1.95477	0.1027	4.75116	5.29306	5.02211	0.270953
rep	P09980	b3778	ATP-dependent DNA helicase Rep OS=Escherichia coli (strain K12) OX=83333 GN=rep PE=1 SV=3	2	7.23	77	2							1.81988	2.01413	2.70508	1	pH50 <5.4	1	8.35176	0.672201	1	5.63988
yhiL	P37629		Putative uncharacterized protein YhiL OS=Escherichia coli (strain K12) OX=83333 GN=yhiL PE=5 SV=3	4	7.31	61.5	2		0.0358553	1.05967	0.10928	0.117759	0.372123	0.219828	0.72462	0.148835	1	estimated	2	1.57286	0.285699	5.03998	6.8	5.89648	0.903518
mnmC	P77182	b2324	tRNA 5-methylaminomethyl-2-thiouridine biosynthesis bifunctional protein MnmC OS=Escherichia coli (strain K12) OX=83333 GN=mnmC PE=1 SV=2	2	5.71	74.4	2	0.427509	0.511756	0.435642	0.351769		0.779341	0.559724	0.369608	0.728742	1	estimated	1	1.76382	0.0838455	4.35952	6.14034	5.57588	1.21636
yjbH	P32689	b4029	Uncharacterized lipoprotein YjbH OS=Escherichia coli (strain K12) OX=83333 GN=yjbH PE=3 SV=1	3	6.51	78.4	2			0.364881		0.755184	0.414017	0.684094	0.776948	0.857177	1	estimated	1	1.8593	0.00255187	4.58273	5.22276	5.02211	0.439383
ycaP	P75839	b0906	UPF0702 transmembrane protein YcaP OS=Escherichia coli (strain K12) OX=83333 GN=ycaP PE=3 SV=1	13	6.35	26.3	1	0.00589325					0.155235	0.674153	1.01975	1.27563	1	estimated	4	12.3618	0.0768063	5.24722	5.43703	5.34271	0.0954925
lafU	Q47154		Putative truncated flagellar export/assembly protein LafU OS=Escherichia coli (strain K12) OX=83333 GN=lafU PE=5 SV=1	6	7.49	23.8	3	0.195088	0.773072	0.311869	0.307986	0.516214	2.32675	1.91829	1.49535	1.61344	1	estimated	2	11.3116	1.46495	1	5.37889	4.29347	3.29347
mlaA	P76506	b2346	Intermembrane phospholipid transport system lipoprotein MlaA OS=Escherichia coli (strain K12) OX=83333 GN=mlaA PE=1 SV=1	3	5.05	28	1						0.241656	0.362781			1	estimated	2	3.48241	0.000438587	5.4902	5.63695	5.54673	0.0902199
dmlA	P76251	b1800	D-malate dehydrogenase [decarboxylating] OS=Escherichia coli (strain K12) OX=83333 GN=dmlA PE=1 SV=1	2	5.47	40.3	2						2.02497	1.9977	1.81069	1.36437	1	pH50 <5.2	2	8.35176	1.78539	1	5.52989
nac	Q47005	b1988	Nitrogen assimilation regulatory protein nac OS=Escherichia coli (strain K12) OX=83333 GN=nac PE=3 SV=1	12	7.5	32.8	3	0.345169	0.550718	0.731008		1.07212	0.560369	0.946706	0.974713	0.864376	1	estimated	4	1	0.213938	1.89019	3.44033	2.7196	0.829408
xapA	P45563	b2407	Purine nucleoside phosphorylase 2 OS=Escherichia coli (strain K12) OX=83333 GN=xapA PE=1 SV=2	10	6.52	29.8	1						0.0831702	0.129005	0.44021	0.789638	1	estimated	2	5.39196	0.00817408	5.74211	5.85928	5.80905	0.0669327
truC	P0AA41	b2791	tRNA pseudouridine synthase C OS=Escherichia coli (strain K12) OX=83333 GN=truC PE=1 SV=1	2	7.09	29.6	2	0.0434426	0.0130951	0.0190318	0.0373939	0.0426031	0.0324752	0.0596956	0.760892	0.116266	1	estimated	4	2.71859	0.331295	5.67694	6.56229	6.04221	0.520083
dacB	P24228	b3182	D-alanyl-D-alanine carboxypeptidase DacB OS=Escherichia coli (strain K12) OX=83333 GN=dacB PE=1 SV=2	3	8.78	51.8	2							0.0808187	0.445995	0.441546	1	estimated	1	3.48241	0.0196764	5.82237	6.16509	5.98392	0.181172
ybcH	P37325	b0567	Uncharacterized protein YbcH OS=Escherichia coli (strain K12) OX=83333 GN=ybcH PE=3 SV=2	9	8.65	33	2	0.00391733			0.251982	0.00550605	1.65182	1.10116	2.1594	0.908063	1	estimated	3	20	0.507069	4.19622	5.13386	4.55578	0.578081
yafL	Q47151	b0227	Probable endopeptidase YafL OS=Escherichia coli (strain K12) OX=83333 GN=yafL PE=3 SV=1	2	9.57	28.8	1						0.558069	0.690185	1.24581	0.90399	1	estimated	2	6.25126	0.0910327	4.01578	5.36498	5.19698	1.18121
hypD	P24192	b2729	Hydrogenase maturation factor HypD OS=Escherichia coli (strain K12) OX=83333 GN=hypD PE=1 SV=1	2	6.23	41.3	2	0.737203	1.05027	2.7466	3.76806	4.6688	1.04325	1.12271	1.65431	1.62843	1	stable
tamB	P39321	b4221	Translocation and assembly module subunit TamB OS=Escherichia coli (strain K12) OX=83333 GN=tamB PE=1 SV=2	18	5.08	136.7	6	0.20219	0.239197				0.398346	0.48261	0.737126	0.633925	1	estimated	2	1.66834	0.0749356	4.63121	5.73362	5.40101	0.769799
fsr	P52067	b0479	Fosmidomycin resistance protein OS=Escherichia coli (strain K12) OX=83333 GN=fsr PE=1 SV=1	21	9.7	43.3	1						0.102952	0.13963	0.521029	0.636229	1	estimated	2	3.86432	0.00418967	5.7676	5.87012	5.80905	0.0610742
argK	P27254	b2918	GTPase ArgK OS=Escherichia coli (strain K12) OX=83333 GN=argK PE=1 SV=2	19	6.55	36.7	3	0.841027	0.248682		0.0708913		0.726771	0.715047	0.861537	1.0822	1	estimated	3	1	0.630343	1.92124	5.41243	3.91457	1.99333
glnD	P27249	b0167	Bifunctional uridylyltransferase/uridylyl-removing enzyme OS=Escherichia coli (strain K12) OX=83333 GN=glnD PE=1 SV=2	3	6.7	102.3	2			0.352133	0.898482		1.01243	0.0246124	0.444277	0.719294	1	estimated	1	6.44221	0.00142629	5.82179	5.86968	5.83819	0.0314891
agaR	P0ACK2	b3131	Putative aga operon transcriptional repressor OS=Escherichia coli (strain K12) OX=83333 GN=agaR PE=4 SV=1	2	5.54	29.6	2						0.913755		1.69022	1.35024	1	estimated	2	19.7136	0.599067	1	5.72688	5.0804	4.0804
ssnA	Q46812	b2879	Putative aminohydrolase SsnA OS=Escherichia coli (strain K12) OX=83333 GN=ssnA PE=1 SV=2	11	6.29	48.8	2	0.42281	0.254441			0.191906	0.420148	0.673413	0.586963	0.594951	1	estimated	2	1.38191	0.0566182	4.89279	5.66376	5.34271	0.449928
recB	P08394	b2820	RecBCD enzyme subunit RecB OS=Escherichia coli (strain K12) OX=83333 GN=recB PE=1 SV=1	5	5.29	133.9	3	0.203618	0.383754	0.905604	1.24862	0.992851	0.276866	0.309242	0.573293	0.729555	1	estimated	1	3.1005	0.00158874	5.62992	5.72805	5.69246	0.0625388
rimK	P0C0U4	b0852	Ribosomal protein bS6--L-glutamate ligase OS=Escherichia coli (strain K12) OX=83333 GN=rimK PE=1 SV=1	3	7.8	32.4	2	0.30116	0.194675				0.69289	0.77194	1.11835	0.460553	1	estimated	4	1	0.267379	2.77394	5.24268	4.14774	1.3738
corA	P0ABI4	b3816	Magnesium transport protein CorA OS=Escherichia coli (strain K12) OX=83333 GN=corA PE=1 SV=1	8	4.73	36.6	1								0.172588	0.980104	1	estimated	1	20	0.00324963	5.84742	5.9019	5.86734	0.0345648
yhdP	P46474	b4472	Intermembrane phospholipid transporter YhdP OS=Escherichia coli (strain K12) OX=83333 GN=yhdP PE=1 SV=4	10	5.62	139	5	0.0341595	0.0237928			0.00103192	0.0453123	0.0374607	0.431858	0.727752	1	estimated	4	6.34673	0.00310543	5.82618	5.86748	5.83819	0.0292922
recD	P04993	b2819	RecBCD enzyme subunit RecD OS=Escherichia coli (strain K12) OX=83333 GN=recD PE=1 SV=2	2	7.02	66.9	2						0.754127	0.729517	0.716724	0.857414	1	estimated	2	1	0.0182787	3.82875	5.00981	4.32261	0.687195
yfaL	P45508	b2233	Probable autotransporter YfaL OS=Escherichia coli (strain K12) OX=83333 GN=yfaL PE=1 SV=2	3	4.22	131.1	3				0.346297	1.30575	0.967268	1.0076	1.27042	0.357594	1	estimated	3	20	0.580929	1	4.26037	3.82714	2.82714
ypdB	P0AE39	b2381	Transcriptional regulatory protein YpdB OS=Escherichia coli (strain K12) OX=83333 GN=ypdB PE=1 SV=1	2	5.8	28.7	2								0.607059	0.541827	1	estimated	1	2.43216	0.0222563	4.5713	6.08498	5.75075	1.17945
mobA	P32173	b3857	Molybdenum cofactor guanylyltransferase OS=Escherichia coli (strain K12) OX=83333 GN=mobA PE=1 SV=1	5	6.33	21.6	1						0.913477	0.709303	0.849505	0.942874	1	estimated	1	2.71859	0.00116822	4.85866	5.19947	5.0804	0.221742
yccE	P36661	b1001	Uncharacterized protein YccE OS=Escherichia coli (strain K12) OX=83333 GN=yccE PE=4 SV=2	8	4.63	48.3	1						1.55854	1.0368	1.13025	1.53621	1	pH50 <5.2	2	8.82915	0.617811	1	5.18366
rimL	P13857	b1427	Ribosomal-protein-serine acetyltransferase OS=Escherichia coli (strain K12) OX=83333 GN=rimL PE=1 SV=1	2	6.28	20.7	1		0.0215896				0.354605	0.730303	1.02142	1.08898	1	estimated	4	8.44724	0.010649	5.23082	5.31576	5.28442	0.0536047
pcm	P0A7A5	b2743	Protein-L-isoaspartate O-methyltransferase OS=Escherichia coli (strain K12) OX=83333 GN=pcm PE=1 SV=2	2	7.05	23.2	2		0.0178994	0.0342698		0.0644271	0.773079	0.931561	1.0411	1.4389	1	estimated	3	8.1608	0.200452	4.33667	5.22716	5.05126	0.714583
ygcB	P38036	b2761	CRISPR-associated endonuclease/helicase Cas3 OS=Escherichia coli (strain K12) OX=83333 GN=ygcB PE=1 SV=2	3	5.67	100.5	2	0.232843	0.21691	0.401751	0.441491	0.503646	0.261574	0.682346	0.488299	0.478382	1	estimated	1	1.09548	0.11153	3.95573	6.32166	5.40101	1.44528
blc	P0A901	b4149	Outer membrane lipoprotein Blc OS=Escherichia coli (strain K12) OX=83333 GN=blc PE=1 SV=1	2	8.76	19.8	1	0.69057	0.518442	0.266406		0.482383	0.342115	0.787849	1.15494	1.41778	1	estimated	3	1.09548	0.661614	2.19952	5.4839	3.97286	1.77335
chbR	P17410	b1735	HTH-type transcriptional regulator ChbR OS=Escherichia coli (strain K12) OX=83333 GN=chbR PE=1 SV=1	5	8.43	32.9	2						0.771748	1.16843	1.31552	1.92219	1	estimated	2	20	0.980194	1	5.49489	5.13869	4.13869
yfhM	P76578	b2520	Alpha-2-macroglobulin OS=Escherichia coli (strain K12) OX=83333 GN=yfhM PE=1 SV=1	5	5.43	181.5	4		0.0179422				0.137221	0.188851	0.885506	0.545731	1	estimated	4	3.76884	0.129771	5.39954	5.97469	5.66332	0.311376
nirB	P08201	b3365	Nitrite reductase (NADH) large subunit OS=Escherichia coli (strain K12) OX=83333 GN=nirB PE=3 SV=4	6	6.15	93.1	4	1.06168	0.911098	1.94218	2.36913	2.67429	0.894759	0.797291	0.831255	0.71016	1	stable
yggR	P52052	b2950	Uncharacterized protein YggR OS=Escherichia coli (strain K12) OX=83333 GN=yggR PE=1 SV=1	1	6.15	36	1	0.219443	0.339394	0.0705937	0.0737659	0.0927729	1.01988	1.34214	1.18065	1.12355	1	estimated	3	11.5025	0.175765	4.31544	5.15026	4.49749	0.652776
metC	P06721	b3008	Cystathionine beta-lyase MetC OS=Escherichia coli (strain K12) OX=83333 GN=metC PE=1 SV=1	2	6.47	43.2	1		0.435197				0.685022	0.649133	1.37163	2.95136	1	estimated	2	1	0.297043	1	5.35677	3.27337	2.27337
flk	P15286	b2321	Flagellar regulator flk OS=Escherichia coli (strain K12) OX=83333 GN=flk PE=3 SV=2	4	9.48	36.6	1		0.0112984				0.159378		0.33436	0.560853	1	estimated	2	3.29146	0.0125583	5.82882	6.05686	5.95477	0.125956
ygeX	P66899	b2871	Diaminopropionate ammonia-lyase OS=Escherichia coli (strain K12) OX=83333 GN=ygeX PE=1 SV=1	1	5.88	43.3	1	0.176625	0.302403	0.371824	0.272255	0.378084				0.265901	1	estimated	3	1	0.327297	3.66779	6.71066	5.02211	1.68855
rcsD	P39838	b2216	Phosphotransferase RcsD OS=Escherichia coli (strain K12) OX=83333 GN=rcsD PE=1 SV=3	4	5.21	100.3	1	0.525631	0.412548			0.301417	1.05686	0.87499	0.881641	1.68408	1	estimated	2	16.2764	0.500837	1	5.23389	4.35176	3.35176
gspC	P45757	b3324	Putative type II secretion system protein C OS=Escherichia coli (strain K12) OX=83333 GN=gspC PE=2 SV=1	1	7.33	30	1	0.00265531	0.00407157	0.00555666		0.00892582	1.01134	0.437202	0.308629	0.768058	1	estimated	1	2.33668	0.0876601	4.72479	6.22294	5.72161	0.996813
rrrQ	P76159	b1554	Probable prophage lysozyme OS=Escherichia coli (strain K12) OX=83333 GN=rrrQ PE=3 SV=1	1	8.76	19.7	1	0.179622	0.363412	0.748697	0.986655	1.30012	1.11101	1.14874	1.00447	1.22902	1	estimated	4	3.29146	0.197361	2.69162	3.31818	2.98191	0.336274
fimI	P39264	b4315	Fimbrin-like protein FimI OS=Escherichia coli (strain K12) OX=83333 GN=fimI PE=1 SV=2	1	9.45	19.4	1						0.665664		0.461551	1.21883	1	estimated	1	1.8593	0.256547	1	5.99154	4.96382	3.96382
murG	P17443	b0090	UDP-N-acetylglucosamine--N-acetylmuramyl-(pentapeptide) pyrophosphoryl-undecaprenol N-acetylglucosamine transferase OS=Escherichia coli (strain K12) OX=83333 GN=murG PE=1 SV=3	2	9.73	37.8	2						1.45377	0.113431	0.762481	0.576227	1	estimated	1	4.05528	0.0760855	5.29672	6.0882	5.72161	0.424883
ubiU	P45527	b3158	Ubiquinone biosynthesis protein UbiU OS=Escherichia coli (strain K12) OX=83333 GN=ubiU PE=1 SV=1	1	7.12	37	1						0.532828	0.322222	0.196956	1.0217	1	estimated	1	20	0.111514	5.44187	5.98377	5.86734	0.425469
metN	P30750	b0199	Methionine import ATP-binding protein MetN OS=Escherichia coli (strain K12) OX=83333 GN=metN PE=1 SV=4	2	6.38	37.8	1								1.47612	3.75199	1	pH50 <5.8	1	7.68342	0.226693	1	5.92988
yedD	P31063	b1928	Uncharacterized lipoprotein YedD OS=Escherichia coli (strain K12) OX=83333 GN=yedD PE=3 SV=1	1	4.98	15	1					0.221022	0.358414	0.25787	0.879402		1	estimated	2	4.15075	0.0936317	4.99458	5.81622	5.48844	0.493866
ycjV	P77481		Putative uncharacterized ABC transporter ATP-binding protein YcjV OS=Escherichia coli (strain K12) OX=83333 GN=ycjV PE=5 SV=2	5	6.92	40.1	3	5.88e-05					0.235823	0.186255	0.395507	0.920656	1	estimated	1	13.1256	0.0346085	5.6163	5.91113	5.83819	0.221888
ampE	P0AE14	b0111	Protein AmpE OS=Escherichia coli (strain K12) OX=83333 GN=ampE PE=1 SV=1	1	9.7	32.1	1			0.0831947	0.13825	0.699199	0.094861	0.106799	0.158265	0.13137	1	estimated	1	5.77387	0.0230484	6.04119	6.69499	6.24623	0.448756
cysM	P16703	b2421	Cysteine synthase B OS=Escherichia coli (strain K12) OX=83333 GN=cysM PE=1 SV=1	5	5.55	32.6	1						0.625271	0.518356	0.608737	0.730107	1	estimated	1	1.95477	0.00967058	5.07586	5.63564	5.4593	0.383435
cydC	P23886	b0886	Glutathione/L-cysteine transport system ATP-binding/permease protein CydC OS=Escherichia coli (strain K12) OX=83333 GN=cydC PE=1 SV=2	1	8.66	62.9	1	0.848524								0.528793	1	other
abgA	P77357	b1338	p-aminobenzoyl-glutamate hydrolase subunit A OS=Escherichia coli (strain K12) OX=83333 GN=abgA PE=1 SV=2	1	5.86	46.6	1		2.47331				1.07036	0.690122			1	estimated	1	1	0.0806399	1	5.1469	3.09849	2.09849
pspF	P37344	b1303	Psp operon transcriptional activator OS=Escherichia coli (strain K12) OX=83333 GN=pspF PE=1 SV=2	1	5.73	37	1		0.0209405	0.0349497			0.363097	0.378793	0.435267	0.651245	1	estimated	4	1.8593	0.0327645	5.4839	5.86324	5.69246	0.20856
mrcA	P02918	b3396	Penicillin-binding protein 1A OS=Escherichia coli (strain K12) OX=83333 GN=mrcA PE=1 SV=1	5	6.58	93.6	2								0.263191	0.494288	1	estimated	1	5.01005	0.000528838	5.97411	6.03826	6.01307	0.0389586
araH	P0AE26	b4460	L-arabinose transport system permease protein AraH OS=Escherichia coli (strain K12) OX=83333 GN=araH PE=2 SV=2	1	9.01	34.2	1		0.0851774			0.0146109			0.165711	0.0193734	1	estimated	2	8.1608	0.0331471	6.06682	6.72765	6.33367	0.39398
htpX	P23894	b1829	Protease HtpX OS=Escherichia coli (strain K12) OX=83333 GN=htpX PE=1 SV=1	2	7.14	31.9	2	0.530819	0.848759	1.95751	2.97521	2.65155	0.772309	0.7313	0.779941	0.937675	1	stable
yagL	P77607	b0278	Uncharacterized protein YagL OS=Escherichia coli (strain K12) OX=83333 GN=yagL PE=4 SV=1	1	9.33	27.3	1						0.90975		0.439695	1.31137	1	estimated	1	1.09548	0.375196	1	5.95887	3.7397	2.7397
epd	P0A9B6	b2927	D-erythrose-4-phosphate dehydrogenase OS=Escherichia coli (strain K12) OX=83333 GN=epd PE=1 SV=2	2	6.76	37.3	1		0.083136	0.107135	0.302993						1	estimated	4	3.1005	0.00540518	3.86595	4.81326	4.08945	0.72381
glpF	P0AER0	b3927	Glycerol uptake facilitator protein OS=Escherichia coli (strain K12) OX=83333 GN=glpF PE=1 SV=1	1	6.65	29.8	1								0.556359	0.594038	1	estimated	1	2.81407	0.00779864	5.32323	5.95155	5.7799	0.456665
pdeL	P21514	b0315	Cyclic di-GMP phosphodiesterase PdeL OS=Escherichia coli (strain K12) OX=83333 GN=pdeL PE=1 SV=2	1	6.42	40.7	1		0.0171537	0.0368994	0.0381807	0.0891813	1.10051	0.84883	0.977241	0.886167	1	estimated	4	16.6583	0.0495426	4.35542	5.06942	4.4392	0.630221
yhcA	P28722	b3215	Uncharacterized fimbrial chaperone YhcA OS=Escherichia coli (strain K12) OX=83333 GN=yhcA PE=3 SV=2	1	9.04	25.3	1		5.26389					0.233589	0.940704	0.919383	1	estimated	1	9.49749	0.00515974	5.44948	5.59009	5.51759	0.0724982
yliI	P75804	b0837	Aldose sugar dehydrogenase YliI OS=Escherichia coli (strain K12) OX=83333 GN=yliI PE=1 SV=1	1	6.67	41	1							0.457411	0.249602	1.10292	1	estimated	1	20	0.233544	3.23104	6.36003	5.83819	2.60715
thiC	P30136	b3994	Phosphomethylpyrimidine synthase OS=Escherichia coli (strain K12) OX=83333 GN=thiC PE=1 SV=2	1	6.05	70.8	1	0.25301	0.523175						0.877313	0.922443	1	estimated	4	3.86432	0.0210706	2.6471	3.6032	2.77789	0.825307
amyA	P26612	b1927	Cytoplasmic alpha-amylase OS=Escherichia coli (strain K12) OX=83333 GN=amyA PE=1 SV=3	3	4.65	56.6	2						1.15974	0.891701	1.16726	1.47706	1	pH50 <5.2	1	18.2814	0.255595	1	5.52389
bluR	P75989	b1162	HTH-type transcriptional repressor BluR OS=Escherichia coli (strain K12) OX=83333 GN=bluR PE=1 SV=1	1	8.16	28.2	1	3.37542	3.0774	7.4304	7.25796	8.69252	1.30425	1.30573	1.43274	1.17549	1	stable
ydjH	P77493	b1772	Uncharacterized sugar kinase YdjH OS=Escherichia coli (strain K12) OX=83333 GN=ydjH PE=1 SV=2	1	5.03	34.1	1						0.361224	0.83625	0.729737	0.676212	1	estimated	2	1.66834	0.100399	4.00626	5.62582	5.16784	1.16158
thrB	P00547	b0003	Homoserine kinase OS=Escherichia coli (strain K12) OX=83333 GN=thrB PE=1 SV=2	2	5.66	33.6	1	0.0558592	0.138285		0.299633		0.353336	0.54117	1.33047	1.71185	1	estimated	3	8.44724	0.766912	3.57566	5.69993	5.31357	1.73791
yqiG	P76655		Putative outer membrane usher protein YqiG OS=Escherichia coli (strain K12) OX=83333 GN=yqiG PE=5 SV=3	2	5.26	91.7	1	0.601205	1.34253	3.0435	3.73308	3.52613	0.893189	1.11035	1.21936	1.16701	1	stable
dinG	P27296	b0799	ATP-dependent DNA helicase DinG OS=Escherichia coli (strain K12) OX=83333 GN=dinG PE=1 SV=3	1	7.71	81.4	1						0.753115	0.578378	1.29491	2.1188	1	estimated	1	15.2261	0.0885767	1.16784	5.52462	5.37186	4.20402
scpA	P27253	b2917	Methylmalonyl-CoA mutase OS=Escherichia coli (strain K12) OX=83333 GN=scpA PE=1 SV=2	3	5.2	77.8	2	0.473484	0.00064373				0.32419	0.00708396	0.665439		1	estimated	1	5.10553	0.0942736	5.36615	6.266	5.69246	0.573541
metE	P25665	b3829	5-methyltetrahydropteroyltriglutamate--homocysteine methyltransferase OS=Escherichia coli (strain K12) OX=83333 GN=metE PE=1 SV=6	1	5.92	84.6	1	0.183479	0.376784	0.056286	0.307454	2.80216	0.748208	0.718172	0.848809	1.01028	1	estimated	3	1.66834	0.0333883	4.31851	4.83611	4.58492	0.266412
minC	P18196	b1176	Septum site-determining protein MinC OS=Escherichia coli (strain K12) OX=83333 GN=minC PE=1 SV=1	2	6.87	24.8	2	0.169145	0.175253				0.143325	0.322414		0.571915	1	estimated	2	2.52764	0.0716525	5.51539	6.13521	5.80905	0.326169
eutS	P63746	b2462	Bacterial microcompartment shell protein EutS OS=Escherichia coli (strain K12) OX=83333 GN=eutS PE=1 SV=1	4	5.39	11.6	1	0.71539	1.55146	2.66731	4.31545	5.23192	1.28124	0.913422	1.17288	1.13226	1	stable
recC	P07648	b2822	RecBCD enzyme subunit RecC OS=Escherichia coli (strain K12) OX=83333 GN=recC PE=1 SV=1	1	5	128.8	1						0.665617	1.24832	1.28465	1.20537	1	estimated	2	20	0.1898	1	5.26289	5.16784	4.16784
fhuD	P07822	b0152	Iron(3+)-hydroxamate-binding protein FhuD OS=Escherichia coli (strain K12) OX=83333 GN=fhuD PE=1 SV=3	1	6.42	33	1							0.26411	0.732478	1.14544	1	estimated	1	6.9196	0.0482145	5.35443	5.79264	5.57588	0.221449
ggt	P18956	b3447	Glutathione hydrolase proenzyme OS=Escherichia coli (strain K12) OX=83333 GN=ggt PE=1 SV=1	2	5.6	61.7	2						0.850698	0.70883	0.708568	0.764059	1	estimated	1	1.28643	0.0135878	4.10234	5.36542	4.87638	0.774046
hyaB	P0ACD8	b0973	Hydrogenase-1 large chain OS=Escherichia coli (strain K12) OX=83333 GN=hyaB PE=1 SV=1	2	5.97	66.2	1	0.437792	0.23351	0.0449996	0.0731822	0.530081	1.23538	1.49084	1.22031	0.895185	1	estimated	3	6.34673	0.360468	3.87752	4.68452	4.26432	0.420196
ptsA	P32670	b3947	Multiphosphoryl transfer protein 2 OS=Escherichia coli (strain K12) OX=83333 GN=ptsA PE=3 SV=2	1	5.44	91.7	1	0.0177387					0.719652	0.516758	0.37712	1.34646	1	estimated	4	2.05025	0.465613	2.54926	5.85049	5.0804	2.53114
modB	P0AF01	b0764	Molybdenum transport system permease protein ModB OS=Escherichia coli (strain K12) OX=83333 GN=modB PE=1 SV=1	1	10.23	24.9	1	0.593808	1.67977	0.227144		0.0257453	0.505907	1.8157	1.5817	1.56277	1	estimated	2	20	1.34914	1	5.40789	5.19698	4.19698
ydjX	P76219	b1750	TVP38/TMEM64 family membrane protein YdjX OS=Escherichia coli (strain K12) OX=83333 GN=ydjX PE=3 SV=2	1	9.26	26	1	0.762133				0.270439	0.771508	0.583692	0.507924		1	estimated	2	1	0.55529	1	6.27787	4.64322	3.64322
yeeR	P76361	b2001	Inner membrane protein YeeR OS=Escherichia coli (strain K12) OX=83333 GN=yeeR PE=1 SV=2	1	6.13	57.2	1						1.07524	0.774506	0.922396	0.902336	1	estimated	1	2.24121	0.00169884	4.20105	5.11453	4.84724	0.646186
cvrA	P76007	b1191	K(+)/H(+) antiporter NhaP2 OS=Escherichia coli (strain K12) OX=83333 GN=cvrA PE=1 SV=2	3	5.31	62.2	2		0.219064	0.0659621			2.67887	0.490371	0.875487	0.745808	1	estimated	3	2.52764	0.0753353	4.38398	5.61484	5.34271	0.958733
ycjT	P77154	b1316	Kojibiose phosphorylase OS=Escherichia coli (strain K12) OX=83333 GN=ycjT PE=1 SV=1	2	5.8	84.8	1	0.985895	0.677029	1.50963	2.52985	0.531002	0.531195	0.444425	0.459134		1	estimated	1	1.38191	0.0584404	4.63604	6.05671	5.4593	0.823257
rclR	P77379	b0305	RCS-specific HTH-type transcriptional activator RclR OS=Escherichia coli (strain K12) OX=83333 GN=rclR PE=1 SV=1	8	7.27	31.5	2	0.0623182	0.12764				0.269899	0.40136	0.679447	0.808741	1	estimated	4	3.00503	0.0209521	5.42605	5.63695	5.54673	0.120684
trpE	P00895	b1264	Anthranilate synthase component 1 OS=Escherichia coli (strain K12) OX=83333 GN=trpE PE=1 SV=2	1	5.52	57.5	1		0.210574	0.523903	0.887082	1.08224	0.230029	0.383756	0.871712	0.809941	1	estimated	1	4.43719	0.0149108	5.29672	5.61308	5.48844	0.191717
mdtN	P32716	b4082	Multidrug resistance protein MdtN OS=Escherichia coli (strain K12) OX=83333 GN=mdtN PE=2 SV=1	2	7.42	36.9	2	0.0621462		0.0709968	0.129534	0.191887	0.131602		0.623271	0.276231	1	estimated	3	1.95477	0.172793	5.38812	6.44483	5.92563	0.537512
radD	P33919	b2184	Putative DNA repair helicase RadD OS=Escherichia coli (strain K12) OX=83333 GN=radD PE=1 SV=2	1	7.72	66.4	1						0.108921			0.945496	1	estimated	2	6.15578	2.11894e-05	5.53077	5.55127	5.54673	0.0159642
fecR	P23485	b4292	Ferric citrate uptake sigma factor regulator FecR OS=Escherichia coli (strain K12) OX=83333 GN=fecR PE=1 SV=1	1	8.98	35.5	1	0.0503955	4.78624				89.2123		0.49519		1	estimated	1	5.48744	7.64457e-05	5.80363	5.81183	5.80905	0.00541906
yadG	P36879	b0127	Uncharacterized ABC transporter ATP-binding protein YadG OS=Escherichia coli (strain K12) OX=83333 GN=yadG PE=1 SV=1	2	8.44	34.6	1							0.126053	0.513118	0.770556	1	estimated	1	5.29648	0.000334397	5.77272	5.78854	5.7799	0.0086412
mqo	P33940	b2210	Malate:quinone oxidoreductase OS=Escherichia coli (strain K12) OX=83333 GN=mqo PE=1 SV=2	4	6.99	60.2	2						0.74112	0.532023	0.56337	0.786943	1	estimated	1	1.95477	0.019558	4.78397	5.69261	5.43015	0.646186
codB	P0AA82	b0336	Cytosine permease OS=Escherichia coli (strain K12) OX=83333 GN=codB PE=1 SV=1	1	9.01	43.6	1							0.157461	0.506465	0.575609	1	estimated	1	3.48241	0.00697046	5.76101	5.94862	5.83819	0.110432
ytfT	P39328	b4230	Galactofuranose transporter permease protein YtfT OS=Escherichia coli (strain K12) OX=83333 GN=ytfT PE=1 SV=1	1	10.18	35.6	1		1.06121		7.42182	4.34456	0.963527				1	other
menA	P32166	b3930	1,4-dihydroxy-2-naphthoate octaprenyltransferase OS=Escherichia coli (strain K12) OX=83333 GN=menA PE=1 SV=1	1	8.98	33.6	1								1.0832	0.946925	1	pH50 <5.8	1	7.68342	0.00973987	1	5.69788
csiE	P54901	b2535	Stationary phase-inducible protein CsiE OS=Escherichia coli (strain K12) OX=83333 GN=csiE PE=4 SV=3	2	7.75	49	2			0.117543	0.223668		0.688763	0.711537	0.879098	1.09225	1	estimated	3	1.76382	0.0409327	4.32613	4.99399	4.64322	0.350774
phnD	P16682	b4105	Phosphonates-binding periplasmic protein OS=Escherichia coli (strain K12) OX=83333 GN=phnD PE=3 SV=2	1	8.54	37.3	1						0.384543	0.568523	0.800466	1.57018	1	estimated	2	6.0603	0.371327	2.35799	5.76262	5.31357	2.95558
tatE	P0A843	b0627	Sec-independent protein translocase protein TatE OS=Escherichia coli (strain K12) OX=83333 GN=tatE PE=2 SV=1	2	9.09	7	2	0.819083	0.469304			1.86093	1.20284	1.71363	1.58679	1.5751	1	estimated	3	2.33668	2.11241	1	4.24792	2.28241	1.96551
potB	P0AFK4	b1125	Spermidine/putrescine transport system permease protein PotB OS=Escherichia coli (strain K12) OX=83333 GN=potB PE=1 SV=1	1	9.41	31	1	0.379522	0.242914	0.420967	0.632309	0.759374	0.443437	0.878309	1.0984	1.66178	1	estimated	2	1.66834	0.714615	1	5.44333	3.88543	2.88543
phnN	P16690	b4094	Ribose 1,5-bisphosphate phosphokinase PhnN OS=Escherichia coli (strain K12) OX=83333 GN=phnN PE=1 SV=1	1	8.35	20.7	1							0.754643	1.14431	1.13542	1	estimated	1	19.7136	0.0392027	1	5.38563	5.34271	4.34271
paaJ	P0C7L2	b1397	3-oxoadipyl-CoA/3-oxo-5,6-dehydrosuberyl-CoA thiolase OS=Escherichia coli (strain K12) OX=83333 GN=paaJ PE=1 SV=1	1	6.46	42.3	1						0.0967642	0.155334	0.379785	0.56445	1	estimated	2	3.48241	0.00303486	5.87378	5.96986	5.92563	0.0518472
entA	P15047	b0596	2,3-dihydro-2,3-dihydroxybenzoate dehydrogenase OS=Escherichia coli (strain K12) OX=83333 GN=entA PE=1 SV=1	3	5.14	26.2	1	0.0120783					0.617986	1.05132	0.969544	1.02303	1	estimated	4	18.5678	0.00650157	5.14221	5.18527	5.16784	0.0256307
cynX	P17583	b0341	Cyanate transport protein CynX OS=Escherichia coli (strain K12) OX=83333 GN=cynX PE=3 SV=2	2	10.26	41.3	1		0.257925	0.272239	0.16527				0.380901	0.768445	1	estimated	1	8.54271	0.0278939	5.5687	5.96195	5.86734	0.298634
acrF	P24181	b3266	Multidrug export protein AcrF OS=Escherichia coli (strain K12) OX=83333 GN=acrF PE=1 SV=2	1	5.48	111.4	1						0.787919	0.88253	0.913871	0.863415	1	estimated	2	1.28643	0.0062576	3.26795	4.79436	4.08945	0.821499
yhdE	P25536	b3248	dTTP/UTP pyrophosphatase OS=Escherichia coli (strain K12) OX=83333 GN=yhdE PE=1 SV=1	7	5.85	21.5	1						0.532887	0.899879	1.0188	1.44447	1	estimated	2	11.1206	0.198701	1	5.37889	5.19698	4.19698
kdpD	P21865	b0695	Sensor protein KdpD OS=Escherichia coli (strain K12) OX=83333 GN=kdpD PE=1 SV=2	1	6.58	98.7	1	0.00981549				0.0288834	0.266981	0.279657	0.736923	0.935041	1	estimated	4	4.34171	0.0158879	5.47072	5.61572	5.54673	0.0760132
tatD	P27859	b4483	3'-5' ssDNA/RNA exonuclease TatD OS=Escherichia coli (strain K12) OX=83333 GN=tatD PE=1 SV=3	1	5.34	29	1		1.06845	1.61034	2.22349	2.19669	0.717239	0.607364	0.706047	0.571618	1	stable
cusC	P77211	b0572	Cation efflux system protein CusC OS=Escherichia coli (strain K12) OX=83333 GN=cusC PE=1 SV=1	2	6.4	50.2	1						3.56087	2.57977	2.45832	1.92132	1	pH50 <5.2	2	7.39698	0.848835	1	5.98787
qseB	P52076	b3025	Transcriptional regulatory protein QseB OS=Escherichia coli (strain K12) OX=83333 GN=qseB PE=2 SV=1	1	7.06	24.7	1	0.0245564				0.0739901	0.348688	0.223896	1.02976	0.30302	1	estimated	4	1.95477	0.375929	4.78528	6.44176	5.60503	0.836731
alkA	P04395	b2068	DNA-3-methyladenine glycosylase 2 OS=Escherichia coli (strain K12) OX=83333 GN=alkA PE=1 SV=1	2	8.15	31.4	1								0.597375	1.366	1	estimated	1	20	0.142963	1	5.92988	5.7799	4.7799
ddpF	P77622	b1483	Probable D,D-dipeptide transport ATP-binding protein DdpF OS=Escherichia coli (strain K12) OX=83333 GN=ddpF PE=2 SV=1	1	7.85	34.6	1					0.0251996	0.834734	1.09505	1.12148	1.09367	1	estimated	2	18.7588	0.0341431	4.40859	5.16388	5.10955	0.700962
yfjI	P52124	b2625	Protein YfjI OS=Escherichia coli (strain K12) OX=83333 GN=yfjI PE=4 SV=1	3	8.59	54	2	0.71862					0.997813	0.859117	1.29448	1.38526	1	stable
yciQ	P45848	b1268	Uncharacterized protein YciQ OS=Escherichia coli (strain K12) OX=83333 GN=yciQ PE=4 SV=2	2	8	71.2	2	0.164041	0.22616	0.152849	0.318462			0.384221	0.867435	0.688038	1	estimated	1	3.1005	0.0432084	4.6025	5.7449	5.48844	0.885942
ves	P76214	b1742	Protein Ves OS=Escherichia coli (strain K12) OX=83333 GN=ves PE=1 SV=2	1	8.29	21.6	1	0.124922	0.059088			0.597884	0.49973	0.616454	0.6387	0.802736	1	estimated	4	1	0.0865287	4.22595	5.18205	4.73065	0.504704
yfdX	P76520	b2375	Protein YfdX OS=Escherichia coli (strain K12) OX=83333 GN=yfdX PE=1 SV=1	2	5.49	23	1		2.57101	5.77057	4.71444			2.61131		1.90315	1	other
dosP	P76129	b1489	Oxygen sensor protein DosP OS=Escherichia coli (strain K12) OX=83333 GN=dosP PE=1 SV=4	2	5.54	90.2	1						0.162775	0.537148	0.210264	0.264935	1	estimated	2	1.95477	0.209114	5.27856	6.8	6.07136	0.792793
csgF	P0AE98	b1038	Curli production assembly/transport component CsgF OS=Escherichia coli (strain K12) OX=83333 GN=csgF PE=1 SV=1	1	6	15	1	0.0507885	0.0353625			0.267922	0.795749	0.6411	0.677512	0.736804	1	estimated	4	1.28643	0.0606674	4.48665	5.17502	4.84724	0.360587
fruK	P0AEW9	b2168	1-phosphofructokinase OS=Escherichia coli (strain K12) OX=83333 GN=fruK PE=1 SV=1	2	5.54	33.7	2		1.11793	2.65121		3.9487		2.10801		2.11892	1	other
kduI	Q46938	b2843	4-deoxy-L-threo-5-hexosulose-uronate ketol-isomerase OS=Escherichia coli (strain K12) OX=83333 GN=kduI PE=1 SV=1	1	6.13	31.1	1					2.3705	0.697745	1.05866	0.977891	0.459654	1	estimated	2	1	0.265749	1	5.32089	3.97286	2.97286
mntH	P0A769	b2392	Divalent metal cation transporter MntH OS=Escherichia coli (strain K12) OX=83333 GN=mntH PE=1 SV=1	2	9.82	44.2	1	0.209468	0.801694	1.13735	2.20732	1.47535	0.824429	0.546216	0.99386	0.936953	1	estimated	1	8.1608	0.00393007	5.30273	5.41697	5.37186	0.0691296
recT	P33228	b1349	Protein RecT OS=Escherichia coli (strain K12) OX=83333 GN=recT PE=1 SV=1	1	8.37	29.7	1						0.295319	0.295928	1.2223	0.728943	1	estimated	2	7.96985	0.187586	4.96338	5.73025	5.43015	0.466771
yfeC	P0AD37	b2398	Uncharacterized protein YfeC OS=Escherichia coli (strain K12) OX=83333 GN=yfeC PE=4 SV=1	6	9.45	12.7	2	0.961374	0.642881	1.08544	1.39486	1.49221	1.58669	1.06225	1.09289	1.14155	1	stable
ygeH	P76639	b2852	Uncharacterized protein YgeH OS=Escherichia coli (strain K12) OX=83333 GN=ygeH PE=4 SV=1	3	6.64	52.7	2	0.0283583	0.106261	0.264272	0.295209	0.458067		1.07252	1.4175	0.965619	1	estimated	4	2.52764	0.235075	3.73399	4.6151	4.17688	0.442898
waaJ	P27129	b3626	Lipopolysaccharide 1,2-glucosyltransferase OS=Escherichia coli (strain K12) OX=83333 GN=waaJ PE=1 SV=2	2	8.79	39	1	0.121451	0.0696424				0.129865	0.322286	0.323349	0.405899	1	estimated	2	2.43216	0.0504891	5.78986	6.25297	6.01307	0.239903
torD	P36662	b0998	Chaperone protein TorD OS=Escherichia coli (strain K12) OX=83333 GN=torD PE=1 SV=2	1	4.86	22.6	1			0.196287		0.326616	0.689349	1.05555	1.43229	0.890798	1	estimated	3	2.90955	0.291088	3.63146	5.25103	4.52663	0.895169
ybjX	P75829	b0877	Uncharacterized protein YbjX OS=Escherichia coli (strain K12) OX=83333 GN=ybjX PE=4 SV=1	2	9.35	38.3	2	0.115868	0.434429				1.29313	0.854583	0.652008	0.496932	1	estimated	4	6.15578	0.481364	1.83278	5.122	2.83618	2.28582
fliL	P0ABX8	b1944	Flagellar protein FliL OS=Escherichia coli (strain K12) OX=83333 GN=fliL PE=3 SV=1	3	8.97	17.2	2	0.166906	0.742285	1.55889	2.28555	2.19606	0.805604	1.2524	0.961041	1.52823	1	estimated	4	9.21106	0.695512	2.13024	3.00651	2.69045	0.560213
yhcD	P45420	b3216	Uncharacterized outer membrane usher protein YhcD OS=Escherichia coli (strain K12) OX=83333 GN=yhcD PE=3 SV=1	1	5	86.2	1		0.172937	0.188278	0.136196		1.23803	0.613639		0.542965	1	estimated	4	1.57286	0.434104	3.32507	5.53546	4.41005	1.12541
fecE	P15031	b4287	Fe(3+) dicitrate transport ATP-binding protein FecE OS=Escherichia coli (strain K12) OX=83333 GN=fecE PE=1 SV=1	1	8.22	28.2	1							0.533547	1.30757	1.33189	1	estimated	1	20	0.206452	1	5.69788	5.40101	4.40101
rhtC	P0AG38	b3823	Threonine efflux protein OS=Escherichia coli (strain K12) OX=83333 GN=rhtC PE=1 SV=1	1	9.99	22.5	1		1.20652		0.851554		0.388205		0.562431	1.32745	1	estimated	1	3.9598	0.245903	1	5.92988	5.37186	4.37186
aas	P31119	b2836	Bifunctional protein Aas OS=Escherichia coli (strain K12) OX=83333 GN=aas PE=1 SV=2	2	9.28	80.6	2	0.0195731				0.110042				0.700064	1	estimated	4	1.95477	0.00678484	5.17604	5.96752	5.48844	0.479074
torY	P52005	b1873	Cytochrome c-type protein TorY OS=Escherichia coli (strain K12) OX=83333 GN=torY PE=1 SV=2	1	6.27	40.3	1						2.03731	1.4461	1.34443	1.08033	1	pH50 <5.2	2	8.35176	0.324089	1	5.34989
phnC	P16677	b4106	Phosphonates import ATP-binding protein PhnC OS=Escherichia coli (strain K12) OX=83333 GN=phnC PE=3 SV=2	2	9.66	29.4	1	0.0320523	0.139128	0.373734	0.421611		1.02665	0.758313	1.02287	1.17642	1	estimated	4	1.95477	0.0916584	3.56028	4.22463	3.85628	0.368349
allF	Q47208	b0518	Oxamate carbamoyltransferase subunit AllF OS=Escherichia coli (strain K12) OX=83333 GN=allF PE=1 SV=1	1	5.24	58.6	1							0.657368	0.463521	0.370278	1	estimated	1	1.09548	0.154146	3.97155	6.68474	5.57588	1.60433
birA	P06709	b3973	Bifunctional ligase/repressor BirA OS=Escherichia coli (strain K12) OX=83333 GN=birA PE=1 SV=1	2	8.05	35.3	1	0.633366			0.22069		0.723726	0.746862	0.46876	0.795511	1	estimated	3	1	0.390413	2.54751	5.6765	4.49749	1.94998
nfo	P0A6C1	b2159	Endonuclease 4 OS=Escherichia coli (strain K12) OX=83333 GN=nfo PE=1 SV=1	2	5.73	31.5	1	0.0553357		0.0743226			0.392644	0.485069	0.570954	0.639471	1	estimated	4	1.57286	0.0213824	5.29672	5.66786	5.48844	0.191717
csrD	P13518	b3252	RNase E specificity factor CsrD OS=Escherichia coli (strain K12) OX=83333 GN=csrD PE=1 SV=2	2	8.62	73.3	2	0.0809236		0.0590468				1.39511	0.453939	0.967065	1	estimated	2	8.44724	0.461925	2.91966	5.38841	3.82714	1.56127
yicH	P31433	b3655	AsmA family protein YicH OS=Escherichia coli (strain K12) OX=83333 GN=yicH PE=3 SV=2	1	6.02	62.2	1	0.632413	1.21803	2.47102	3.20484	3.24438	0.870778	0.899148	0.861258	0.899683	1	stable
sixA	P76502	b2340	Phosphohistidine phosphatase SixA OS=Escherichia coli (strain K12) OX=83333 GN=sixA PE=1 SV=1	4	4.55	17.2	1					0.631736	0.631445	0.440167	0.451344	0.848715	1	estimated	1	2.52764	0.0492638	4.78323	5.90805	5.60503	0.821792
yhjD	P37642	b3522	Inner membrane protein YhjD OS=Escherichia coli (strain K12) OX=83333 GN=yhjD PE=1 SV=1	1	9.73	37.9	1						1.75271	1.61877	1.37395	1.73755	1	pH50 <5.2	2	8.82915	1.63325	1	5.29189
nikA	P33590	b3476	Nickel-binding periplasmic protein OS=Escherichia coli (strain K12) OX=83333 GN=nikA PE=1 SV=1	1	6.1	58.7	1						0.153309	0.265169	0.602483	0.834903	1	estimated	2	4.05528	0.00314778	5.61557	5.69935	5.66332	0.0477463
ybiO	P75783	b0808	Moderate conductance mechanosensitive channel YbiO OS=Escherichia coli (strain K12) OX=83333 GN=ybiO PE=1 SV=2	2	9.2	81.9	2	0.288326	0.479233	0.115313	1.32243	9.15474	1.40748	0.911014	1.98094	0.909705	1	estimated	4	20	1.57197	1.21808	3.97389	3.59397	2.37589
yaiI	P0A8D3	b0387	UPF0178 protein YaiI OS=Escherichia coli (strain K12) OX=83333 GN=yaiI PE=1 SV=1	4	5.71	17	1						0.94714	0.900158	0.900821	2.06334	1	estimated	1	1.19095	0.00139582	2.788	4.75863	3.65226	1.10637
higA	P67701	b3082	Antitoxin HigA OS=Escherichia coli (strain K12) OX=83333 GN=higA PE=1 SV=1	2	4.82	15	1						1.28297	1.08599	0.646301	0.746432	1	pH50 <5.2	2	8.82915	0.276865	1	5.1548
sgrR	P33595	b0069	HTH-type transcriptional regulator SgrR OS=Escherichia coli (strain K12) OX=83333 GN=sgrR PE=1 SV=2	1	6.96	63.9	1			0.257626		0.965854	1.51809			0.769964	1	estimated	2	5.86935	0.321546	1.48112	4.39526	3.68141	2.20028
dgoA	Q6BF16	b4477	2-dehydro-3-deoxy-6-phosphogalactonate aldolase OS=Escherichia coli (strain K12) OX=83333 GN=dgoA PE=1 SV=1	7	5.12	21.4	2		0.0442883	0.0452334	0.0644458	1.29971	0.486614	0.45085	0.358945	0.862076	1	estimated	1	2.43216	0.092426	4.46468	6.10416	5.63417	1.16949
tus	P16525	b1610	DNA replication terminus site-binding protein OS=Escherichia coli (strain K12) OX=83333 GN=tus PE=1 SV=1	3	9.55	35.8	2	20.6518	91.0438	224.604	305.928	366.806	75.0706	114.771			1	acid enriched	1
yihS	P32140	b3880	Sulfoquinovose isomerase OS=Escherichia coli (strain K12) OX=83333 GN=yihS PE=1 SV=2	1	6.11	47.4	1	0.163157	0.425096	0.653807	0.65538	0.839259	1.25611	1.28693	0.786146	1.73158	1	estimated	4	1.95477	0.77946	1.97191	3.94255	3.18593	1.21401
yfaT	P76466	b2229	Uncharacterized protein YfaT OS=Escherichia coli (strain K12) OX=83333 GN=yfaT PE=3 SV=2	1	8.47	23.8	1	1.05333	1.88399		2.86069	4.29014	4.25089	1.85079	2.64757	2.89551	1	stable
yeeA	P33011	b2008	Inner membrane protein YeeA OS=Escherichia coli (strain K12) OX=83333 GN=yeeA PE=1 SV=2	1	9.41	39.9	1	0.258138	0.689489	1.93452	1.98991	1.74866	1.05625		1.16352	1.23423	1	estimated	4	7.30151	2.50554	1	3.46494	2.66131	1.66131
paaZ	P77455	b1387	Bifunctional protein PaaZ OS=Escherichia coli (strain K12) OX=83333 GN=paaZ PE=1 SV=1	1	6.46	73	1	0.19683	0.162291			1.78534	0.834304	0.927096	0.982227	1.12794	1	estimated	4	4.91457	0.691647	2.33118	4.23488	3.06935	1.16554
mltC	P0C066	b2963	Membrane-bound lytic murein transglycosylase C OS=Escherichia coli (strain K12) OX=83333 GN=mltC PE=1 SV=1	2	9.33	40.1	1						0.846246	1.75549	0.79598	1.60202	1	estimated	2	20	0.979505	1	5.35677	5.10955	4.10955
ymgD	P0AB46	b1171	Uncharacterized protein YmgD OS=Escherichia coli (strain K12) OX=83333 GN=ymgD PE=1 SV=2	1	5.48	11.8	1		0.315485	0.743976	0.774566	1.24974	0.948907	0.697551			1	estimated	4	2.81407	0.183812	2.11471	3.5285	3.09849	0.983778
yhfK	P45537	b3358	Uncharacterized protein YhfK OS=Escherichia coli (strain K12) OX=83333 GN=yhfK PE=3 SV=2	1	9.01	79.9	1						0.665867	0.481784	0.744483		1	estimated	2	1.47739	0.0381381	4.11815	5.50323	5.05126	0.933103
ubiB	P0A6A0	b3835	Probable protein kinase UbiB OS=Escherichia coli (strain K12) OX=83333 GN=ubiB PE=1 SV=1	1	8.94	63.2	1						0.91646	0.830024	0.747978	0.998319	1	estimated	1	1.57286	0.0272346	1.51496	5.35238	4.52663	3.01168
ybhP	P0AAW1	b0790	Uncharacterized protein YbhP OS=Escherichia coli (strain K12) OX=83333 GN=ybhP PE=4 SV=1	1	7.11	28.8	1							0.62615		1.16617	1	estimated	1	18.3769	0.0276164	2.8788	5.50631	5.37186	2.49306
thiK	P75948	b1106	Thiamine kinase OS=Escherichia coli (strain K12) OX=83333 GN=thiK PE=1 SV=1	1	9.82	32.4	1						1.93428		1.59604	0.98845	1	pH50 <5.2	1	8.82915	1.22828	1	5.55289
sdaB	P30744	b2797	L-serine dehydratase 2 OS=Escherichia coli (strain K12) OX=83333 GN=sdaB PE=2 SV=2	1	5.8	48.7	1	0.199047		0.551514	0.614356	0.861187	0.130472	0.133315		1.07587	1	estimated	1	11.3116	0.0197208	5.43952	5.87071	5.54673	0.323972
selB	P14081	b3590	Selenocysteine-specific elongation factor OS=Escherichia coli (strain K12) OX=83333 GN=selB PE=1 SV=3	5	6.58	68.8	2	0.340657	0.044991				1.53824	1.39918	1.53069	1.62633	1	estimated	4	3.1005	1.21395	1	5.20489	3.27337	2.27337
cbtA	P64524	b2005	Cytoskeleton-binding toxin CbtA OS=Escherichia coli (strain K12) OX=83333 GN=cbtA PE=1 SV=1	5	8	13.9	1							0.0710718	0.782573	1.00958	1	estimated	1	10.0704	0.00205655	5.62699	5.73245	5.66332	0.0691296
rmuC	P0AG71	b3832	DNA recombination protein RmuC OS=Escherichia coli (strain K12) OX=83333 GN=rmuC PE=3 SV=1	3	5.4	54.7	2						0.790403	0.910912	0.973277	0.979187	1	estimated	2	4.53266	0.000336266	4.76449	4.97422	4.90553	0.141042
pflC	P32675	b3952	Pyruvate formate-lyase 2-activating enzyme OS=Escherichia coli (strain K12) OX=83333 GN=pflC PE=3 SV=2	1	7.81	32.4	1	0.0397132	0.0567865		0.0666314	0.304131	0.453112	0.501006	0.48451	0.964081	1	estimated	4	1.47739	0.114931	4.87008	5.5936	5.25528	0.385192
yohF	P33368	b2137	Uncharacterized oxidoreductase YohF OS=Escherichia coli (strain K12) OX=83333 GN=yohF PE=1 SV=2	2	5.3	26.9	1	0.149192	0.11339				0.272339	1.1939	1.08372	0.857741	1	estimated	4	20	0.122458	5.17399	5.31459	5.22613	0.0884624
citG	P77231	b0613	2-(5''-triphosphoribosyl)-3'-dephosphocoenzyme-A synthase OS=Escherichia coli (strain K12) OX=83333 GN=citG PE=1 SV=1	1	6.29	31.6	1		0.0183939			0.11142	0.648149	0.624069	0.591784	0.824319	1	estimated	4	1.66834	0.0518434	4.84885	5.40247	5.13869	0.289846
nuoH	P0AFD4	b2282	NADH-quinone oxidoreductase subunit H OS=Escherichia coli (strain K12) OX=83333 GN=nuoH PE=1 SV=1	1	7.4	36.2	1							0.498045	0.614344	1.1508	1	estimated	1	4.05528	0.100218	3.35656	5.7966	5.43015	2.07359
yjjI	P37342	b4380	Uncharacterized protein YjjI OS=Escherichia coli (strain K12) OX=83333 GN=yjjI PE=1 SV=2	2	6.09	58	2	0.512026	0.42189	0.45996	0.47072	0.664343	0.584669	0.459646		0.708935	1	estimated	2	1	0.155268	3.46728	5.33319	4.46834	1.00106
sbcC	P13458	b0397	Nuclease SbcCD subunit C OS=Escherichia coli (strain K12) OX=83333 GN=sbcC PE=1 SV=1	2	5.68	118.6	2						0.202962	0.698921	1.0083	1.11756	1	estimated	2	11.1206	0.0150004	5.27651	5.37171	5.31357	0.058145
bisC	P20099	b3551	Biotin sulfoxide reductase OS=Escherichia coli (strain K12) OX=83333 GN=bisC PE=1 SV=3	1	5.92	85.8	1				0.0700062	0.15126	1.3423	0.977046	1.24258	0.95689	1	estimated	3	15.7035	0.183295	4.2819	5.10794	4.41005	0.697886
fliJ	P52613	b1942	Flagellar FliJ protein OS=Escherichia coli (strain K12) OX=83333 GN=fliJ PE=1 SV=2	3	8.13	17.3	1			0.41721	0.458704		0.476569	0.979188	1.16118	0.55881	1	estimated	3	1	0.316806	2.73146	5.05668	4.03116	1.29969
waaU	P27242	b3623	Putative lipopolysaccharide heptosyltransferase 4 OS=Escherichia coli (strain K12) OX=83333 GN=waaU PE=4 SV=2	6	8.6	41.7	2	0.707029	1.63424	3.20839	4.50113	5.16842	1.04263	1.01833	1.26812	1.20488	1	stable
wzxE	P0AAA7	b3792	Lipid III flippase OS=Escherichia coli (strain K12) OX=83333 GN=wzxE PE=1 SV=1	15	9.86	44.9	2	5.88629	12.1841	25.0971	31.9959	34.3472		0.384065	0.572199	1.16915	1	estimated	4	4.91457	0.115932	5.27768	5.73332	5.54673	0.269049
aslA	P25549	b3801	Putative sulfatase AslA OS=Escherichia coli (strain K12) OX=83333 GN=aslA PE=3 SV=2	1	6.39	60.7	1	1.17105	1.51264	1.32418	1.73083	2.92628	1.82259	2.47844	1.28422	2.94784	1	stable
hicB	P67697	b1438	Antitoxin HicB OS=Escherichia coli (strain K12) OX=83333 GN=hicB PE=1 SV=2	2	5.08	15.2	1					0.370776	1.38403	1.22402	1.27098	1.3556	1	estimated	2	10.5477	0.397666	1	5.12595	4.35176	3.35176
rssA	P0AFR0	b1234	NTE family protein RssA OS=Escherichia coli (strain K12) OX=83333 GN=rssA PE=3 SV=2	1	6.73	33	1						0.659306	0.775492	0.76579	0.961003	1	estimated	2	1.8593	0.0143723	3.96774	5.12668	4.81809	0.850352
yfdI	P76507	b2352	Uncharacterized protein YfdI OS=Escherichia coli (strain K12) OX=83333 GN=yfdI PE=4 SV=1	2	8.62	51.5	1	0.015376	0.0223962			0.0173393	0.260065	0.245597	1.22062	0.844627	1	estimated	4	11.8844	0.135204	5.33642	5.6475	5.4593	0.188202
yhgO	P0DSG6		Protein YhgO OS=Escherichia coli (strain K12) OX=83333 GN=yhgO PE=1 SV=1	3	9	1.6	1								0.423664	0.604116	1	estimated	1	4.05528	0.00103499	5.83248	5.93061	5.89648	0.0640034
yfaP	P76462	b2225	Uncharacterized protein YfaP OS=Escherichia coli (strain K12) OX=83333 GN=yfaP PE=3 SV=1	1	5.08	28.3	1				0.229205	0.089746			0.629663	0.587424	1	estimated	3	1.47739	0.0514886	4.9089	5.94394	5.48844	0.579546
bglB	P11988	b3721	6-phospho-beta-glucosidase BglB OS=Escherichia coli (strain K12) OX=83333 GN=bglB PE=1 SV=2	1	5.77	53.1	1						0.794729	0.801736	0.640022	0.740218	1	estimated	2	1	0.0575015	3.33063	5.13972	4.3809	1.05027
yihT	P32141	b3881	Sulfofructosephosphate aldolase OS=Escherichia coli (strain K12) OX=83333 GN=yihT PE=1 SV=1	1	6.05	32	1		0.0202853			1.76719	1.23781	1.18436	1.09293	1.76665	1	estimated	4	18.3769	1.27551	1	4.28922	3.01106	2.01106
yfdC	P37327	b2347	Inner membrane protein YfdC OS=Escherichia coli (strain K12) OX=83333 GN=yfdC PE=1 SV=1	3	5.39	34.5	1	7.36816	3.83222	8.68513	12.4233				4.55423		1	other
fliF	P25798	b1938	Flagellar M-ring protein OS=Escherichia coli (strain K12) OX=83333 GN=fliF PE=1 SV=3	1	6.99	60.6	1						0.107904		1.19513	1.22384	1	estimated	2	18.6633	0.0882273	5.1942	5.74197	5.31357	0.428398
ypdF	P76524	b2385	Aminopeptidase YpdF OS=Escherichia coli (strain K12) OX=83333 GN=ypdF PE=1 SV=1	1	5.53	39.6	1	0.156624	0.49156			1.51811	2.17147	1.73323	1.65459	1.49445	1	estimated	4	5.58291	1.4793	1	4.27692	2.80704	1.80704
ygaH	P43667	b2683	Uncharacterized protein YgaH OS=Escherichia coli (strain K12) OX=83333 GN=ygaH PE=4 SV=2	2	9.99	12	1	0.104615		0.0768819	0.250713		0.957081	0.660577	0.474982	0.705675	1	estimated	3	1.09548	0.228339	3.99527	5.45183	4.7598	0.764526
iclR	P16528	b4018	Transcriptional repressor IclR OS=Escherichia coli (strain K12) OX=83333 GN=iclR PE=1 SV=1	1	8.02	29.7	1	0.65053	2.33124	4.22216	5.46845	6.76286	1.50433	1.38525	1.55929	1.53658	1	stable
nth	P0AB83	b1633	Endonuclease III OS=Escherichia coli (strain K12) OX=83333 GN=nth PE=1 SV=1	2	8.16	23.5	1	0.300803						0.296086	1.41234	1.47947	1	estimated	1	17.4221	0.403299	1	5.78488	5.4593	4.4593
nrfB	P0ABL1	b4071	Cytochrome c-type protein NrfB OS=Escherichia coli (strain K12) OX=83333 GN=nrfB PE=1 SV=1	1	7.24	20.7	1	0.416775	0.845361	2.07321	3.77076			0.691314	0.684864	1.05421	1	estimated	1	2.52764	0.0502095	2.61781	5.53194	5.13869	2.52089
yegX	P76421	b2102	Uncharacterized protein YegX OS=Escherichia coli (strain K12) OX=83333 GN=yegX PE=3 SV=2	5	9.51	31.6	2	0.106785	0.352658	0.561453	1.09068	0.811601	0.724319	0.648673	0.6226	0.654431	1	estimated	1	1.28643	0.030509	4.31456	5.66434	5.19698	0.882427
tdcB	P0AGF6	b3117	L-threonine dehydratase catabolic TdcB OS=Escherichia coli (strain K12) OX=83333 GN=tdcB PE=1 SV=1	1	6.1	35.2	1					1.58119	1.44886	1.10993	1.19902	1.03251	1	pH50 <4.3	2	11.2161	0.59201	1	4.26037
dcuR	P0AD01	b4124	Transcriptional regulatory protein DcuR OS=Escherichia coli (strain K12) OX=83333 GN=dcuR PE=1 SV=1	2	6.34	27.5	1						0.207958	0.294125	0.677388	1.10179	1	estimated	2	5.20101	0.0528352	5.38592	5.71282	5.54673	0.166087
iraM	P75987	b1160	Anti-adapter protein IraM OS=Escherichia coli (strain K12) OX=83333 GN=iraM PE=1 SV=1	1	8.78	12.1	1						0.262349	0.280243	1.51831	1.51616	1	estimated	2	15.2261	0.600449	3.94313	5.78049	5.4593	1.51616
yeiR	P33030	b2173	Zinc chaperone YeiR OS=Escherichia coli (strain K12) OX=83333 GN=yeiR PE=1 SV=2	1	6.47	36.1	1	0.0711946	0.0101932				0.157811	0.182606	0.447897	0.982274	1	estimated	4	20	0.0633809	5.58232	5.87232	5.80905	0.226722
uhpB	P09835	b3668	Signal transduction histidine-protein kinase/phosphatase UhpB OS=Escherichia coli (strain K12) OX=83333 GN=uhpB PE=1 SV=3	2	8.03	56.3	1								0.655283	1.12489	1	estimated	1	17.2312	0.0211636	3.97228	5.81915	5.75075	1.77848
ygjQ	P42598	b3086	Uncharacterized protein YgjQ OS=Escherichia coli (strain K12) OX=83333 GN=ygjQ PE=4 SV=1	1	10.07	25.5	1	0.174236	0.268153	0.572942	1.5427	1.37222	0.498145	1.85651		0.548693	1	estimated	1	20	0.966908	1	6.42433	5.19698	4.19698
dgcM	P77302	b1341	Diguanylate cyclase DgcM OS=Escherichia coli (strain K12) OX=83333 GN=dgcM PE=1 SV=2	1	6.83	46.4	1						1.54217	1.17028	0.964421	1.43023	1	pH50 <5.2	2	8.82915	0.509316	1	5.17589
dmsA	P18775	b0894	Dimethyl sulfoxide reductase DmsA OS=Escherichia coli (strain K12) OX=83333 GN=dmsA PE=1 SV=2	1	6.86	90.3	1						2.95314	1.14638	1.46791	1.34849	1	pH50 <5.2	2	8.35176	0.361809	1	5.40789
lpxP	P0ACV2	b2378	Lipid A biosynthesis palmitoleoyltransferase OS=Escherichia coli (strain K12) OX=83333 GN=lpxP PE=1 SV=1	3	9.82	35.5	1						0.586584	0.685456	0.70121	1.07085	1	estimated	2	2.43216	0.0511727	3.94387	5.36454	5.0804	1.13654
tauD	P37610	b0368	Alpha-ketoglutarate-dependent taurine dioxygenase OS=Escherichia coli (strain K12) OX=83333 GN=tauD PE=1 SV=3	20	6.77	32.4	1						0.674488	0.818779	0.531445	0.928985	1	estimated	2	1.09548	0.0968146	3.1045	5.37757	4.55578	1.45128
yifN	P56259		Putative uncharacterized protein YifN OS=Escherichia coli (strain K12) OX=83333 GN=yifN PE=5 SV=1	2	9.39	16.9	1	2.17995	0.326469	1.52314	3.39649	1.94145			0.288003		1	estimated	3	20	1.66693	1	3.62561	2.83618	1.83618
ydbD	P25907	b1407	Uncharacterized protein YdbD OS=Escherichia coli (strain K12) OX=83333 GN=ydbD PE=4 SV=2	1	5.47	86.7	1						0.452303	0.501064	0.61932	0.431431	1	estimated	2	1.28643	0.0790831	4.81414	6.02332	5.51759	0.703452
bcsG	P37659	b3538	Cellulose biosynthesis protein BcsG OS=Escherichia coli (strain K12) OX=83333 GN=bcsG PE=1 SV=1	1	6.6	62	1	0.392484	0.169831	1.34784			0.366711	0.825281	1.54425	1.16118	1	estimated	4	7.58794	1.02105	1	3.94299	2.95276	1.95276
yfdT	P76516	b2363	Uncharacterized protein YfdT OS=Escherichia coli (strain K12) OX=83333 GN=yfdT PE=4 SV=1	4	5.03	12.1	1	0.705087	1.18552	2.75429			1.18297		1.03628	1.12765	1	stable
narY	P19318	b1467	Respiratory nitrate reductase 2 beta chain OS=Escherichia coli (strain K12) OX=83333 GN=narY PE=1 SV=2	9	5.92	58.5	2	1.01113	0.791017	1.87603	2.40794	2.49458	1.27916	1.4717	1.01208	1.10479	1	stable
betI	P17446	b0313	HTH-type transcriptional regulator BetI OS=Escherichia coli (strain K12) OX=83333 GN=betI PE=2 SV=1	2	10.15	21.8	2	0.0388182	0.0124008						0.39862	0.553994	1	estimated	4	3.86432	0.00336025	5.87378	5.97337	5.92563	0.0518472
ada	P06134	b2213	Bifunctional transcriptional activator/DNA repair enzyme Ada OS=Escherichia coli (strain K12) OX=83333 GN=ada PE=1 SV=2	2	8.69	39.3	1						1.24611	0.819025	0.791231	1.06515	1	pH50 <5.2	2	8.82915	0.141152	1	5.12595
rbsR	P0ACQ0	b3753	Ribose operon repressor OS=Escherichia coli (strain K12) OX=83333 GN=rbsR PE=1 SV=2	1	5.54	36.6	1	0.213547	0.420484	0.641374	0.924718		1.0761	0.305069	0.674727	0.81303	1	estimated	1	3.86432	0.000237527	5.59843	5.62714	5.60503	0.0221156
rcsC	P0DMC5	b2218	Sensor histidine kinase RcsC OS=Escherichia coli (strain K12) OX=83333 GN=rcsC PE=1 SV=1	1	6.34	106.4	1	0.0224814		0.0407317	0.0651396	0.0719402	0.706506	0.687332	0.99716	0.856844	1	estimated	4	2.90955	0.0300317	4.84065	5.13708	4.99296	0.152319
hyfI	P77668	b2489	Hydrogenase-4 component I OS=Escherichia coli (strain K12) OX=83333 GN=hyfI PE=3 SV=1	2	8	28.1	1						1.00409	0.942516	0.850335	0.993676	1	pH50 <5.2	2	1	0.0182049	1	5.0889
garD	P39829	b3128	Galactarate dehydratase (L-threo-forming) OS=Escherichia coli (strain K12) OX=83333 GN=garD PE=1 SV=2	2	5.62	56.4	1	0.271092	0.375908	1.15179	0.835387	1.00544	2.68249	0.478545	0.743581	0.642818	1	estimated	1	1.95477	0.0212339	4.76053	5.69671	5.43015	0.669619
otnK	Q46889	b2737	3-oxo-tetronate kinase OS=Escherichia coli (strain K12) OX=83333 GN=otnK PE=3 SV=1	1	6.35	41.3	1		0.461228					0.427635	0.950939	1.1815	1	estimated	1	10.5477	0.0347342	5.25074	5.56709	5.43015	0.179415
yiaJ	P37671	b3574	DNA-binding transcriptional repressor YiaJ OS=Escherichia coli (strain K12) OX=83333 GN=yiaJ PE=1 SV=1	1	6.9	31	1		0.134048	0.309738	0.448563	0.263469	0.291642	0.362109		0.250525	1	estimated	1	1.76382	0.120646	5.06004	6.8	5.98392	0.923876
fhuE	P16869	b1102	Hydroxamate siderophore receptor FhuE OS=Escherichia coli (strain K12) OX=83333 GN=fhuE PE=1 SV=2	1	4.93	81.2	1								0.776899	0.536025	1	estimated	1	1.66834	0.0590572	1	6.21987	5.43015	4.43015
mrdB	P0ABG7	b0634	Peptidoglycan glycosyltransferase MrdB OS=Escherichia coli (strain K12) OX=83333 GN=mrdB PE=1 SV=1	5	9.29	40.4	1	1.66101	3.77742	1.97836					0.582893		1	other
yjgM	P39337	b4256	Uncharacterized N-acetyltransferase YjgM OS=Escherichia coli (strain K12) OX=83333 GN=yjgM PE=3 SV=2	1	5.34	18.6	1						1.24554	0.755175	1.37786	1.12191	1	pH50 <5.2	2	8.82915	0.277873	1	5.17589
alkB	P05050	b2212	Alpha-ketoglutarate-dependent dioxygenase AlkB OS=Escherichia coli (strain K12) OX=83333 GN=alkB PE=1 SV=1	1	7.87	24.1	1	0.0101138	0.0144112			0.0135659	0.380398	0.380759	0.491315	0.792179	1	estimated	4	2.24121	0.0346999	5.43088	5.73142	5.57588	0.155542
lasT	P37005	b4403	Uncharacterized tRNA/rRNA methyltransferase LasT OS=Escherichia coli (strain K12) OX=83333 GN=lasT PE=3 SV=2	2	5.95	25.2	1	3.78834	2.41197				1.05304	0.910137	1.2686	2.96147	1	stable
elaA	P0AEH3	b2267	Protein ElaA OS=Escherichia coli (strain K12) OX=83333 GN=elaA PE=1 SV=1	3	4.87	17.4	1	0.45354	1.43686	0.731824	0.314886	0.256526	0.455782	0.794422	0.915695	1.07572	1	estimated	2	2.52764	0.0678666	4.53894	5.33041	4.99296	0.454029
yqhC	Q46855	b3010	HTH-type transcriptional regulator YqhC OS=Escherichia coli (strain K12) OX=83333 GN=yqhC PE=1 SV=2	4	8.22	35.9	1		0.0981696				0.379294		0.536196	0.683079	1	estimated	4	1.8593	0.023896	5.18395	5.79938	5.57588	0.391929
ninE	Q47270	b0548	Prophage NinE homolog OS=Escherichia coli (strain K12) OX=83333 GN=ninE PE=3 SV=1	1	11.58	6.5	1	0.416547					1.50717	2.48695	2.49908	1.24808	1	estimated	4	7.49246	0.318766	1	5.0889	2.54472	2.54417
pdeC	P32701	b4061	Probable cyclic di-GMP phosphodiesterase PdeC OS=Escherichia coli (strain K12) OX=83333 GN=pdeC PE=1 SV=2	2	8.4	60.8	1	2.8013	2.13404	4.44332	4.45264	6.43553	0.550226	0.461648			1	estimated	1	1.8593	0.0196071	4.72875	5.58686	5.28442	0.555673
intF	P71298	b0281	Prophage integrase IntF OS=Escherichia coli (strain K12) OX=83333 GN=intF PE=3 SV=1	1	9.92	53	1								0.463707	0.926057	1	estimated	1	13.3166	3.97165e-05	5.80861	5.80948	5.80905	0.000439383
aslB	P25550	b3800	Anaerobic sulfatase-maturating enzyme homolog AslB OS=Escherichia coli (strain K12) OX=83333 GN=aslB PE=3 SV=4	5	6.96	46.5	2	1.33414	1.35139	1.35235	2.20232	2.39176	0.933673	1.25643	0.96252	0.883723	1	stable
ydiF	P37766	b1694	Acetate CoA-transferase YdiF OS=Escherichia coli (strain K12) OX=83333 GN=ydiF PE=3 SV=3	3	5.8	57.5	2		0.00858149					0.0490592	0.633151	0.655137	1	estimated	2	5.01005	0.0274264	5.662	5.89927	5.7799	0.119366
pdeR	P77334	b1285	Cyclic di-GMP phosphodiesterase PdeR OS=Escherichia coli (strain K12) OX=83333 GN=pdeR PE=1 SV=1	4	6.74	74.6	2	0.112377	0.400753				1.15686		1.76772	1.70915	1	estimated	2	5.77387	1.11696	1	5.34989	2.86533	2.48456
rem	P07010	b1561	Uncharacterized protein Rem OS=Escherichia coli (strain K12) OX=83333 GN=rem PE=4 SV=1	2	5.38	9.2	1						0.353888	0.349353	0.816994	1.08621	1	estimated	2	4.72362	0.047197	5.26231	5.59448	5.43015	0.167844
dnaQ	P03007	b0215	DNA polymerase III subunit epsilon OS=Escherichia coli (strain K12) OX=83333 GN=dnaQ PE=1 SV=1	2	5.82	27.1	1						0.542844	0.492103	0.639554	0.865029	1	estimated	2	1.8593	0.0261031	4.79026	5.49855	5.28442	0.494159
rhmD	P77215	b2247	L-rhamnonate dehydratase OS=Escherichia coli (strain K12) OX=83333 GN=rhmD PE=1 SV=2	1	6.27	44.2	1	0.113093		1.63813	0.219802	0.683092	0.805544	0.198546			1	estimated	4	20	1.7965	1	6.10387	2.60302	3.50086
mdtO	P32715	b4081	Multidrug resistance protein MdtO OS=Escherichia coli (strain K12) OX=83333 GN=mdtO PE=1 SV=2	4	5.55	76.1	1	0.144573					0.220883	0.667554	1.26181	0.965446	1	estimated	2	10.7387	0.0958999	5.20489	5.43821	5.31357	0.124638
uhpT	P0AGC0	b3666	Hexose-6-phosphate:phosphate antiporter OS=Escherichia coli (strain K12) OX=83333 GN=uhpT PE=1 SV=1	1	8.76	50.6	1				3.6657		0.709394	1.20458	0.341828		1	estimated	2	1	0.434694	1	5.98787	4.08945	3.08945
paaX	P76086	b1399	Transcriptional repressor PaaX OS=Escherichia coli (strain K12) OX=83333 GN=paaX PE=1 SV=1	1	7.53	35.3	1						1.05439	1.0477	1.30775	1.25981	1	pH50 <5.2	2	8.82915	0.167445	1	5.17589
pdeI	P75800	b0833	Probable cyclic di-GMP phosphodiesterase PdeI OS=Escherichia coli (strain K12) OX=83333 GN=pdeI PE=1 SV=1	1	5.8	90	1						2.0607	2.11258			1	other
yfcA	P0AD30	b2327	Probable membrane transporter protein YfcA OS=Escherichia coli (strain K12) OX=83333 GN=yfcA PE=1 SV=1	1	9.54	28.6	1	0.00214825					0.488485	0.582529	0.749406	0.968586	1	estimated	4	2.71859	0.0126371	5.09065	5.35721	5.25528	0.164622
ybhD	P52696	b0768	Uncharacterized HTH-type transcriptional regulator YbhD OS=Escherichia coli (strain K12) OX=83333 GN=ybhD PE=3 SV=3	3	8.97	36	1	0.0234741							0.738419		1	estimated	4	7.58794	0.000551079	5.21163	5.75354	5.66332	0.451686
ydjM	P64481	b1728	Inner membrane protein YdjM OS=Escherichia coli (strain K12) OX=83333 GN=ydjM PE=1 SV=2	1	9.04	22.3	1	0.547988	1.51925	3.24752		4.1686	1.13644		0.975674	0.712256	1	stable
mepM	P0AFS9	b1856	Murein DD-endopeptidase MepM OS=Escherichia coli (strain K12) OX=83333 GN=mepM PE=1 SV=1	4	9.54	49	3						0.0776952	0.139956	0.442575	1.43038	1	estimated	2	20	0.229871	5.4426	5.92065	5.80905	0.366445
[truncated: 91 more rows]
