# Supplementary material for: Proteome-wide analysis of protein stability in Escherichia coli under acid stress
Source: J Ind Microbiol Biotechnol. 2026 Jul 1;53:kuag016. doi: 10.1093/jimb/kuag016 (PMC13339084; doi:10.1093/jimb/kuag016)
Supplement: kuag016_Supplemental_Files [file kuag016_supplemental_files.zip › Supplementary Table S5- subcellular location.xlsx]

## Sheet: Notes
The supplementary table shows the statistical analysis data for pH50 distribution in different subcellular locations and also includes a summary of the pH50 and CI of proteins localized to the inner membrane, categorized as transmembrane or peripheral.

## Sheet: stat. comparison of locations
Comparison	p-adj	Significant (FDR < 0.05)
Cytoplasm vs Inner membrane	7.69 × 10⁻¹³	Yes
Cytoplasm vs Periplasm	3.09 × 10⁻⁷	Yes
Cytoplasm vs Outer membrane	0.00364	Yes
Inner membrane vs Periplasm	7.74 × 10⁻¹⁰	Yes
Inner membrane vs Outer membrane	0.671	No
Periplasm vs Outer membrane	0.00364	Yes

## Sheet: stat. comp. of loc. by pH bins
pH Bin	Location 1	Location 2	Test	p-adj	Significant (FDR < 0.05)
4.0–4.5	Inner membrane	Periplasm	Chi-square	0.0207276	Yes
4.0–4.5	Cytoplasm	Inner membrane	Chi-square	0.0607431	No
4.0–4.5	Cytoplasm	Periplasm	Chi-square	0.435597	No
4.0–4.5	Periplasm	Outer membrane	Fisher	0.435597	No
4.0–4.5	Inner membrane	Outer membrane	Fisher	0.707984	No
4.0–4.5	Cytoplasm	Outer membrane	Fisher	0.707984	No
4.5–5.0	Cytoplasm	Inner membrane	Chi-square	0.000598027	Yes
4.5–5.0	Inner membrane	Periplasm	Chi-square	0.192116	No
4.5–5.0	Cytoplasm	Outer membrane	Fisher	0.541352	No
4.5–5.0	Cytoplasm	Periplasm	Chi-square	0.555757	No
4.5–5.0	Inner membrane	Outer membrane	Fisher	0.731155	No
4.5–5.0	Periplasm	Outer membrane	Fisher	0.731155	No
5.0–5.5	Cytoplasm	Periplasm	Chi-square	0.000888799	Yes
5.0–5.5	Cytoplasm	Inner membrane	Chi-square	0.0209029	Yes
5.0–5.5	Periplasm	Outer membrane	Fisher	0.078331	No
5.0–5.5	Inner membrane	Periplasm	Chi-square	0.118544	No
5.0–5.5	Inner membrane	Outer membrane	Chi-square	0.53825	No
5.0–5.5	Cytoplasm	Outer membrane	Chi-square	1	No
5.5–6.0	Cytoplasm	Inner membrane	Chi-square	6.9912e-12	Yes
5.5–6.0	Inner membrane	Periplasm	Chi-square	6.6726e-06	Yes
5.5–6.0	Cytoplasm	Outer membrane	Fisher	0.254869	No
5.5–6.0	Periplasm	Outer membrane	Fisher	0.254869	No
5.5–6.0	Inner membrane	Outer membrane	Chi-square	0.254869	No
5.5–6.0	Cytoplasm	Periplasm	Chi-square	0.711234	No
6.0–6.8	Cytoplasm	Inner membrane	Fisher	0.0193286	Yes
6.0–6.8	Cytoplasm	Outer membrane	Fisher	0.0503092	No
6.0–6.8	Periplasm	Outer membrane	Fisher	0.0848485	No
6.0–6.8	Inner membrane	Periplasm	Fisher	0.166939	No
6.0–6.8	Inner membrane	Outer membrane	Fisher	0.341756	No
6.0–6.8	Cytoplasm	Periplasm	Fisher	1	No
<4.0	Cytoplasm	Periplasm	Fisher	0.0602244	No
<4.0	Inner membrane	Periplasm	Chi-square	0.0602244	No
<4.0	Periplasm	Outer membrane	Fisher	0.229999	No
<4.0	Cytoplasm	Outer membrane	Fisher	0.918257	No
<4.0	Cytoplasm	Inner membrane	Chi-square	0.977359	No
<4.0	Inner membrane	Outer membrane	Fisher	1	No
Stable	Cytoplasm	Periplasm	Chi-square	7.44499e-06	Yes
Stable	Inner membrane	Periplasm	Chi-square	0.000227909	Yes
Stable	Periplasm	Outer membrane	Fisher	0.296061	No
Stable	Cytoplasm	Outer membrane	Fisher	0.776001	No
Stable	Inner membrane	Outer membrane	Fisher	0.776001	No
Stable	Cytoplasm	Inner membrane	Chi-square	1	No

## Sheet: transmembrane
Gene Symbol	Entry	pH50	Upper CI	Lower CI
aas	P31119	5.49	5.18	5.97
acrB	P31224	5.95	4.09	6.8
acrD	P24177	5.02	4.93	5.11
acrF	P24181	4.09	3.27	4.79
actP	P32705	5.4	5.21	5.62
ampE	P0AE14	6.25	6.04	6.69
araH	P0AE26	6.33	6.07	6.73
arcB	P0AEC3		4.12	4.76
atoE	P76460	5.58	5.47	5.67
atpF	P0ABA0	5.58	5.55	5.59
barA	P0AEC5	5.49	4.75	5.79
bcsG	P37659	2.95	1	3.94
codB	P0AA82	5.84	5.76	5.95
copA	Q59385		4.2	5.11
corA	P0ABI4	5.87	5.85	5.9
creC	P08401	5.66	5.66	5.69
csrD	P13518	3.83	2.92	5.39
cstA	P15078	5.78	5.72	5.84
cusA	P38054	2.52	2.32	2.63
cvrA	P76007	5.37	4.9	5.55
cycA	P0AAE0	1	1	6.8
cydA	P0ABJ9	5.46	5.45	5.48
cydC	P23886	1	1	6.8
cynX	P17583	5.87	5.57	5.96
cyoA	P0ABJ1	5.02	4.87	5.19
cyoB	P0ABI8	5.52	4.67	5.83
damX	P11557	5.69	5.66	5.72
dctA	P0A830	5.69	5.63	5.75
dcuA	P0ABN5	5.72	5.63	5.76
degS	P0AEE3	1	1	5.35
elaB	P0AEH5	5.23	5.06	5.34
etk	P38134	5.75	5.55	5.9
evgS	P30855	2.89	1.1	3.58
fecR	P23485	5.81	5.8	5.81
feoB	P33650	5.26	3.16	6.75
flhB	P76299	1.73	1	2.93
fliF	P25798	5.31	5.19	5.74
fliL	P0ABX8	2.69	2.13	3.01
flk	P15286	5.95	5.83	6.06
fsr	P52067	5.81	5.77	5.87
ftsH	P0AAI3	5.58	5.49	5.64
ftsN	P29131		3.6	5.03
gadC	P63235	5.75	5.57	5.95
glcA	Q46839	1	1	5.84
glpF	P0AER0	5.78	5.32	5.95
glpT	P08194	5.63	5.62	5.64
gspC	P45757	5.72	4.72	6.22
gspF	P41441	5.14	4.74	5.44
hemX	P09127	5.69	5.66	5.73
hemY	P0ACB7	4.09	3.62	4.57
hflC	P0ABC3	5.66	5.56	5.77
hflK	P0ABC7	5.81	5.77	5.86
hofC	P36646		1	3.07
htpX	P23894		3.74	4.96
kdpD	P21865	5.58	5.54	5.62
kgtP	P0AEX3	5.72	5.68	5.74
lit	P11072	2.63	1.47	3.09
lolC	P0ADC3	5.61	5.5	5.75
lpxP	P0ACV2	5.08	3.94	5.36
macA	P75830	4.67	4.06	5.12
macB	P75831	5.66	5.6	5.72
mdlA	P77265	4.44	1.54	5.48
mdlB	P0AAG5	5.75	5.62	5.91
mdoB	P39401	5.34	5.24	5.44
mdoH	P62517	5.93	5.58	6.34
mdtB	P76398	1	1	5.32
mdtC	P76399	4.88	4.4	5.14
mdtN	P32716	5.93	5.39	6.44
mdtO	P32715	5.31	5.2	5.44
menA	P32166	1	1	5.7
mepM	P0AFS9	5.81	5.44	5.92
mgtA	P0ABB8	5.37	1	6.8
mltG	P28306		1	2.52
mntH	P0A769	5.37	5.3	5.42
modB	P0AF01	2.49	1	5.36
mrcA	P02918	6.01	5.97	6.04
mrdB	P0ABG7	1	1	2.96
mreC	P16926	4.35	4.16	4.52
mscL	P0A742	5.75	5.64	5.76
mscM	P39285	4.12	3.6	4.61
mtlA	P00550	4.64	4.17	5.09
nagE	P09323	5.52	5.45	5.6
napC	P0ABL5	4.06	2.82	5.13
narQ	P27896		1	3.22
nfrB	P0AFA5	5.63	5.42	5.8
nuoA	P0AFC3	5.61	5.6	5.62
nuoH	P0AFD4	5.43	3.36	5.8
oppB	P0AFH2	6.04	5.51	6.75
oppC	P0AFH6	2.54	2.27	2.72
pdeC	P32701	5.28	5.04	5.45
pdeG	P75995	5.46	5.06	5.63
pdeI	P75800	1	1	4.92
pgaC	P75905	5.84	5.72	5.96
pntA	P07001	5.46	5.38	5.55
pntB	P0AB67	5.72	5.68	5.76
potB	P0AFK4	3.51	2.24	4.46
ppiD	P0ADY1	5.61	5.56	5.64
pqiB	P43671	5.4	4.39	5.69
ptsG	P69786	5.52	5.48	5.58
rbbA	P37624	5.43	4.45	5.88
rcsC	P0DMC5	4.99	4.84	5.14
rcsD	P39838	3.1	1	5.2
rhtC	P0AG38	5.37	1	5.93
rodZ	P27434	5.55	5.37	5.67
sdhD	P0AC44	5.72	5.62	5.81
secD	P0AG90	5.81	5.74	5.87
secF	P0AG93	4.99	3.84	6.74
secY	P0AGA2	5.84	5.84	5.84
tamB	P39321	5.43	4.75	5.71
tap	P07018	4.88	2.59	5.69
tar	P07017	5.46	5.43	5.51
tatA	P69428		4.1	5.32
tatE	P0A843	2.28	1	4.25
tcyP	P77529	5.98	5.85	6.14
torS	P39453	4.03	3.8	5.08
torY	P52005	1	1	5.35
treB	P36672	5.72	5.69	5.74
trg	P05704	3.04	2.47	3.46
tsr	P02942	5.52	5.48	5.54
ubiB	P0A6A0	4.53	1.51	5.35
uhpB	P09835	5.75	3.97	5.82
uhpT	P0AGC0	4.09	1	5.99
wcaJ	P71241	2.89	2.49	5.85
wzc	P76387	5.11	3.81	6.38
wzxE	P0AAA7	5.55	5.28	5.73
wzzB	P76372	5.55	5.49	5.61
xylH	P0AGI4	4.73	4.34	5.16
yajC	P0ADZ7	5.37	1.49	5.74
ybiO	P75783	3.59	1.22	3.97
ycaP	P75839	5.34	5.25	5.44
yccM	P52636	5.69	5.35	5.91
yccS	P75870	5.08	3.66	5.28
ydhJ	P76185		1	3.38
ydhK	P76186	3.39	2.79	3.86
ydjM	P64481		1	2.62
ydjX	P76219	4.82	3.26	5.81
yebE	P33218	5.43	5.43	5.43
yeeA	P33011	2.66	1	3.46
yeeR	P76361	4.85	4.2	5.11
yegH	P76389	2.31	1	6.57
yfcA	P0AD30	5.26	5.09	5.36
yfdC	P37327	1	1	4.92
yfdI	P76507	5.46	5.34	5.65
yfgM	P76576	5.78	5.75	5.81
ygaM	P0ADQ7	6.04	5.95	6.17
yghF	Q46834	5.37	4.94	5.57
ygiM	P0ADT8	5.4	4.08	5.59
ygjQ	P42598	3.48	1	3.78
yhfK	P45537	5.05	4.12	5.5
yhjD	P37642	1	1	5.29
yhjG	P37645	2.08	2.08	2.08
yidC	P25714	6.01	5.76	6.24
yjcH	P0AF54	5.75	5.58	5.93
yjeT	P0AF73	3.36	2.86	4.21
yjiN	P39385	5.2	3.31	5.4
ylaC	P0AAS0	6.04	5.78	6.34
yojI	P33941	5.2	4.88	5.53
yqjD	P64581	5.43	5.41	5.47
ytfT	P39328	4.91	4.91	4.91
zapG	P0ADW3	5.58	5.46	5.73
zipA	P77173	5.72	2.86	6.8
zntA	P37617	3.68	3.67	3.68

## Sheet: peripheral
Gene Symbol	Entry	pH50	Upper CI	Lower CI
alsA	P32721	4.93	4.66	5.18
artP	P0AAF6	5.69	5.55	5.82
atpA	P0ABB0	5.2	5.16	5.24
atpC	P0A6E6	4.99	4.75	5.17
atpD	P0ABB4	5.52	5.47	5.57
atpG	P0ABA6	5.34	5.17	5.38
atpH	P0ABA4	4.03	3.76	4.33
cysQ	P22255	4.88	4.67	5.07
dacA	P0AEB2	5.69	5.56	5.8
dacC	P08506	5.49	5.44	5.55
dacD	P33013	2.6	1.35	2.94
dadA	P0A6J5	5.46	5.45	5.5
ddpF	P77622	5.11	4.41	5.16
degP	P0C0V0	5.23	5.19	5.27
dld	P06149	5.17	4.4	5.55
dmsA	P18775	1	1	5.41
dppD	P0AAG0	5.61	5.58	5.66
dppF	P37313	5.63	5.6	5.66
fadD	P69451	4.5	4.34	5.09
fecE	P15031	5.4	1	5.7
fetA	P77279	5.46	5.3	5.73
fliG	P0ABZ1	5.69	5.62	5.76
fliM	P06974	5.66	5.39	5.83
fliN	P15070	5.61	5.57	5.64
frdA	P00363	5.55	5.53	5.59
frdB	P0AC47	5.69	5.65	5.71
ftsA	P0ABH0	2.69	1.17	3.79
ftsY	P10121	5.2	5.11	5.28
glnQ	P10346	3.39	1	3.65
glpA	P0A9C0	5.58	5.54	5.59
glpB	P13033	5.61	5.54	5.66
glpC	P0A996	5.55	5.34	5.76
gltL	P0AAG3		1	2.9
hyaB	P0ACD8	4.26	3.88	4.68
lepA	P60785	5.43	5.37	5.47
lldD	P33232	5.84	5.8	5.86
lolD	P75957	5.37	4.66	5.53
lsrA	P77257	5.26	3.08	5.45
malK	P68187	5.84	5.79	5.86
mdtA	P76397		1	2.49
metN	P30750	1	1	5.93
mglA	P0AAG8	5.61	5.57	5.62
minD	P0AEZ3	5.2	5.09	5.29
murG	P17443	5.72	5.3	6.09
nadR	P27278	5.72	5.6	5.82
ndh	P00393	5.52	4.92	5.82
nuoB	P0AFC7	5.43	5.32	5.53
nuoI	P0AFD6	5.46	5.39	5.69
oppD	P76027	5.75	5.74	5.75
oppF	P77737	5.58	5.54	5.64
parC	P0AFI2	5.61	4.03	6
pepN	P04825	5.02	4.95	5.09
phnC	P16677	3.86	3.56	4.22
plsB	P0A7A7	5.52	5.41	5.58
poxB	P07003	4.93	4.85	5.04
ppk	P0A7B1	5.31	5.14	5.74
ppx	P0AFL6	5.37	5.12	5.51
prc	P23865	4.5	4.37	5.11
pstB	P0AAH0	5.37	4.57	5.77
rbsA	P04983	2.52	1	2.69
rsxC	P77611	5.37	4.16	6.23
sdhA	P0AC41	5.52	5.45	5.57
sdhB	P07014	5.49	5.45	5.54
secA	P10408	5.28	5.24	5.32
thiQ	P31548	5.11	4.95	5.25
ydgA	P77804	5.81	5.78	5.85
ynfE	P77374	3.8	3.02	5.33
